# Supplementary material for: Cross-platform proteomics signatures of extreme old age
Source: bioRxiv. 2024 Apr 14:2024.04.10.588876. Preprint. [Version 1] doi: 10.1101/2024.04.10.588876 (PMC11030369; doi:10.1101/2024.04.10.588876)
Supplement: Supplement 2 [file media-2.xlsx]

## Sheet: TableS1
Supplementary Table S1: Updated annotation of SomaScan aptamers
Aptamer	SomaLogic V3 Uniprot	SomaLogic V4.1 Uniprot	Uniprot Database	Status
10013-34_3	Q5VV43	Q99LC4	Q99LC4	Removed
10021-1_3	Q9UGT4	Q99LC4	Q99LC4	Removed
10034-16_3	P42685	Q99LC4	Q99LC4	Removed
10416-79_3	P04733	Q99LC4	Q99LC4	Removed
10427-2_3	Q9Y6J6	Q99LC4	Q99LC4	Removed
10452-24_3	Q9BQG1	Q99LC4	Q99LC4	Removed
10461-57_3	Q86T13	Q99LC4	Q99LC4	Removed
10467-58_3	Q4LDR2	Q99LC4	Q99LC4	Removed
10471-25_3	Q9H3W5	Q99LC4	Q99LC4	Removed
10476-23_3	Q8NI22	Q99LC4	Q99LC4	Removed
10477-162_3	P25092	Q99LC4	Q99LC4	Removed
10489-19_3	P57738	Q99LC4	Q99LC4	Removed
10491-21_3	P20645	Q99LC4	Q99LC4	Removed
10494-48_3	P01258	Q99LC4	Q99LC4	Removed
10495-10_3	P59646	Q99LC4	Q99LC4	Removed
10497-242_3	P10176	Q99LC4	Q99LC4	Removed
10501-3_3	P12074	Q99LC4	Q99LC4	Removed
10502-15_3	P02810	Q99LC4	Q99LC4	Removed
10503-55_3	P20366	Q99LC4	Q99LC4	Removed
10504-6_3	A6NKW6	Q99LC4	Q99LC4	Removed
10516-53_3	O43736	Q99LC4	Q99LC4	Removed
10518-14_3	Q9P2J2	Q99LC4	Q99LC4	Removed
10522-167_3	Q9Y5E5	Q99LC4	Q99LC4	Removed
10529-19_3	Q9NW07	Q99LC4	Q99LC4	Removed
10533-1_3	Q9UN74	Q99LC4	Q99LC4	Removed
10547-42_3	P37287	Q99LC4	Q99LC4	Removed
10548-35_3	Q96E93	Q99LC4	Q99LC4	Removed
10593-14_3	O43653	Q99LC4	Q99LC4	Removed
10607-4_3	Q9NXG6	Q99LC4	Q99LC4	Removed
10610-8_3	Q4QY38	Q99LC4	Q99LC4	Removed
10622-9_3	Q96DB9	Q99LC4	Q99LC4	Removed
10639-1_3	P28067	Q99LC4	Q99LC4	Removed
10640-9_3	Q8NFQ8	Q99LC4	Q99LC4	Removed
10645-72_3	Q14257	Q99LC4	Q99LC4	Removed
10655-43_3	Q9H078	Q99LC4	Q99LC4	Removed
10658-28_3	Q9BY50	Q99LC4	Q99LC4	Removed
10659-49_3	Q99102	Q99LC4	Q99LC4	Removed
10660-33_3	Q9H1N7	Q99LC4	Q99LC4	Removed
10661-4_3	Q5BJD5	Q99LC4	Q99LC4	Removed
10665-30_3	P69891	Q99LC4	Q99LC4	Removed
10671-67_3	Q9NYX4	Q99LC4	Q99LC4	Removed
10692-48_3	Q8N1N2	Q99LC4	Q99LC4	Removed
10701-30_3	P55289	Q99LC4	Q99LC4	Removed
10715-5_3	Q9Y5E9	Q99LC4	Q99LC4	Removed
10723-41_3	O75083	Q99LC4	Q99LC4	Removed
10724-45_3	Q9H078	Q99LC4	Q99LC4	Removed
10791-21_3	Q8N8V8	Q99LC4	Q99LC4	Removed
10823-19_3	Q6UW56	Q99LC4	Q99LC4	Removed
10837-131_3	Q2HXU8	Q99LC4	Q99LC4	Removed
10888-4_3	Q86SF2	Q99LC4	Q99LC4	Removed
10914-4_3	Q9UKJ5	Q99LC4	Q99LC4	Removed
10927-65_3	Q9Y5Y6	Q99LC4	Q99LC4	Removed
10928-7_3	Q9UHA7	Q99LC4	Q99LC4	Removed
10943-36_3	Q96G27	Q99LC4	Q99LC4	Removed
10962-46_3	Q8NG35	Q99LC4	Q99LC4	Removed
11139-4_3	Q6UXN2	Q99LC4	Q99LC4	Removed
11222-62_3	Q9HD43	Q99LC4	Q99LC4	Removed
11230-12_3	Q6UXH8	Q99LC4	Q99LC4	Removed
11291-73_3	P33908	Q99LC4	Q99LC4	Removed
11561-32_3	Q6ZSG1	Q99LC4	Q99LC4	Removed
11860-3_3	Q9H078	Q99LC4	Q99LC4	Removed
11890-2_3	Q86XK7	Q99LC4	Q99LC4	Removed
11895-21_3	Q9H8L6	Q99LC4	Q99LC4	Removed
11912-45_3	Q6NUJ2	Q99LC4	Q99LC4	Removed
11917-8_3	Q6ZNG9	Q99LC4	Q99LC4	Removed
11918-54_3	Q6ZVD7	Q99LC4	Q99LC4	Removed
11919-84_3	Q3SXY7	Q99LC4	Q99LC4	Removed
11927-3_3	Q9NW13	Q99LC4	Q99LC4	Removed
11939-11_3	P80108	Q99LC4	Q99LC4	Removed
11986-30_3	Q99460	Q99LC4	Q99LC4	Removed
11993-227_3	P05023	Q99LC4	Q99LC4	Removed
12012-33_3	P82279	Q99LC4	Q99LC4	Removed
12590-67_3	P10163	Q99LC4	Q99LC4	Removed
12898-5_3	O95760	Q99LC4	Q99LC4	Removed
12900-29_3	O00763	Q99LC4	Q99LC4	Removed
12906-137_3	P21333	Q99LC4	Q99LC4	Removed
12912-25_3	Q5ZPR3	Q99LC4	Q99LC4	Removed
12915-26_3	Q6AZY7	Q99LC4	Q99LC4	Removed
12921-51_3	Q8IV16	Q99LC4	Q99LC4	Removed
12941-24_3	Q8WWA1	Q99LC4	Q99LC4	Removed
12958-8_3	Q92932	Q99LC4	Q99LC4	Removed
13021-12_3	Q96A84	Q99LC4	Q99LC4	Removed
13023-8_3	Q53RT3	Q99LC4	Q99LC4	Removed
13028-2_3	P34910	Q99LC4	Q99LC4	Removed
13389-8_3	P22466	Q99LC4	Q99LC4	Removed
13409-9_3	Q9Y328	Q99LC4	Q99LC4	Removed
13424-51_3	O95831	Q99LC4	Q99LC4	Removed
13455-10_3	Q8N690	Q99LC4	Q99LC4	Removed
13500-9_3	Q8N6K0	Q99LC4	Q99LC4	Removed
14084-191_3	Q9Y6W8	Q99LC4	Q99LC4	Removed
14228-1_3	Q96QU1	Q99LC4	Q99LC4	Removed
14256-4_3	Q75N90	Q99LC4	Q99LC4	Removed
14308-192_3	Q8IZS7	Q99LC4	Q99LC4	Removed
14605-2_3	P46095	Q99LC4	Q99LC4	Removed
14617-7_3	P78357	Q99LC4	Q99LC4	Removed
14635-28_3	Q9Y5G5	Q99LC4	Q99LC4	Removed
5960-49_3	Q8TD33	Q99LC4	Q99LC4	Removed
6037-6_3	Q8WWY7	Q99LC4	Q99LC4	Removed
6048-4_3	Q96LC7	Q99LC4	Q99LC4	Removed
6070-11_3	O00391	Q99LC4	Q99LC4	Removed
6102-2_3	Q9UBR5	Q99LC4	Q99LC4	Removed
6115-40_3	Q01459	Q99LC4	Q99LC4	Removed
6121-5_3	Q9H1E1	Q99LC4	Q99LC4	Removed
6277-55_3	Q6H9L7	Q99LC4	Q99LC4	Removed
6295-67_3	O14598	Q99LC4	Q99LC4	Removed
6300-14_3	P04808	Q99LC4	Q99LC4	Removed
6340-10_3	Q86YW7	Q99LC4	Q99LC4	Removed
6353-60_3	Q6B9Z1	Q99LC4	Q99LC4	Removed
6363-55_3	Q8NES8	Q99LC4	Q99LC4	Removed
6365-62_3	Q8NC54	Q99LC4	Q99LC4	Removed
6386-4_3	Q6UW32	Q99LC4	Q99LC4	Removed
6389-57_3	Q9H467	Q99LC4	Q99LC4	Removed
6401-73_3	P55000	Q99LC4	Q99LC4	Removed
6412-26_3	Q9Y5U9	Q99LC4	Q99LC4	Removed
6417-55_3	Q8N387	Q99LC4	Q99LC4	Removed
6419-75_3	Q99795	Q99LC4	Q99LC4	Removed
6443-68_3	P06870	Q99LC4	Q99LC4	Removed
6466-7_3	Q96KW9	Q99LC4	Q99LC4	Removed
6522-57_3	Q9NP70	Q99LC4	Q99LC4	Removed
6581-50_3	P02774	Q99LC4	Q99LC4	Removed
6934-8_3	P59861	Q99LC4	Q99LC4	Removed
6967-5_3	Q16820	Q99LC4	Q99LC4	Removed
7014-27_3	Q9H756	Q99LC4	Q99LC4	Removed
7034-4_3	Q16585	Q99LC4	Q99LC4	Removed
7057-18_3	A0PJX4	Q99LC4	Q99LC4	Removed
7077-9_4	Q9ULY5	Q99LC4	Q99LC4	Removed
7125-4_3	Q7Z5B4	Q99LC4	Q99LC4	Removed
7136-7_3	P02100	Q99LC4	Q99LC4	Removed
7746-230_3	P13591	Q99LC4	Q99LC4	Removed
7800-85_3	Q8TD07	Q99LC4	Q99LC4	Removed
7801-30_3	Q9H098	Q99LC4	Q99LC4	Removed
7802-53_3	P42857	Q99LC4	Q99LC4	Removed
7816-23_3	Q9HBJ8	Q99LC4	Q99LC4	Removed
7817-36_3	P24863	Q99LC4	Q99LC4	Removed
7843-152_3	Q8N111	Q99LC4	Q99LC4	Removed
7847-66_3	Q9UHF0	Q99LC4	Q99LC4	Removed
7872-5_3	Q8WV74	Q99LC4	Q99LC4	Removed
7963-36_3	Q5BVD1	Q99LC4	Q99LC4	Removed
7992-3_3	Q8NEW7	Q99LC4	Q99LC4	Removed
8015-144_3	Q9Y6H1	Q99LC4	Q99LC4	Removed
8023-23_3	Q14654	Q99LC4	Q99LC4	Removed
8029-35_3	P00709	Q99LC4	Q99LC4	Removed
8031-11_3	P13688	Q99LC4	Q99LC4	Removed
8041-5_3	Q8NAU1	Q99LC4	Q99LC4	Removed
8057-78_3	Q9NZ43	Q99LC4	Q99LC4	Removed
8072-19_3	Q08AG7	Q99LC4	Q99LC4	Removed
8078-15_3	Q5I0X4	Q99LC4	Q99LC4	Removed
8085-10_3	Q96LA5	Q99LC4	Q99LC4	Removed
8228-10_3	Q6UW78	Q99LC4	Q99LC4	Removed
8259-25_3	O43505	Q99LC4	Q99LC4	Removed
8260-13_3	Q13113	Q99LC4	Q99LC4	Removed
8271-24_3	A8MXK1	Q99LC4	Q99LC4	Removed
8282-15_3	Q9NY25	Q99LC4	Q99LC4	Removed
8286-44_3	Q9BT76	Q99LC4	Q99LC4	Removed
8290-1_3	O95183	Q99LC4	Q99LC4	Removed
8316-36_3	Q9Y6Q6	Q99LC4	Q99LC4	Removed
8377-87_4	P13521	Q99LC4	Q99LC4	Removed
8381-18_4	Q6NUM9	Q99LC4	Q99LC4	Removed
8518-55_3	P35318	Q99LC4	Q99LC4	Removed
8578-45_3	Q99217	Q99LC4	Q99LC4	Removed
8595-75_3	P02814	Q99LC4	Q99LC4	Removed
8613-97_3	Q9BSG5	Q99LC4	Q99LC4	Removed
8619-12_3	Q8NFZ8	Q99LC4	Q99LC4	Removed
8634-187_3	Q9H013	Q99LC4	Q99LC4	Removed
8667-42_3	P25942	Q99LC4	Q99LC4	Removed
8675-79_3	Q9UKJ1	Q99LC4	Q99LC4	Removed
8752-6_3	O14662	Q99LC4	Q99LC4	Removed
8755-202_3	P04440|P13763|P01916|P04232	Q99LC4	Q99LC4	Removed
8761-7_3	Q96CS3	Q99LC4	Q99LC4	Removed
8769-30_3	Q6PKC3	Q99LC4	Q99LC4	Removed
8770-136_3	Q9UIB8	Q99LC4	Q99LC4	Removed
8777-5_3	O43294	Q99LC4	Q99LC4	Removed
8783-216_3	Q7Z434	Q99LC4	Q99LC4	Removed
8787-21_3	Q9H5X1	Q99LC4	Q99LC4	Removed
8792-17_3	O00592	Q99LC4	Q99LC4	Removed
8793-13_3	Q6P6C2	Q99LC4	Q99LC4	Removed
8802-24_3	Q8N2K1	Q99LC4	Q99LC4	Removed
8806-18_3	Q9NPD7	Q99LC4	Q99LC4	Removed
8808-90_3	Q9BZD6	Q99LC4	Q99LC4	Removed
8820-2_3	Q9BXJ5	Q99LC4	Q99LC4	Removed
8822-163_3	Q5W0B1	Q99LC4	Q99LC4	Removed
8824-2_3	Q99460	Q99LC4	Q99LC4	Removed
8868-4_3	O00154	Q99LC4	Q99LC4	Removed
8898-19_3	Q96C90	Q99LC4	Q99LC4	Removed
8944-42_3	Q68CJ9	Q99LC4	Q99LC4	Removed
8947-268_3	Q9ULI3	Q99LC4	Q99LC4	Removed
8949-3_3	P08138	Q99LC4	Q99LC4	Removed
8964-14_3	Q9NT22	Q99LC4	Q99LC4	Removed
8979-1_3	P37059	Q99LC4	Q99LC4	Removed
9010-3_3	Q09013	Q99LC4	Q99LC4	Removed
9023-9_3	P28906	Q99LC4	Q99LC4	Removed
9046-46_3	P42704	Q99LC4	Q99LC4	Removed
9054-8_3	Q3ZCQ3	Q99LC4	Q99LC4	Removed
9063-9_3	Q6Q788	Q99LC4	Q99LC4	Removed
9067-152_3	Q86XR8	Q99LC4	Q99LC4	Removed
9073-35_3	Q9Y5Y0	Q99LC4	Q99LC4	Removed
9080-1_3	P12110	Q99LC4	Q99LC4	Removed
9088-20_3	Q86UD5	Q99LC4	Q99LC4	Removed
9108-48_3	P23582	Q99LC4	Q99LC4	Removed
9122-8_3	Q9HC10	Q99LC4	Q99LC4	Removed
9246-1_3	Q16609	Q99LC4	Q99LC4	Removed
9258-14_3	P78310	Q99LC4	Q99LC4	Removed
9281-50_3	P18433	Q99LC4	Q99LC4	Removed
9338-2_3	Q96PD2	Q99LC4	Q99LC4	Removed
9347-13_3	Q8TB96	Q99LC4	Q99LC4	Removed
9353-8_3	P07098	Q99LC4	Q99LC4	Removed
9355-26_3	Q9UQV4	Q99LC4	Q99LC4	Removed
9358-3_3	P01135	Q99LC4	Q99LC4	Removed
9362-11_3	Q8N688	Q99LC4	Q99LC4	Removed
9373-405_3	Q9BUR5	Q99LC4	Q99LC4	Removed
9387-13_3	Q9H741	Q99LC4	Q99LC4	Removed
9389-12_3	P02724	Q99LC4	Q99LC4	Removed
9439-454_3	Q6UX34	Q99LC4	Q99LC4	Removed
9463-26_3	Q6ZTQ4	Q99LC4	Q99LC4	Removed
9467-24_3	Q8WWF5	Q99LC4	Q99LC4	Removed
9491-13_3	P0CF51	Q99LC4	Q99LC4	Removed
9492-5_3	Q9P2E9	Q99LC4	Q99LC4	Removed
9493-56_3	Q9UBL9	Q99LC4	Q99LC4	Removed
9497-3_3	Q9H4I9	Q99LC4	Q99LC4	Removed
9500-5_3	P80108	Q99LC4	Q99LC4	Removed
9508-104_3	Q9Y215	Q99LC4	Q99LC4	Removed
9512-24_3	O43609	Q99LC4	Q99LC4	Removed
9530-6_3	Q9NZU5	Q99LC4	Q99LC4	Removed
9535-14_3	Q9NP85	Q99LC4	Q99LC4	Removed
9539-25_3	Q96A83	Q99LC4	Q99LC4	Removed
9566-103_3	P48357	Q99LC4	Q99LC4	Removed
9584-105_3	Q9HC36	Q99LC4	Q99LC4	Removed
9613-16_3	Q9H7E9	Q99LC4	Q99LC4	Removed
9799-3_3	Q9HDB5	Q99LC4	Q99LC4	Removed
9804-11_3	Q14055	Q99LC4	Q99LC4	Removed
9905-8_3	Q86XR8	Q99LC4	Q99LC4	Removed
9909-4_3	Q6UXG3	Q99LC4	Q99LC4	Removed
9917-16_3	Q6UWL6	Q99LC4	Q99LC4	Removed
10009-2_3	P10914			Removed
10337-83_3	P17676			Removed
10358-33_3	Q07820			Removed
10367-26_3	P29459|P29460			Removed
10387-1_3	P16860			Removed
10422-44_3	P10599			Removed
10450-3_3	P01571			Removed
10492-51_3	P55808			Removed
10635-33_3	A6NKW6			Removed
10689-5_3	Q8N690			Removed
10696-217_3	P42704			Removed
10735-12_3	Q99460			Removed
10795-32_3	P40933			Removed
10872-103_3	Q6AZY7			Removed
10878-1_3	O14763			Removed
10901-334_3	Q9NQX7			Removed
11108-16_3	P21333			Removed
11124-9_3	P21333			Removed
11170-9_3	P21333			Removed
11244-63_3	Q8N2S1			Removed
11259-71_3	Q9Y5G5			Removed
11267-11_3	P15941			Removed
11276-1_3	Q86XR8			Removed
11505-1_3	P28907			Removed
11835-8_3	Q9NZC2			Removed
12060-28_3	O95390			Removed
12908-15_3	Q6Q788			Removed
12926-118_3	Q9HBJ8			Removed
13400-13_3	Q01973			Removed
13428-52_3	Q9ULT6			Removed
13592-22_3	P40261			Removed
13716-259_3	P00734			Removed
13718-1_3	Q16552			Removed
14089-41_3	P54756			Removed
14147-50_3	P01579			Removed
14169-66_3	Q9NX01			Removed
14222-68_3	P33763			Removed
14272-43_3	Q9UKA2			Removed
14495-161_3	O95390			Removed
14582-57_3	O95390			Removed
14643-27_3	O60870			Removed
14704-10_3	Q08345			Removed
2292-17_4	P02748			Removed
2455-17_4	P29459|P29460			Removed
2526-53_3	O00300			Removed
2626-3_2	P07900|P08238			Removed
2764-20_2	P31371			Removed
2795-23_3	P05186			Removed
2865-77_2	Q92794			Removed
2914-65_3	P02775			Removed
2945-25_1	P03372			Removed
2988-57_2	Q9Y6W8			Removed
3031-66_1	P02794|P02792			Removed
3281-19_1	Q9Y5C1			Removed
3443-61_2	Q9H422			Removed
3590-8_3	P09871			Removed
3594-6_5	P14091			Removed
3606-2_5	Q16832			Removed
3608-12_5	Q9UHL4			Removed
3612-6_4	P54760			Removed
3643-90_2	Q96PX8			Removed
3656-9_1	P55289			Removed
3657-74_3	P63098			Removed
3700-15_4	P01857			Removed
3707-12_2	P02768			Removed
3737-6_3	P09668			Removed
3743-1_2	P09238			Removed
3802-50_1	P01036			Removed
3865-53_1	O75582			Removed
3877-67_2	Q8N5S9			Removed
3893-55_2	Q13421			Removed
4134-4_2	Q99075			Removed
4165-2_1	P01266			Removed
4449-67_3	O60565			Removed
4475-60_3	P43403			Removed
4490-65_2	P26951			Removed
4494-63_2	P29460|Q9NPF7			Removed
4495-33_2	P01042			Removed
4550-3_2	P06241			Removed
4561-65_2	Q96CA5			Removed
4593-11_1	P18509			Removed
4695-49_2	P47710			Removed
4774-62_3	Q9H098			Removed
4786-58_3	P30085			Removed
4957-1_2	P08865			Removed
4994-178_1	P61978			Removed
4998-50_2	O60674			Removed
5016-61_2	Q99497			Removed
5059-8_3	P01857			Removed
5068-54_3	O95727			Removed
5071-3_3	Q14126			Removed
5073-30_2	Q93038			Removed
5077-28_3	P29323			Removed
5095-7_3	Q99706			Removed
5118-74_2	Q9NQC3			Removed
5130-67_3	Q96GP6			Removed
5244-12_3	P45984			Removed
5247-17_4	P62937			Removed
5271-5_2	P60763			Removed
5308-89_2	P08246			Removed
5328-33_37	P00533			Removed
5470-69_2	Q15648			Removed
5482-61_3	P02753			Removed
5647-51_3	P10997			Removed
5766-6_3	Q2I0M5			Removed
5921-58_3	P31151			Removed
6096-23_3	P12110			Removed
6152-111_3	P04637			Removed
6240-55_3	Q2MKA7			Removed
6297-49_3	O14792			Removed
6484-11_3	Q15063			Removed
6601-1_3	Q8N2K1			Removed
6634-4_3	O95631			Removed
6643-62_3	Q08722			Removed
6650-20_3	Q15063			Removed
6956-37_3	Q96CS3			Removed
6973-2_3	P01344			Removed
7093-20_3	Q9HDB5			Removed
7195-12_3	Q15375			Removed
7220-20_3	P24001			Removed
7640-29_3	Q9NZR2			Removed
7696-104_3	Q14596			Removed
8256-57_3	Q9Y6Q6			Removed
8339-72_3	P07492			Removed
8362-102_3	P01591			Removed
8370-102_3	Q8N690			Removed
8379-35_4	P15248			Removed
8387-33_3	P62258			Removed
8484-8_3	P41159			Removed
8487-62_3	P01876|P01877			Removed
8644-101_3	P09668			Removed
8683-119_3	Q9UKJ1			Removed
8765-23_3	P52799			Removed
8798-29_3	Q8NBJ4			Removed
8816-44_3	Q96C12			Removed
8827-1_3	O43736			Removed
8829-4_3	P30533			Removed
9189-76_3	Q9UBU3			Removed
9304-27_3	Q12841			Removed
9307-3_3	O95274			Removed
9356-20_3	P25942			Removed
9382-110_3	Q8TD46			Removed
9466-43_3	O95866			Removed
9560-56_3	P40200			Removed
9731-29_3	Q6AZY7			Removed
9777-138_3	Q96PL5			Removed
9921-14_3	Q9UKA2			Removed
6558-5_3	Q9Y6Z7	Q9Y6Z7	Q9Y6Z7	Unchanged
13513-174_3	Q9Y6X2	Q9Y6X2	Q9Y6X2	Unchanged
7758-217_3	Q9Y6U7	Q9Y6U7	Q9Y6U7	Unchanged
9064-12_3	Q9Y6U7	Q9Y6U7	Q9Y6U7	Unchanged
12684-5_3	Q9Y6U3	Q9Y6U3	Q9Y6U3	Unchanged
12895-28_3	Q9Y6T7	Q9Y6T7	Q9Y6T7	Unchanged
5424-55_3	Q9Y6Q6	Q9Y6Q6	Q9Y6Q6	Unchanged
5740-17_3	Q9Y6N7	Q9Y6N7	Q9Y6N7	Unchanged
13613-23_3	Q9Y6K8	Q9Y6K8	Q9Y6K8	Unchanged
8067-21_3	Q9Y6H6	Q9Y6H6	Q9Y6H6	Unchanged
7097-8_3	Q9Y6F8	Q9Y6F8	Q9Y6F8	Unchanged
8255-34_3	Q9Y6F6	Q9Y6F6	Q9Y6F6	Unchanged
12617-2_3	Q9Y6E0	Q9Y6E0	Q9Y6E0	Unchanged
13618-15_3	Q9Y6D9	Q9Y6D9	Q9Y6D9	Unchanged
12491-23_3	Q9Y696	Q9Y696	Q9Y696	Unchanged
9288-7_3	Q9Y680	Q9Y680	Q9Y680	Unchanged
8268-98_3	Q9Y663	Q9Y663	Q9Y663	Unchanged
6986-17_3	Q9Y662	Q9Y662	Q9Y662	Unchanged
8998-15_3	Q9Y661	Q9Y661	Q9Y661	Unchanged
9394-19_3	Q9Y646	Q9Y646	Q9Y646	Unchanged
7203-125_3	Q9Y644	Q9Y644	Q9Y644	Unchanged
7194-36_3	Q9Y639	Q9Y639	Q9Y639	Unchanged
5350-14_2	Q9Y625	Q9Y625	Q9Y625	Unchanged
11201-19_3	Q9Y606	Q9Y606	Q9Y606	Unchanged
9541-15_3	Q9Y5Z6	Q9Y5Z6	Q9Y5Z6	Unchanged
3206-4_2	Q9Y5Y7	Q9Y5Y7	Q9Y5Y7	Unchanged
6925-26_3	Q9Y5X2	Q9Y5X2	Q9Y5X2	Unchanged
2848-2_2	Q9Y5W5	Q9Y5W5	Q9Y5W5	Unchanged
11837-7_3	Q9Y5U5	Q9Y5U5	Q9Y5U5	Unchanged
5526-53_3	Q9Y5U5	Q9Y5U5	Q9Y5U5	Unchanged
7197-2_3	Q9Y5T4	Q9Y5T4	Q9Y5T4	Unchanged
3629-60_4	Q9Y5S2	Q9Y5S2	Q9Y5S2	Unchanged
10462-14_3	Q9Y5Q6	Q9Y5Q6	Q9Y5Q6	Unchanged
13535-2_3	Q9Y5P4	Q9Y5P4	Q9Y5P4	Unchanged
13950-9_3	Q9Y5P4	Q9Y5P4	Q9Y5P4	Unchanged
12389-4_3	Q9Y5N6	Q9Y5N6	Q9Y5N6	Unchanged
11096-57_3	Q9Y5N5	Q9Y5N5	Q9Y5N5	Unchanged
2833-20_1	Q9Y5K2	Q9Y5K2	Q9Y5K2	Unchanged
9361-7_3	Q9Y5I4	Q9Y5I4	Q9Y5I4	Unchanged
6457-50_3	Q9Y5H4	Q9Y5H4	Q9Y5H4	Unchanged
6321-65_3	Q9Y5H3	Q9Y5H3	Q9Y5H3	Unchanged
7175-4_3	Q9Y5H1	Q9Y5H1	Q9Y5H1	Unchanged
11872-9_3	Q9Y5G3	Q9Y5G3	Q9Y5G3	Unchanged
7983-1_3	Q9Y5F6	Q9Y5F6	Q9Y5F6	Unchanged
9941-70_3	Q9Y5F3	Q9Y5F3	Q9Y5F3	Unchanged
10748-216_3	Q9Y5E7	Q9Y5E7	Q9Y5E7	Unchanged
8071-114_3	Q9Y5E2	Q9Y5E2	Q9Y5E2	Unchanged
10382-1_3	Q9Y5C1	Q9Y5C1	Q9Y5C1	Unchanged
10391-1_3	Q9Y5C1	Q9Y5C1	Q9Y5C1	Unchanged
5754-76_3	Q9Y581	Q9Y581	Q9Y581	Unchanged
13240-170_3	Q9Y566	Q9Y566	Q9Y566	Unchanged
13256-21_3	Q9Y566	Q9Y566	Q9Y566	Unchanged
7744-10_3	Q9Y561	Q9Y561	Q9Y561	Unchanged
12754-14_3	Q9Y534	Q9Y534	Q9Y534	Unchanged
9957-9_3	Q9Y508	Q9Y508	Q9Y508	Unchanged
2192-63_10	Q9Y4X3	Q9Y4X3	Q9Y4X3	Unchanged
12876-39_3	Q9Y4P9	Q9Y4P9	Q9Y4P9	Unchanged
11227-31_3	Q9Y4P3	Q9Y4P3	Q9Y4P3	Unchanged
13629-25_3	Q9Y4P1	Q9Y4P1	Q9Y4P1	Unchanged
6504-65_3	Q9Y4K0	Q9Y4K0	Q9Y4K0	Unchanged
14082-56_3	Q9Y4G6	Q9Y4G6	Q9Y4G6	Unchanged
11468-15_3	Q9Y4C8	Q9Y4C8	Q9Y4C8	Unchanged
4428-1_2	Q9Y4C5	Q9Y4C5	Q9Y4C5	Unchanged
13961-18_3	Q9Y496	Q9Y496	Q9Y496	Unchanged
12716-3_3	Q9Y473	Q9Y473	Q9Y473	Unchanged
11146-4_3	Q9Y458	Q9Y458	Q9Y458	Unchanged
11303-7_3	Q9Y3Z3	Q9Y3Z3	Q9Y3Z3	Unchanged
7986-98_3	Q9Y3Q0	Q9Y3Q0	Q9Y3Q0	Unchanged
11194-6_3	Q9Y3P8	Q9Y3P8	Q9Y3P8	Unchanged
12508-9_3	Q9Y3E7	Q9Y3E7	Q9Y3E7	Unchanged
3405-6_2	Q9Y3C8	Q9Y3C8	Q9Y3C8	Unchanged
9884-8_3	Q9Y3C6	Q9Y3C6	Q9Y3C6	Unchanged
12417-46_3	Q9Y3C4	Q9Y3C4	Q9Y3C4	Unchanged
13590-1_3	Q9Y3B8	Q9Y3B8	Q9Y3B8	Unchanged
7930-3_3	Q9Y3B2	Q9Y3B2	Q9Y3B2	Unchanged
3866-7_2	Q9Y3A5	Q9Y3A5	Q9Y3A5	Unchanged
6900-30_3	Q9Y385	Q9Y385	Q9Y385	Unchanged
14039-33_3	Q9Y337	Q9Y337	Q9Y337	Unchanged
3201-49_2	Q9Y337	Q9Y337	Q9Y337	Unchanged
3007-7_2	Q9Y336	Q9Y336	Q9Y336	Unchanged
10675-223_3	Q9Y320	Q9Y320	Q9Y320	Unchanged
9015-1_3	Q9Y2Y8	Q9Y2Y8	Q9Y2Y8	Unchanged
13475-10_3	Q9Y2X8	Q9Y2X8	Q9Y2X8	Unchanged
10513-13_3	Q9Y2W7	Q9Y2W7	Q9Y2W7	Unchanged
12808-103_3	Q9Y2V2	Q9Y2V2	Q9Y2V2	Unchanged
6372-7_3	Q9Y2T7	Q9Y2T7	Q9Y2T7	Unchanged
12667-2_3	Q9Y2T3	Q9Y2T3	Q9Y2T3	Unchanged
12925-105_3	Q9Y2T1	Q9Y2T1	Q9Y2T1	Unchanged
8429-16_3	Q9Y2T1	Q9Y2T1	Q9Y2T1	Unchanged
7888-58_3	Q9Y2R0	Q9Y2R0	Q9Y2R0	Unchanged
13474-40_3	Q9Y2Q3	Q9Y2Q3	Q9Y2Q3	Unchanged
5637-81_3	Q9Y2I2	Q9Y2I2	Q9Y2I2	Unchanged
12738-43_3	Q9Y2I1	Q9Y2I1	Q9Y2I1	Unchanged
10454-99_3	Q9Y2G8	Q9Y2G8	Q9Y2G8	Unchanged
8843-34_3	Q9Y2G1	Q9Y2G1	Q9Y2G1	Unchanged
9251-28_3	Q9Y2E5	Q9Y2E5	Q9Y2E5	Unchanged
8364-74_3	Q9Y2C2	Q9Y2C2	Q9Y2C2	Unchanged
7007-24_3	Q9Y296	Q9Y296	Q9Y296	Unchanged
8086-49_3	Q9Y287	Q9Y287	Q9Y287	Unchanged
2742-68_2	Q9Y286	Q9Y286	Q9Y286	Unchanged
3059-50_2	Q9Y275	Q9Y275	Q9Y275	Unchanged
6947-4_3	Q9Y274	Q9Y274	Q9Y274	Unchanged
8871-14_3	Q9Y266	Q9Y266	Q9Y266	Unchanged
8887-21_3	Q9Y266	Q9Y266	Q9Y266	Unchanged
12365-108_3	Q9Y265	Q9Y265	Q9Y265	Unchanged
2500-2_3	Q9Y264	Q9Y264	Q9Y264	Unchanged
13117-232_3	Q9Y259	Q9Y259	Q9Y259	Unchanged
7761-125_3	Q9Y259	Q9Y259	Q9Y259	Unchanged
9168-31_3	Q9Y258	Q9Y258	Q9Y258	Unchanged
10022-207_3	Q9Y253	Q9Y253	Q9Y253	Unchanged
5604-30_3	Q9Y251	Q9Y251	Q9Y251	Unchanged
2966-65_2	Q9Y240	Q9Y240	Q9Y240	Unchanged
4500-50_2	Q9Y240	Q9Y240	Q9Y240	Unchanged
12718-43_3	Q9Y237	Q9Y237	Q9Y237	Unchanged
6991-24_3	Q9Y231	Q9Y231	Q9Y231	Unchanged
9583-17_3	Q9Y225	Q9Y225	Q9Y225	Unchanged
12564-9_3	Q9Y221	Q9Y221	Q9Y221	Unchanged
5093-47_3	Q9Y219	Q9Y219	Q9Y219	Unchanged
12536-46_3	Q9Y217	Q9Y217	Q9Y217	Unchanged
3350-53_2	Q9UQM7	Q9UQM7	Q9UQM7	Unchanged
14324-52_3	Q9UQE7	Q9UQE7	Q9UQE7	Unchanged
8950-4_3	Q9UQC9	Q9UQC9	Q9UQC9	Unchanged
4258-15_2	Q9UQ80	Q9UQ80	Q9UQ80	Unchanged
6238-55_3	Q9UQ74	Q9UQ74	Q9UQ74	Unchanged
7846-44_3	Q9UQ72	Q9UQ72	Q9UQ72	Unchanged
7141-21_3	Q9UQ53	Q9UQ53	Q9UQ53	Unchanged
11174-8_3	Q9UPZ6	Q9UPZ6	Q9UPZ6	Unchanged
9600-55_3	Q9UPZ6	Q9UPZ6	Q9UPZ6	Unchanged
9075-121_3	Q9UPX6	Q9UPX6	Q9UPX6	Unchanged
9060-27_3	Q9UPX0	Q9UPX0	Q9UPX0	Unchanged
14052-26_3	Q9UPW8	Q9UPW8	Q9UPW8	Unchanged
10081-17_3	Q9UPW6	Q9UPW6	Q9UPW6	Unchanged
9808-41_3	Q9UPQ9	Q9UPQ9	Q9UPQ9	Unchanged
11537-12_3	Q9UP52	Q9UP52	Q9UP52	Unchanged
4250-23_3	Q9UNZ2	Q9UNZ2	Q9UNZ2	Unchanged
5586-66_3	Q9UNW1	Q9UNW1	Q9UNW1	Unchanged
12694-28_3	Q9UNQ2	Q9UNQ2	Q9UNQ2	Unchanged
5238-26_3	Q9UNP9	Q9UNP9	Q9UNP9	Unchanged
10588-39_3	Q9UNP4	Q9UNP4	Q9UNP4	Unchanged
10903-50_3	Q9UNK0	Q9UNK0	Q9UNK0	Unchanged
6107-3_3	Q9UNI1	Q9UNI1	Q9UNI1	Unchanged
14245-195_3	Q9UNH6	Q9UNH6	Q9UNH6	Unchanged
2708-54_2	Q9UNG2	Q9UNG2	Q9UNG2	Unchanged
10336-3_3	Q9UNE7	Q9UNE7	Q9UNE7	Unchanged
11350-30_3	Q9UNE7	Q9UNE7	Q9UNE7	Unchanged
2977-7_2	Q9UNE0	Q9UNE0	Q9UNE0	Unchanged
13536-56_3	Q9UNA4	Q9UNA4	Q9UNA4	Unchanged
10835-25_3	Q9UNA3	Q9UNA3	Q9UNA3	Unchanged
3168-8_2	Q9UNA0	Q9UNA0	Q9UNA0	Unchanged
9831-12_3	Q9UN86	Q9UN86	Q9UN86	Unchanged
13053-6_3	Q9UN76	Q9UN76	Q9UN76	Unchanged
7157-22_3	Q9UN74	Q9UN74	Q9UN74	Unchanged
8758-2_3	Q9UN72	Q9UN72	Q9UN72	Unchanged
7859-21_3	Q9UN70	Q9UN70	Q9UN70	Unchanged
9963-19_3	Q9UN67	Q9UN67	Q9UN67	Unchanged
9933-49_3	Q9UN42	Q9UN42	Q9UN42	Unchanged
11476-43_3	Q9UN37	Q9UN37	Q9UN37	Unchanged
11615-16_3	Q9UN19	Q9UN19	Q9UN19	Unchanged
9219-70_3	Q9UMX5	Q9UMX5	Q9UMX5	Unchanged
7770-25_3	Q9UMS0	Q9UMS0	Q9UMS0	Unchanged
8853-2_3	Q9UMR7	Q9UMR7	Q9UMR7	Unchanged
5460-60_3	Q9UMR2	Q9UMR2	Q9UMR2	Unchanged
5124-62_3	Q9UMF0	Q9UMF0	Q9UMF0	Unchanged
8245-27_3	Q9UMF0	Q9UMF0	Q9UMF0	Unchanged
8249-124_3	Q9UM73	Q9UM73	Q9UM73	Unchanged
9894-13_3	Q9UM54	Q9UM54	Q9UM54	Unchanged
5108-72_3	Q9UM47	Q9UM47	Q9UM47	Unchanged
14132-21_3	Q9UM44	Q9UM44	Q9UM44	Unchanged
9040-144_3	Q9UM22	Q9UM22	Q9UM22	Unchanged
9392-43_3	Q9UM21	Q9UM21	Q9UM21	Unchanged
12345-4_3	Q9UM13	Q9UM13	Q9UM13	Unchanged
2838-53_1	Q9ULZ9	Q9ULZ9	Q9ULZ9	Unchanged
12510-3_3	Q9ULZ2	Q9ULZ2	Q9ULZ2	Unchanged
6622-90_3	Q9ULZ1	Q9ULZ1	Q9ULZ1	Unchanged
13529-39_3	Q9ULW6	Q9ULW6	Q9ULW6	Unchanged
6997-32_3	Q9ULW5	Q9ULW5	Q9ULW5	Unchanged
11647-6_3	Q9ULW2	Q9ULW2	Q9ULW2	Unchanged
10390-21_3	Q9ULT6	Q9ULT6	Q9ULT6	Unchanged
14122-132_3	Q9ULT6	Q9ULT6	Q9ULT6	Unchanged
11294-7_3	Q9ULS5	Q9ULS5	Q9ULS5	Unchanged
8922-4_3	Q9ULS5	Q9ULS5	Q9ULS5	Unchanged
7934-11_3	Q9ULP0	Q9ULP0	Q9ULP0	Unchanged
9774-59_3	Q9ULK6	Q9ULK6	Q9ULK6	Unchanged
13493-5_3	Q9ULK0	Q9ULK0	Q9ULK0	Unchanged
7200-4_3	Q9ULH4	Q9ULH4	Q9ULH4	Unchanged
8889-5_3	Q9ULG6	Q9ULG6	Q9ULG6	Unchanged
12488-9_3	Q9ULC4	Q9ULC4	Q9ULC4	Unchanged
7959-34_3	Q9ULB5	Q9ULB5	Q9ULB5	Unchanged
8971-9_3	Q9ULB1	Q9ULB1	Q9ULB1	Unchanged
12408-333_3	Q9UL26	Q9UL26	Q9UL26	Unchanged
10961-15_3	Q9UL19	Q9UL19	Q9UL19	Unchanged
11651-24_3	Q9UL18	Q9UL18	Q9UL18	Unchanged
6553-68_3	Q9UL16	Q9UL16	Q9UL16	Unchanged
12743-18_3	Q9UL15	Q9UL15	Q9UL15	Unchanged
6081-52_3	Q9UKZ9	Q9UKZ9	Q9UKZ9	Unchanged
12751-26_3	Q9UKY1	Q9UKY1	Q9UKY1	Unchanged
13457-33_3	Q9UKW6	Q9UKW6	Q9UKW6	Unchanged
9830-109_3	Q9UKW4	Q9UKW4	Q9UKW4	Unchanged
11406-82_3	Q9UKU7	Q9UKU7	Q9UKU7	Unchanged
14674-63_3	Q9UKS6	Q9UKS6	Q9UKS6	Unchanged
11152-46_3	Q9UKR3	Q9UKR3	Q9UKR3	Unchanged
3200-49_2	Q9UKR3	Q9UKR3	Q9UKR3	Unchanged
3199-54_2	Q9UKR0	Q9UKR0	Q9UKR0	Unchanged
5758-49_3	Q9UKQ9	Q9UKQ9	Q9UKQ9	Unchanged
13530-5_3	Q9UKP6	Q9UKP6	Q9UKP6	Unchanged
6441-62_3	Q9UKP5	Q9UKP5	Q9UKP5	Unchanged
12779-30_3	Q9UKN5	Q9UKN5	Q9UKN5	Unchanged
7071-23_4	Q9UKM7	Q9UKM7	Q9UKM7	Unchanged
11678-105_3	Q9UKL4	Q9UKL4	Q9UKL4	Unchanged
9942-2_3	Q9UKK6	Q9UKK6	Q9UKK6	Unchanged
10816-150_3	Q9UKJ1	Q9UKJ1	Q9UKJ1	Unchanged
6402-8_3	Q9UKJ1	Q9UKJ1	Q9UKJ1	Unchanged
8825-4_3	Q9UKJ1	Q9UKJ1	Q9UKJ1	Unchanged
13929-27_3	Q9UKG9	Q9UKG9	Q9UKG9	Unchanged
12825-18_3	Q9UKG1	Q9UKG1	Q9UKG1	Unchanged
13549-15_3	Q9UKF5	Q9UKF5	Q9UKF5	Unchanged
8520-8_3	Q9UKF2	Q9UKF2	Q9UKF2	Unchanged
12804-5_3	Q9UKD1	Q9UKD1	Q9UKD1	Unchanged
11416-23_3	Q9UKA2	Q9UKA2	Q9UKA2	Unchanged
9951-36_3	Q9UKA2	Q9UKA2	Q9UKA2	Unchanged
12846-3_3	Q9UKA1	Q9UKA1	Q9UKA1	Unchanged
14628-72_3	Q9UK99	Q9UK99	Q9UK99	Unchanged
3644-5_4	Q9UK85	Q9UK85	Q9UK85	Unchanged
12681-63_3	Q9UK80	Q9UK80	Q9UK80	Unchanged
13119-26_3	Q9UK55	Q9UK55	Q9UK55	Unchanged
6583-67_3	Q9UK55	Q9UK55	Q9UK55	Unchanged
3888-8_1	Q9UK53	Q9UK53	Q9UK53	Unchanged
12688-115_3	Q9UK32	Q9UK32	Q9UK32	Unchanged
9959-60_3	Q9UK28	Q9UK28	Q9UK28	Unchanged
11208-15_3	Q9UK23	Q9UK23	Q9UK23	Unchanged
4880-21_1	Q9UK05	Q9UK05	Q9UK05	Unchanged
6994-19_3	Q9UK00	Q9UK00	Q9UK00	Unchanged
6555-58_3	Q9UJZ1	Q9UJZ1	Q9UJZ1	Unchanged
13594-158_3	Q9UJY5	Q9UJY5	Q9UJY5	Unchanged
11690-47_3	Q9UJX3	Q9UJX3	Q9UJX3	Unchanged
12771-19_3	Q9UJW8	Q9UJW8	Q9UJW8	Unchanged
14249-68_3	Q9UJV3	Q9UJV3	Q9UJV3	Unchanged
4978-54_2	Q9UJU6	Q9UJU6	Q9UJU6	Unchanged
9755-19_3	Q9UJU6	Q9UJU6	Q9UJU6	Unchanged
14175-78_3	Q9UJQ7	Q9UJQ7	Q9UJQ7	Unchanged
7018-10_3	Q9UJK0	Q9UJK0	Q9UJK0	Unchanged
10666-7_3	Q9UJJ9	Q9UJJ9	Q9UJJ9	Unchanged
6556-5_3	Q9UJA9	Q9UJA9	Q9UJA9	Unchanged
8756-41_3	Q9UJ90	Q9UJ90	Q9UJ90	Unchanged
8908-14_3	Q9UJ90	Q9UJ90	Q9UJ90	Unchanged
13605-16_3	Q9UJ72	Q9UJ72	Q9UJ72	Unchanged
3361-26_2	Q9UJ71	Q9UJ71	Q9UJ71	Unchanged
3894-15_2	Q9UJ70	Q9UJ70	Q9UJ70	Unchanged
7137-8_3	Q9UJ68	Q9UJ68	Q9UJ68	Unchanged
7823-22_3	Q9UJ37	Q9UJ37	Q9UJ37	Unchanged
9005-16_3	Q9UIW2	Q9UIW2	Q9UIW2	Unchanged
14294-61_3	Q9UIS9	Q9UIS9	Q9UIS9	Unchanged
4355-13_1	Q9UIK4	Q9UIK4	Q9UIK4	Unchanged
12934-1_3	Q9UII4	Q9UII4	Q9UII4	Unchanged
10030-8_3	Q9UIF7	Q9UIF7	Q9UIF7	Unchanged
4237-70_3	Q9UIC8	Q9UIC8	Q9UIC8	Unchanged
3642-4_1	Q9UIB8	Q9UIB8	Q9UIB8	Unchanged
8073-3_3	Q9UIB8	Q9UIB8	Q9UIB8	Unchanged
12746-4_3	Q9UIA0	Q9UIA0	Q9UIA0	Unchanged
11396-39_3	Q9UI46	Q9UI46	Q9UI46	Unchanged
9267-2_3	Q9UI42	Q9UI42	Q9UI42	Unchanged
11656-110_3	Q9UI08	Q9UI08	Q9UI08	Unchanged
12616-45_3	Q9UHY1	Q9UHY1	Q9UHY1	Unchanged
4546-27_3	Q9UHX3	Q9UHX3	Q9UHX3	Unchanged
10575-31_3	Q9UHX1	Q9UHX1	Q9UHX1	Unchanged
11570-94_3	Q9UHQ4	Q9UHQ4	Q9UHQ4	Unchanged
7054-87_3	Q9UHP7	Q9UHP7	Q9UHP7	Unchanged
9215-117_3	Q9UHP3	Q9UHP3	Q9UHP3	Unchanged
8992-1_3	Q9UHN6	Q9UHN6	Q9UHN6	Unchanged
8346-9_3	Q9UHL4	Q9UHL4	Q9UHL4	Unchanged
13984-23_3	Q9UHL0	Q9UHL0	Q9UHL0	Unchanged
3174-2_1	Q9UHI8	Q9UHI8	Q9UHI8	Unchanged
6431-68_3	Q9UHG3	Q9UHG3	Q9UHG3	Unchanged
9391-60_3	Q9UHG2	Q9UHG2	Q9UHG2	Unchanged
14022-17_3	Q9UHF5	Q9UHF5	Q9UHF5	Unchanged
3499-77_2	Q9UHF5	Q9UHF5	Q9UHF5	Unchanged
5085-18_3	Q9UHF4	Q9UHF4	Q9UHF4	Unchanged
3400-49_2	Q9UHD2	Q9UHD2	Q9UHD2	Unchanged
3035-80_2	Q9UHD0	Q9UHD0	Q9UHD0	Unchanged
6965-19_3	Q9UHC6	Q9UHC6	Q9UHC6	Unchanged
11543-84_3	Q9UHB6	Q9UHB6	Q9UHB6	Unchanged
14150-7_3	Q9UHA7	Q9UHA7	Q9UHA7	Unchanged
12490-92_3	Q9UHA4	Q9UHA4	Q9UHA4	Unchanged
13552-7_3	Q9UH65	Q9UH65	Q9UH65	Unchanged
5630-48_3	Q9UGN4	Q9UGN4	Q9UGN4	Unchanged
3367-8_3	Q9UGM5	Q9UGM5	Q9UGM5	Unchanged
11134-30_3	Q9UGC7	Q9UGC7	Q9UGC7	Unchanged
13498-1_3	Q9UGB7	Q9UGB7	Q9UGB7	Unchanged
9003-99_3	Q9UEW3	Q9UEW3	Q9UEW3	Unchanged
8963-8_3	Q9UEU0	Q9UEU0	Q9UEU0	Unchanged
10832-24_3	Q9UBX8	Q9UBX8	Q9UBX8	Unchanged
2831-29_1	Q9UBX7	Q9UBX7	Q9UBX7	Unchanged
7775-15_3	Q9UBX7	Q9UBX7	Q9UBX7	Unchanged
10738-11_3	Q9UBX5	Q9UBX5	Q9UBX5	Unchanged
8393-121_3	Q9UBX1	Q9UBX1	Q9UBX1	Unchanged
9212-22_3	Q9UBX1	Q9UBX1	Q9UBX1	Unchanged
7806-33_3	Q9UBV7	Q9UBV7	Q9UBV7	Unchanged
12453-161_3	Q9UBU9	Q9UBU9	Q9UBU9	Unchanged
6518-85_3	Q9UBU3	Q9UBU3	Q9UBU3	Unchanged
8447-11_3	Q9UBU3	Q9UBU3	Q9UBU3	Unchanged
6546-41_3	Q9UBU2	Q9UBU2	Q9UBU2	Unchanged
3365-7_2	Q9UBT3	Q9UBT3	Q9UBT3	Unchanged
12500-88_3	Q9UBT2	Q9UBT2	Q9UBT2	Unchanged
11279-42_3	Q9UBS5	Q9UBS5	Q9UBS5	Unchanged
7110-2_3	Q9UBS4	Q9UBS4	Q9UBS4	Unchanged
11214-40_3	Q9UBS3	Q9UBS3	Q9UBS3	Unchanged
4971-1_1	Q9UBR2	Q9UBR2	Q9UBR2	Unchanged
6528-95_3	Q9UBQ6	Q9UBQ6	Q9UBQ6	Unchanged
14318-1_3	Q9UBQ0	Q9UBQ0	Q9UBQ0	Unchanged
12514-16_3	Q9UBP6	Q9UBP6	Q9UBP6	Unchanged
10746-24_3	Q9UBP4	Q9UBP4	Q9UBP4	Unchanged
3607-71_1	Q9UBP4	Q9UBP4	Q9UBP4	Unchanged
10870-32_3	Q9UBP0	Q9UBP0	Q9UBP0	Unchanged
8388-24_3	Q9UBP0	Q9UBP0	Q9UBP0	Unchanged
14121-24_3	Q9UBN6	Q9UBN6	Q9UBN6	Unchanged
7208-60_3	Q9UBM8	Q9UBM8	Q9UBM8	Unchanged
12832-10_3	Q9UBL3	Q9UBL3	Q9UBL3	Unchanged
12860-7_3	Q9UBL0	Q9UBL0	Q9UBL0	Unchanged
11825-27_3	Q9UBK2	Q9UBK2	Q9UBK2	Unchanged
3041-55_2	Q9UBG0	Q9UBG0	Q9UBG0	Unchanged
9398-30_3	Q9UBC7	Q9UBC7	Q9UBC7	Unchanged
4212-5_3	Q9UBC2	Q9UBC2	Q9UBC2	Unchanged
9043-7_3	Q9UBB9	Q9UBB9	Q9UBB9	Unchanged
9037-1_3	Q9P2W9	Q9P2W9	Q9P2W9	Unchanged
12463-7_3	Q9P2N7	Q9P2N7	Q9P2N7	Unchanged
14284-23_3	Q9P2K8	Q9P2K8	Q9P2K8	Unchanged
9913-4_3	Q9P2E9	Q9P2E9	Q9P2E9	Unchanged
8780-2_3	Q9P2E7	Q9P2E7	Q9P2E7	Unchanged
9018-38_3	Q9P2E7	Q9P2E7	Q9P2E7	Unchanged
14005-2_3	Q9P2D1	Q9P2D1	Q9P2D1	Unchanged
12727-7_3	Q9P2B2	Q9P2B2	Q9P2B2	Unchanged
3388-58_2	Q9P286	Q9P286	Q9P286	Unchanged
11107-25_3	Q9P273	Q9P273	Q9P273	Unchanged
7910-41_3	Q9P244	Q9P244	Q9P244	Unchanged
8804-39_3	Q9P218	Q9P218	Q9P218	Unchanged
9241-40_3	Q9P1W8	Q9P1W8	Q9P1W8	Unchanged
4332-6_2	Q9P126	Q9P126	Q9P126	Unchanged
10907-116_3	Q9P121	Q9P121	Q9P121	Unchanged
8428-102_3	Q9P121	Q9P121	Q9P121	Unchanged
10842-7_3	Q9P109	Q9P109	Q9P109	Unchanged
10854-15_3	Q9P109	Q9P109	Q9P109	Unchanged
11551-16_3	Q9P0W2	Q9P0W2	Q9P0W2	Unchanged
12690-33_3	Q9P0V9	Q9P0V9	Q9P0V9	Unchanged
8994-65_3	Q9P0V8	Q9P0V8	Q9P0V8	Unchanged
8597-1_3	Q9P0T7	Q9P0T7	Q9P0T7	Unchanged
9249-17_3	Q9P0T7	Q9P0T7	Q9P0T7	Unchanged
12849-25_3	Q9P0R6	Q9P0R6	Q9P0R6	Unchanged
9255-5_3	Q9P0M4	Q9P0M4	Q9P0M4	Unchanged
7167-102_3	Q9P0L0	Q9P0L0	Q9P0L0	Unchanged
7976-19_3	Q9P0K9	Q9P0K9	Q9P0K9	Unchanged
14204-55_3	Q9P0K8	Q9P0K8	Q9P0K8	Unchanged
7933-75_3	Q9P0K1	Q9P0K1	Q9P0K1	Unchanged
3681-87_3	Q9P0G3	Q9P0G3	Q9P0G3	Unchanged
8620-56_3	Q9P0G3	Q9P0G3	Q9P0G3	Unchanged
7797-11_3	Q9P0B6	Q9P0B6	Q9P0B6	Unchanged
12424-107_3	Q9P016	Q9P016	Q9P016	Unchanged
13490-1_3	Q9NZW5	Q9NZW5	Q9NZW5	Unchanged
6502-50_3	Q9NZV1	Q9NZV1	Q9NZV1	Unchanged
8699-43_3	Q9NZV1	Q9NZV1	Q9NZV1	Unchanged
13739-3_3	Q9NZU1	Q9NZU1	Q9NZU1	Unchanged
4547-59_2	Q9NZU1	Q9NZU1	Q9NZU1	Unchanged
13123-3_3	Q9NZU0	Q9NZU0	Q9NZU0	Unchanged
9128-34_3	Q9NZU0	Q9NZU0	Q9NZU0	Unchanged
5098-79_3	Q9NZS2	Q9NZS2	Q9NZS2	Unchanged
7756-37_3	Q9NZS2	Q9NZS2	Q9NZS2	Unchanged
11275-94_3	Q9NZR2	Q9NZR2	Q9NZR2	Unchanged
12853-112_3	Q9NZR1	Q9NZR1	Q9NZR1	Unchanged
5060-62_3	Q9NZQ7	Q9NZQ7	Q9NZQ7	Unchanged
12799-65_3	Q9NZQ0	Q9NZQ0	Q9NZQ0	Unchanged
9348-1_3	Q9NZP8	Q9NZP8	Q9NZP8	Unchanged
13670-81_3	Q9NZK7	Q9NZK7	Q9NZK7	Unchanged
2447-7_4	Q9NZK7	Q9NZK7	Q9NZK7	Unchanged
6077-63_3	Q9NZK5	Q9NZK5	Q9NZK5	Unchanged
13650-11_3	Q9NZI2	Q9NZI2	Q9NZI2	Unchanged
9117-4_3	Q9NZH8	Q9NZH8	Q9NZH8	Unchanged
14149-9_3	Q9NZH7	Q9NZH7	Q9NZH7	Unchanged
2723-9_2	Q9NZH6	Q9NZH6	Q9NZH6	Unchanged
11122-97_3	Q9NZD8	Q9NZD8	Q9NZD8	Unchanged
9025-5_3	Q9NZD4	Q9NZD4	Q9NZD4	Unchanged
12513-8_3	Q9NZD2	Q9NZD2	Q9NZD2	Unchanged
13387-55_3	Q9NZC4	Q9NZC4	Q9NZC4	Unchanged
11851-21_3	Q9NZC2	Q9NZC2	Q9NZC2	Unchanged
5635-66_3	Q9NZC2	Q9NZC2	Q9NZC2	Unchanged
12475-48_3	Q9NZA1	Q9NZA1	Q9NZA1	Unchanged
8941-4_3	Q9NZ94	Q9NZ94	Q9NZ94	Unchanged
8019-73_3	Q9NZ72	Q9NZ72	Q9NZ72	Unchanged
10616-67_3	Q9NZ53	Q9NZ53	Q9NZ53	Unchanged
11683-19_3	Q9NZ52	Q9NZ52	Q9NZ52	Unchanged
7745-3_3	Q9NZ45	Q9NZ45	Q9NZ45	Unchanged
4964-67_1	Q9NZ08	Q9NZ08	Q9NZ08	Unchanged
7864-3_3	Q9NYZ4	Q9NYZ4	Q9NYZ4	Unchanged
4138-25_2	Q9NYY1	Q9NYY1	Q9NYY1	Unchanged
8924-55_3	Q9NYX4	Q9NYX4	Q9NYX4	Unchanged
10959-125_3	Q9NYM9	Q9NYM9	Q9NYM9	Unchanged
12861-13_3	Q9NYL9	Q9NYL9	Q9NYL9	Unchanged
9974-8_3	Q9NYJ7	Q9NYJ7	Q9NYJ7	Unchanged
4294-16_2	Q9NYA1	Q9NYA1	Q9NYA1	Unchanged
7980-72_3	Q9NY97	Q9NY97	Q9NY97	Unchanged
6526-77_3	Q9NY56	Q9NY56	Q9NY56	Unchanged
14599-18_3	Q9NY15	Q9NY15	Q9NY15	Unchanged
8006-12_3	Q9NXW2	Q9NXW2	Q9NXW2	Unchanged
12473-48_3	Q9NXV2	Q9NXV2	Q9NXV2	Unchanged
8866-53_3	Q9NXS2	Q9NXS2	Q9NXS2	Unchanged
9765-4_3	Q9NXR1	Q9NXR1	Q9NXR1	Unchanged
13459-30_3	Q9NXH8	Q9NXH8	Q9NXH8	Unchanged
12461-8_3	Q9NXA8	Q9NXA8	Q9NXA8	Unchanged
9532-5_3	Q9NX94	Q9NX94	Q9NX94	Unchanged
13506-10_3	Q9NX74	Q9NX74	Q9NX74	Unchanged
9231-23_3	Q9NX62	Q9NX62	Q9NX62	Unchanged
3635-76_4	Q9NX40	Q9NX40	Q9NX40	Unchanged
6420-4_3	Q9NX18	Q9NX18	Q9NX18	Unchanged
7747-47_3	Q9NX14	Q9NX14	Q9NX14	Unchanged
7822-11_3	Q9NWW9	Q9NWW9	Q9NWW9	Unchanged
9340-17_3	Q9NWM8	Q9NWM8	Q9NWM8	Unchanged
8320-5_3	Q9NWH9	Q9NWH9	Q9NWH9	Unchanged
12980-31_3	Q9NW64	Q9NW64	Q9NW64	Unchanged
10063-10_3	Q9NW38	Q9NW38	Q9NW38	Unchanged
9028-5_3	Q9NVV4	Q9NVV4	Q9NVV4	Unchanged
9509-4_3	Q9NVV0	Q9NVV0	Q9NVV0	Unchanged
10420-30_3	Q9NVQ4	Q9NVQ4	Q9NVQ4	Unchanged
14655-1_3	Q9NVM6	Q9NVM6	Q9NVM6	Unchanged
8062-15_3	Q9NVM1	Q9NVM1	Q9NVM1	Unchanged
8569-147_3	Q9NVJ2	Q9NVJ2	Q9NVJ2	Unchanged
9783-75_3	Q9NVH1	Q9NVH1	Q9NVH1	Unchanged
13434-172_3	Q9NVD7	Q9NVD7	Q9NVD7	Unchanged
12620-3_3	Q9NVA2	Q9NVA2	Q9NVA2	Unchanged
10073-22_3	Q9NUW8	Q9NUW8	Q9NUW8	Unchanged
12986-12_3	Q9NUP9	Q9NUP9	Q9NUP9	Unchanged
8687-26_3	Q9NUM4	Q9NUM4	Q9NUM4	Unchanged
12970-35_3	Q9NUL3	Q9NUL3	Q9NUL3	Unchanged
12593-33_3	Q9NUG6	Q9NUG6	Q9NUG6	Unchanged
11401-181_3	Q9NTX7	Q9NTX7	Q9NTX7	Unchanged
5688-65_3	Q9NTU7	Q9NTU7	Q9NTU7	Unchanged
12659-13_3	Q9NTK5	Q9NTK5	Q9NTK5	Unchanged
7178-59_3	Q9NTK1	Q9NTK1	Q9NTK1	Unchanged
11911-13_3	Q9NT99	Q9NT99	Q9NT99	Unchanged
9916-146_3	Q9NT99	Q9NT99	Q9NT99	Unchanged
11164-7_3	Q9NT68	Q9NT68	Q9NT68	Unchanged
8773-172_3	Q9NT22	Q9NT22	Q9NT22	Unchanged
9991-112_3	Q9NT22	Q9NT22	Q9NT22	Unchanged
9609-25_3	Q9NSD4	Q9NSD4	Q9NSD4	Unchanged
7867-154_3	Q9NSC7	Q9NSC7	Q9NSC7	Unchanged
12685-57_3	Q9NSB8	Q9NSB8	Q9NSB8	Unchanged
5628-21_3	Q9NS98	Q9NS98	Q9NS98	Unchanged
12628-31_3	Q9NS86	Q9NS86	Q9NS86	Unchanged
13666-222_3	Q9NS85	Q9NS85	Q9NS85	Unchanged
3289-19_2	Q9NS85	Q9NS85	Q9NS85	Unchanged
5131-15_3	Q9NS68	Q9NS68	Q9NS68	Unchanged
5621-64_3	Q9NS62	Q9NS62	Q9NS62	Unchanged
13982-33_3	Q9NS28	Q9NS28	Q9NS28	Unchanged
12486-8_3	Q9NS18	Q9NS18	Q9NS18	Unchanged
11407-57_3	Q9NRY6	Q9NRY6	Q9NRY6	Unchanged
13421-17_3	Q9NRX6	Q9NRX6	Q9NRX6	Unchanged
14271-23_3	Q9NRW1	Q9NRW1	Q9NRW1	Unchanged
11370-20_3	Q9NRR6	Q9NRR6	Q9NRR6	Unchanged
12720-71_3	Q9NRR5	Q9NRR5	Q9NRR5	Unchanged
14103-12_3	Q9NRR2	Q9NRR2	Q9NRR2	Unchanged
3404-51_2	Q9NRR2	Q9NRR2	Q9NRR2	Unchanged
8402-22_3	Q9NRR1	Q9NRR1	Q9NRR1	Unchanged
8660-33_3	Q9NRN5	Q9NRN5	Q9NRN5	Unchanged
8660-5_3	Q9NRN5	Q9NRN5	Q9NRN5	Unchanged
5084-154_3	Q9NRM6	Q9NRM6	Q9NRM6	Unchanged
6262-14_3	Q9NRM6	Q9NRM6	Q9NRM6	Unchanged
2890-59_2	Q9NRJ3	Q9NRJ3	Q9NRJ3	Unchanged
12636-113_3	Q9NRG4	Q9NRG4	Q9NRG4	Unchanged
6626-81_3	Q9NRB3	Q9NRB3	Q9NRB3	Unchanged
13658-31_3	Q9NRA1	Q9NRA1	Q9NRA1	Unchanged
3828-54_2	Q9NRA1	Q9NRA1	Q9NRA1	Unchanged
4468-21_2	Q9NRA0	Q9NRA0	Q9NRA0	Unchanged
3212-30_3	Q9NR71	Q9NR71	Q9NR71	Unchanged
3305-6_1	Q9NR61	Q9NR61	Q9NR61	Unchanged
8858-21_3	Q9NR55	Q9NR55	Q9NR55	Unchanged
12622-96_3	Q9NR48	Q9NR48	Q9NR48	Unchanged
13427-66_3	Q9NR34	Q9NR34	Q9NR34	Unchanged
3122-6_2	Q9NR28	Q9NR28	Q9NR28	Unchanged
12882-7_3	Q9NR21	Q9NR21	Q9NR21	Unchanged
10560-1_3	Q9NQX7	Q9NQX7	Q9NQX7	Unchanged
9523-34_3	Q9NQX7	Q9NQX7	Q9NQX7	Unchanged
10424-31_3	Q9NQX5	Q9NQX5	Q9NQX5	Unchanged
3481-87_1	Q9NQW7	Q9NQW7	Q9NQW7	Unchanged
3827-22_1	Q9NQU5	Q9NQU5	Q9NQU5	Unchanged
12605-1_3	Q9NQT5	Q9NQT5	Q9NQT5	Unchanged
13557-3_3	Q9NQS3	Q9NQS3	Q9NQS3	Unchanged
12423-38_3	Q9NQ94	Q9NQ94	Q9NQ94	Unchanged
12476-50_3	Q9NQ88	Q9NQ88	Q9NQ88	Unchanged
5632-6_3	Q9NQ79	Q9NQ79	Q9NQ79	Unchanged
3209-69_1	Q9NQ76	Q9NQ76	Q9NQ76	Unchanged
12855-16_3	Q9NQ75	Q9NQ75	Q9NQ75	Unchanged
11354-21_3	Q9NQ66	Q9NQ66	Q9NQ66	Unchanged
11162-37_3	Q9NQ60	Q9NQ60	Q9NQ60	Unchanged
8028-22_3	Q9NQ38	Q9NQ38	Q9NQ38	Unchanged
3805-16_2	Q9NQ30	Q9NQ30	Q9NQ30	Unchanged
5487-7_3	Q9NQ25	Q9NQ25	Q9NQ25	Unchanged
7882-31_3	Q9NQ25	Q9NQ25	Q9NQ25	Unchanged
11200-52_3	Q9NPY3	Q9NPY3	Q9NPY3	Unchanged
14136-234_3	Q9NPY3	Q9NPY3	Q9NPY3	Unchanged
9805-51_3	Q9NPR2	Q9NPR2	Q9NPR2	Unchanged
14021-81_3	Q9NPJ6	Q9NPJ6	Q9NPJ6	Unchanged
11336-9_3	Q9NPI8	Q9NPI8	Q9NPI8	Unchanged
14008-22_3	Q9NPI6	Q9NPI6	Q9NPI6	Unchanged
5680-54_3	Q9NPH6	Q9NPH6	Q9NPH6	Unchanged
14048-7_3	Q9NPH3	Q9NPH3	Q9NPH3	Unchanged
2630-12_2	Q9NPH3	Q9NPH3	Q9NPH3	Unchanged
5742-14_3	Q9NPH0	Q9NPH0	Q9NPH0	Unchanged
7779-86_3	Q9NPF2	Q9NPF2	Q9NPF2	Unchanged
7153-66_3	Q9NPE2	Q9NPE2	Q9NPE2	Unchanged
12400-25_3	Q9NPD8	Q9NPD8	Q9NPD8	Unchanged
12455-48_3	Q9NPC7	Q9NPC7	Q9NPC7	Unchanged
8759-29_3	Q9NPC4	Q9NPC4	Q9NPC4	Unchanged
9728-4_3	Q9NPC3	Q9NPC3	Q9NPC3	Unchanged
12786-61_3	Q9NPB8	Q9NPB8	Q9NPB8	Unchanged
6594-64_3	Q9NPB0	Q9NPB0	Q9NPB0	Unchanged
8905-20_3	Q9NPA1	Q9NPA1	Q9NPA1	Unchanged
9266-1_3	Q9NP99	Q9NP99	Q9NP99	Unchanged
3845-51_2	Q9NP97	Q9NP97	Q9NP97	Unchanged
2763-66_2	Q9NP95	Q9NP95	Q9NP95	Unchanged
12851-5_3	Q9NP87	Q9NP87	Q9NP87	Unchanged
5138-50_3	Q9NP84	Q9NP84	Q9NP84	Unchanged
12348-46_3	Q9NP81	Q9NP81	Q9NP81	Unchanged
4209-60_2	Q9NP79	Q9NP79	Q9NP79	Unchanged
13566-2_3	Q9NP77	Q9NP77	Q9NP77	Unchanged
12945-33_3	Q9NP72	Q9NP72	Q9NP72	Unchanged
12712-9_3	Q9NP66	Q9NP66	Q9NP66	Unchanged
5082-51_3	Q9NP60	Q9NP60	Q9NP60	Unchanged
6473-55_3	Q9NP55	Q9NP55	Q9NP55	Unchanged
8016-19_3	Q9NNZ3	Q9NNZ3	Q9NNZ3	Unchanged
8653-132_3	Q9NNZ3	Q9NNZ3	Q9NNZ3	Unchanged
3029-52_2	Q9NNX6	Q9NNX6	Q9NNX6	Unchanged
5690-49_3	Q9NNX1	Q9NNX1	Q9NNX1	Unchanged
10605-22_3	Q9HDC9	Q9HDC9	Q9HDC9	Unchanged
6940-18_3	Q9HDC5	Q9HDC5	Q9HDC5	Unchanged
5111-15_3	Q9HDB5	Q9HDB5	Q9HDB5	Unchanged
3046-31_1	Q9HD89	Q9HD89	Q9HD89	Unchanged
11988-24_3	Q9HD43	Q9HD43	Q9HD43	Unchanged
7249-307_3	Q9HD36	Q9HD36	Q9HD36	Unchanged
7249-37_3	Q9HD36	Q9HD36	Q9HD36	Unchanged
13659-36_3	Q9HD20	Q9HD20	Q9HD20	Unchanged
12763-69_3	Q9HCZ1	Q9HCZ1	Q9HCZ1	Unchanged
9513-9_3	Q9HCT0	Q9HCT0	Q9HCT0	Unchanged
5252-33_3	Q9HCR9	Q9HCR9	Q9HCR9	Unchanged
6990-44_3	Q9HCN8	Q9HCN8	Q9HCN8	Unchanged
3194-36_2	Q9HCN6	Q9HCN6	Q9HCN6	Unchanged
5116-62_2	Q9HCK4	Q9HCK4	Q9HCK4	Unchanged
9369-174_3	Q9HCJ2	Q9HCJ2	Q9HCJ2	Unchanged
11557-3_3	Q9HCE7	Q9HCE7	Q9HCE7	Unchanged
4297-62_3	Q9HCB6	Q9HCB6	Q9HCB6	Unchanged
5496-49_3	Q9HCB6	Q9HCB6	Q9HCB6	Unchanged
13694-24_3	Q9HC73	Q9HC73	Q9HC73	Unchanged
2746-56_1	Q9HC73	Q9HC73	Q9HC73	Unchanged
9316-67_3	Q9HC57	Q9HC57	Q9HC57	Unchanged
10558-26_3	Q9HC56	Q9HC56	Q9HC56	Unchanged
10754-113_3	Q9HC23	Q9HC23	Q9HC23	Unchanged
13930-3_3	Q9HC16	Q9HC16	Q9HC16	Unchanged
14135-3_3	Q9HBX9	Q9HBX9	Q9HBX9	Unchanged
6228-58_3	Q9HBV2	Q9HBV2	Q9HBV2	Unchanged
8328-9_3	Q9HBU6	Q9HBU6	Q9HBU6	Unchanged
13988-67_3	Q9HBL8	Q9HBL8	Q9HBL8	Unchanged
9368-64_3	Q9HBL6	Q9HBL6	Q9HBL6	Unchanged
3324-51_1	Q9HBG7	Q9HBG7	Q9HBG7	Unchanged
9366-54_3	Q9HBE5	Q9HBE5	Q9HBE5	Unchanged
7124-18_3	Q9HBE4	Q9HBE4	Q9HBE4	Unchanged
9962-1_3	Q9HBB8	Q9HBB8	Q9HBB8	Unchanged
12548-75_3	Q9HB90	Q9HB90	Q9HB90	Unchanged
12432-23_3	Q9HB71	Q9HB71	Q9HB71	Unchanged
3327-27_1	Q9HB63	Q9HB63	Q9HB63	Unchanged
2994-71_2	Q9HB29	Q9HB29	Q9HB29	Unchanged
12459-13_3	Q9HB21	Q9HB21	Q9HB21	Unchanged
8303-102_3	Q9HB07	Q9HB07	Q9HB07	Unchanged
8899-75_3	Q9HAW9	Q9HAW9	Q9HAW9	Unchanged
7113-1_3	Q9HAV7	Q9HAV7	Q9HAV7	Unchanged
3083-71_1	Q9HAV5	Q9HAV5	Q9HAV5	Unchanged
13985-12_3	Q9HAU4	Q9HAU4	Q9HAU4	Unchanged
12702-13_3	Q9HAT8	Q9HAT8	Q9HAT8	Unchanged
9263-57_3	Q9HAT2	Q9HAT2	Q9HAT2	Unchanged
4238-4_2	Q9HAP6	Q9HAP6	Q9HAP6	Unchanged
11160-56_3	Q9H9V4	Q9H9V4	Q9H9V4	Unchanged
2732-58_3	Q9H9S0	Q9H9S0	Q9H9S0	Unchanged
11351-233_3	Q9H9Q4	Q9H9Q4	Q9H9Q4	Unchanged
12384-92_3	Q9H9Q2	Q9H9Q2	Q9H9Q2	Unchanged
13926-1_3	Q9H9A7	Q9H9A7	Q9H9A7	Unchanged
12658-72_3	Q9H999	Q9H999	Q9H999	Unchanged
6439-59_3	Q9H972	Q9H972	Q9H972	Unchanged
12426-19_3	Q9H8S9	Q9H8S9	Q9H8S9	Unchanged
9723-105_3	Q9H8L6	Q9H8L6	Q9H8L6	Unchanged
9557-5_3	Q9H8J5	Q9H8J5	Q9H8J5	Unchanged
8033-1_3	Q9H819	Q9H819	Q9H819	Unchanged
8366-19_3	Q9H7X2	Q9H7X2	Q9H7X2	Unchanged
11531-24_3	Q9H7M9	Q9H7M9	Q9H7M9	Unchanged
14123-34_3	Q9H7M9	Q9H7M9	Q9H7M9	Unchanged
10703-203_3	Q9H7L9	Q9H7L9	Q9H7L9	Unchanged
9544-24_3	Q9H7B7	Q9H7B7	Q9H7B7	Unchanged
4314-12_2	Q9H773	Q9H773	Q9H773	Unchanged
5598-3_3	Q9H772	Q9H772	Q9H772	Unchanged
14037-18_3	Q9H6Z4	Q9H6Z4	Q9H6Z4	Unchanged
10464-6_3	Q9H6X2	Q9H6X2	Q9H6X2	Unchanged
8556-5_3	Q9H6L5	Q9H6L5	Q9H6L5	Unchanged
5587-3_3	Q9H6E4	Q9H6E4	Q9H6E4	Unchanged
13451-2_3	Q9H6D8	Q9H6D8	Q9H6D8	Unchanged
10440-26_3	Q9H6B4	Q9H6B4	Q9H6B4	Unchanged
9585-80_3	Q9H6B4	Q9H6B4	Q9H6B4	Unchanged
7244-16_3	Q9H665	Q9H665	Q9H665	Unchanged
6565-68_3	Q9H5V8	Q9H5V8	Q9H5V8	Unchanged
8589-13_3	Q9H5V8	Q9H5V8	Q9H5V8	Unchanged
12391-27_3	Q9H5P4	Q9H5P4	Q9H5P4	Unchanged
10582-36_3	Q9H5K3	Q9H5K3	Q9H5K3	Unchanged
13411-21_3	Q9H4P4	Q9H4P4	Q9H4P4	Unchanged
10939-16_3	Q9H4M7	Q9H4M7	Q9H4M7	Unchanged
11262-39_3	Q9H4I3	Q9H4I3	Q9H4I3	Unchanged
10036-201_3	Q9H4I2	Q9H4I2	Q9H4I2	Unchanged
13993-20_3	Q9H4G0	Q9H4G0	Q9H4G0	Unchanged
13118-5_3	Q9H4F8	Q9H4F8	Q9H4F8	Unchanged
5694-57_3	Q9H4F8	Q9H4F8	Q9H4F8	Unchanged
14090-23_3	Q9H4E7	Q9H4E7	Q9H4E7	Unchanged
8327-26_3	Q9H4A9	Q9H4A9	Q9H4A9	Unchanged
12386-11_3	Q9H4A4	Q9H4A4	Q9H4A4	Unchanged
5634-39_3	Q9H488	Q9H488	Q9H488	Unchanged
8035-6_3	Q9H425	Q9H425	Q9H425	Unchanged
11712-207_3	Q9H3U1	Q9H3U1	Q9H3U1	Unchanged
13082-9_3	Q9H3U1	Q9H3U1	Q9H3U1	Unchanged
5121-3_2	Q9H3T3	Q9H3T3	Q9H3T3	Unchanged
14597-5_3	Q9H3T2	Q9H3T2	Q9H3T2	Unchanged
7202-107_3	Q9H3T2	Q9H3T2	Q9H3T2	Unchanged
12018-84_3	Q9H3S4	Q9H3S4	Q9H3S4	Unchanged
8002-27_3	Q9H3S3	Q9H3S3	Q9H3S3	Unchanged
10734-339_3	Q9H3Q3	Q9H3Q3	Q9H3Q3	Unchanged
11682-7_3	Q9H3M7	Q9H3M7	Q9H3M7	Unchanged
12834-3_3	Q9H3M0	Q9H3M0	Q9H3M0	Unchanged
8404-102_3	Q9H3K6	Q9H3K6	Q9H3K6	Unchanged
8307-47_3	Q9H3H3	Q9H3H3	Q9H3H3	Unchanged
8891-7_3	Q9H3G5	Q9H3G5	Q9H3G5	Unchanged
10040-63_3	Q9H3D4	Q9H3D4	Q9H3D4	Unchanged
10447-18_3	Q9H361	Q9H361	Q9H361	Unchanged
11669-39_3	Q9H2Y9	Q9H2Y9	Q9H2Y9	Unchanged
3030-3_2	Q9H2X3	Q9H2X3	Q9H2X3	Unchanged
13438-115_3	Q9H2X0	Q9H2X0	Q9H2X0	Unchanged
10753-31_3	Q9H2U9	Q9H2U9	Q9H2U9	Unchanged
6578-29_3	Q9H2S6	Q9H2S6	Q9H2S6	Unchanged
6491-59_3	Q9H2R5	Q9H2R5	Q9H2R5	Unchanged
14226-120_3	Q9H2M3	Q9H2M3	Q9H2M3	Unchanged
7852-9_3	Q9H2K0	Q9H2K0	Q9H2K0	Unchanged
5122-92_2	Q9H2E6	Q9H2E6	Q9H2E6	Unchanged
7945-10_3	Q9H2E6	Q9H2E6	Q9H2E6	Unchanged
10054-3_3	Q9H2C0	Q9H2C0	Q9H2C0	Unchanged
2436-49_4	Q9H2A7	Q9H2A7	Q9H2A7	Unchanged
4137-57_2	Q9H293	Q9H293	Q9H293	Unchanged
11405-150_3	Q9H257	Q9H257	Q9H257	Unchanged
11421-10_3	Q9H223	Q9H223	Q9H223	Unchanged
6362-6_3	Q9H1Z8	Q9H1Z8	Q9H1Z8	Unchanged
12597-68_3	Q9H1Y0	Q9H1Y0	Q9H1Y0	Unchanged
12838-28_3	Q9H1R2	Q9H1R2	Q9H1R2	Unchanged
8347-222_3	Q9H1M3	Q9H1M3	Q9H1M3	Unchanged
5280-68_5	Q9H1K4	Q9H1K4	Q9H1K4	Unchanged
7201-5_3	Q9H1K1	Q9H1K1	Q9H1K1	Unchanged
13429-3_3	Q9H1F0	Q9H1F0	Q9H1F0	Unchanged
11444-49_3	Q9H1D9	Q9H1D9	Q9H1D9	Unchanged
13487-24_3	Q9H1C4	Q9H1C4	Q9H1C4	Unchanged
6267-51_3	Q9H169	Q9H169	Q9H169	Unchanged
7193-98_3	Q9H158	Q9H158	Q9H158	Unchanged
12655-30_3	Q9H115	Q9H115	Q9H115	Unchanged
6368-9_3	Q9H114	Q9H114	Q9H114	Unchanged
8013-9_3	Q9H0V9	Q9H0V9	Q9H0V9	Unchanged
11118-107_3	Q9H0T7	Q9H0T7	Q9H0T7	Unchanged
12661-44_3	Q9H0R8	Q9H0R8	Q9H0R8	Unchanged
13472-35_3	Q9H0R4	Q9H0R4	Q9H0R4	Unchanged
6899-37_3	Q9H0N5	Q9H0N5	Q9H0N5	Unchanged
11307-33_3	Q9H0M0	Q9H0M0	Q9H0M0	Unchanged
13587-10_3	Q9H0H5	Q9H0H5	Q9H0H5	Unchanged
13963-7_3	Q9H0E2	Q9H0E2	Q9H0E2	Unchanged
5691-2_3	Q9H0B8	Q9H0B8	Q9H0B8	Unchanged
12430-78_3	Q9H074	Q9H074	Q9H074	Unchanged
8948-13_3	Q9H013	Q9H013	Q9H013	Unchanged
7163-26_3	Q9GZZ8	Q9GZZ8	Q9GZZ8	Unchanged
5613-75_3	Q9GZY6	Q9GZY6	Q9GZY6	Unchanged
9234-8_3	Q9GZX9	Q9GZX9	Q9GZX9	Unchanged
13742-66_3	Q9GZX6	Q9GZX6	Q9GZX6	Unchanged
2778-10_2	Q9GZX6	Q9GZX6	Q9GZX6	Unchanged
4429-51_2	Q9GZX3	Q9GZX3	Q9GZX3	Unchanged
3807-1_2	Q9GZV9	Q9GZV9	Q9GZV9	Unchanged
11355-10_3	Q9GZV4	Q9GZV4	Q9GZV4	Unchanged
9901-28_3	Q9GZT9	Q9GZT9	Q9GZT9	Unchanged
7792-58_3	Q9GZT6	Q9GZT6	Q9GZT6	Unchanged
10044-12_3	Q9GZT5	Q9GZT5	Q9GZT5	Unchanged
7020-13_3	Q9GZS9	Q9GZS9	Q9GZS9	Unchanged
11608-5_3	Q9GZQ8	Q9GZQ8	Q9GZQ8	Unchanged
9341-1_3	Q9GZP0	Q9GZP0	Q9GZP0	Unchanged
13056-18_3	Q9GZN6	Q9GZN6	Q9GZN6	Unchanged
4534-10_2	Q9GZN4	Q9GZN4	Q9GZN4	Unchanged
9847-21_3	Q9GZN2	Q9GZN2	Q9GZN2	Unchanged
11192-168_3	Q9GZM7	Q9GZM7	Q9GZM7	Unchanged
7923-41_3	Q9C0C4	Q9C0C4	Q9C0C4	Unchanged
7826-1_3	Q9C098	Q9C098	Q9C098	Unchanged
13943-38_3	Q9C005	Q9C005	Q9C005	Unchanged
6406-3_3	Q9C002	Q9C002	Q9C002	Unchanged
11661-11_3	Q9C000	Q9C000	Q9C000	Unchanged
4464-10_2	Q9BZZ2	Q9BZZ2	Q9BZZ2	Unchanged
12515-45_3	Q9BZX2	Q9BZX2	Q9BZX2	Unchanged
5063-12_2	Q9BZW8	Q9BZW8	Q9BZW8	Unchanged
5105-2_3	Q9BZR6	Q9BZR6	Q9BZR6	Unchanged
14081-5_3	Q9BZM6	Q9BZM6	Q9BZM6	Unchanged
3081-70_2	Q9BZM6	Q9BZM6	Q9BZM6	Unchanged
3082-9_2	Q9BZM5	Q9BZM5	Q9BZM5	Unchanged
2747-3_2	Q9BZM4	Q9BZM4	Q9BZM4	Unchanged
9579-59_3	Q9BZD6	Q9BZD6	Q9BZD6	Unchanged
14002-18_3	Q9BZ29	Q9BZ29	Q9BZ29	Unchanged
11102-22_3	Q9BYZ8	Q9BYZ8	Q9BYZ8	Unchanged
12647-52_3	Q9BYW2	Q9BYW2	Q9BYW2	Unchanged
12756-3_3	Q9BYV9	Q9BYV9	Q9BYV9	Unchanged
14615-46_3	Q9BYR9	Q9BYR9	Q9BYR9	Unchanged
5493-17_3	Q9BYP7	Q9BYP7	Q9BYP7	Unchanged
14268-4_3	Q9BYN0	Q9BYN0	Q9BYN0	Unchanged
2805-6_2	Q9BYF1	Q9BYF1	Q9BYF1	Unchanged
7982-10_3	Q9BYC8	Q9BYC8	Q9BYC8	Unchanged
8244-16_3	Q9BYC5	Q9BYC5	Q9BYC5	Unchanged
13242-134_3	Q9BYB0	Q9BYB0	Q9BYB0	Unchanged
14631-22_3	Q9BY84	Q9BY84	Q9BY84	Unchanged
3685-53_1	Q9BY79	Q9BY79	Q9BY79	Unchanged
3796-79_2	Q9BY76	Q9BY76	Q9BY76	Unchanged
6917-49_3	Q9BY71	Q9BY71	Q9BY71	Unchanged
3326-58_2	Q9BY67	Q9BY67	Q9BY67	Unchanged
2859-69_2	Q9BY41	Q9BY41	Q9BY41	Unchanged
12676-1_3	Q9BY11	Q9BY11	Q9BY11	Unchanged
13094-75_3	Q9BXY4	Q9BXY4	Q9BXY4	Unchanged
8427-118_3	Q9BXY4	Q9BXY4	Q9BXY4	Unchanged
10933-107_3	Q9BXU9	Q9BXU9	Q9BXU9	Unchanged
7006-4_3	Q9BXS0	Q9BXS0	Q9BXS0	Unchanged
3666-17_4	Q9BXR6	Q9BXR6	Q9BXR6	Unchanged
7885-17_3	Q9BXR6	Q9BXR6	Q9BXR6	Unchanged
5756-66_3	Q9BXP8	Q9BXP8	Q9BXP8	Unchanged
3603-60_5	Q9BXN2	Q9BXN2	Q9BXN2	Unchanged
6451-64_3	Q9BXN1	Q9BXN1	Q9BXN1	Unchanged
4322-28_3	Q9BXJ7	Q9BXJ7	Q9BXJ7	Unchanged
7251-64_3	Q9BXJ4	Q9BXJ4	Q9BXJ4	Unchanged
6304-8_3	Q9BXJ1	Q9BXJ1	Q9BXJ1	Unchanged
7810-20_3	Q9BXJ0	Q9BXJ0	Q9BXJ0	Unchanged
12878-60_3	Q9BXB4	Q9BXB4	Q9BXB4	Unchanged
11179-7_3	Q9BXA7	Q9BXA7	Q9BXA7	Unchanged
8565-160_3	Q9BX97	Q9BX97	Q9BX97	Unchanged
9380-2_3	Q9BX93	Q9BX93	Q9BX93	Unchanged
5612-16_3	Q9BX68	Q9BX68	Q9BX68	Unchanged
2998-53_2	Q9BX67	Q9BX67	Q9BX67	Unchanged
6364-7_3	Q9BX59	Q9BX59	Q9BX59	Unchanged
11380-84_3	Q9BX46	Q9BX46	Q9BX46	Unchanged
7809-22_3	Q9BWV2	Q9BWV2	Q9BWV2	Unchanged
4328-2_2	Q9BWV1	Q9BWV1	Q9BWV1	Unchanged
8343-224_3	Q9BWT3	Q9BWT3	Q9BWT3	Unchanged
4430-44_3	Q9BWP8	Q9BWP8	Q9BWP8	Unchanged
6937-251_3	Q9BWL3	Q9BWL3	Q9BWL3	Unchanged
13554-78_3	Q9BWE0	Q9BWE0	Q9BWE0	Unchanged
9482-110_3	Q9BW91	Q9BW91	Q9BW91	Unchanged
9058-1_3	Q9BVV7	Q9BVV7	Q9BVV7	Unchanged
7927-16_3	Q9BVH7	Q9BVH7	Q9BVH7	Unchanged
12454-105_3	Q9BV86	Q9BV86	Q9BV86	Unchanged
12457-10_3	Q9BV57	Q9BV57	Q9BV57	Unchanged
8967-6_3	Q9BV47	Q9BV47	Q9BV47	Unchanged
7064-2_4	Q9BV40	Q9BV40	Q9BV40	Unchanged
11629-36_3	Q9BUZ4	Q9BUZ4	Q9BUZ4	Unchanged
13041-47_3	Q9BUZ4	Q9BUZ4	Q9BUZ4	Unchanged
9050-170_3	Q9BUV0	Q9BUV0	Q9BUV0	Unchanged
13946-8_3	Q9BUQ8	Q9BUQ8	Q9BUQ8	Unchanged
10630-5_3	Q9BUP3	Q9BUP3	Q9BUP3	Unchanged
7753-21_3	Q9BUP3	Q9BUP3	Q9BUP3	Unchanged
13393-46_3	Q9BUN8	Q9BUN8	Q9BUN8	Unchanged
5744-12_3	Q9BUN1	Q9BUN1	Q9BUN1	Unchanged
5715-4_3	Q9BUJ0	Q9BUJ0	Q9BUJ0	Unchanged
8099-42_3	Q9BUD6	Q9BUD6	Q9BUD6	Unchanged
8074-32_3	Q9BUB7	Q9BUB7	Q9BUB7	Unchanged
3362-61_2	Q9BU40	Q9BU40	Q9BU40	Unchanged
13595-20_3	Q9BU02	Q9BU02	Q9BU02	Unchanged
7105-7_3	Q9BTV7	Q9BTV7	Q9BTV7	Unchanged
8760-10_3	Q9BTE7	Q9BTE7	Q9BTE7	Unchanged
14329-4_3	Q9BTC0	Q9BTC0	Q9BTC0	Unchanged
7089-42_3	Q9BT88	Q9BT88	Q9BT88	Unchanged
12729-12_3	Q9BT73	Q9BT73	Q9BT73	Unchanged
9110-2_3	Q9BSW7	Q9BSW7	Q9BSW7	Unchanged
12347-29_3	Q9BSQ5	Q9BSQ5	Q9BSQ5	Unchanged
10638-1_3	Q9BSI4	Q9BSI4	Q9BSI4	Unchanged
9257-14_3	Q9BSH4	Q9BSH4	Q9BSH4	Unchanged
9779-63_3	Q9BSE4	Q9BSE4	Q9BSE4	Unchanged
8635-283_3	Q9BS86	Q9BS86	Q9BS86	Unchanged
6064-4_3	Q9BS26	Q9BS26	Q9BS26	Unchanged
13423-94_3	Q9BRX8	Q9BRX8	Q9BRX8	Unchanged
12431-13_3	Q9BRX2	Q9BRX2	Q9BRX2	Unchanged
6221-1_3	Q9BRR6	Q9BRR6	Q9BRR6	Unchanged
10521-10_3	Q9BRK3	Q9BRK3	Q9BRK3	Unchanged
7002-1_3	Q9BRK3	Q9BRK3	Q9BRK3	Unchanged
12497-29_3	Q9BRJ7	Q9BRJ7	Q9BRJ7	Unchanged
10075-75_3	Q9BR61	Q9BR61	Q9BR61	Unchanged
8357-43_3	Q9BR01	Q9BR01	Q9BR01	Unchanged
13412-5_3	Q9BQY6	Q9BQY6	Q9BQY6	Unchanged
6291-55_3	Q9BQT9	Q9BQT9	Q9BQT9	Unchanged
3624-3_4	Q9BQR3	Q9BQR3	Q9BQR3	Unchanged
9118-7_3	Q9BQI7	Q9BQI7	Q9BQI7	Unchanged
13947-371_3	Q9BQG2	Q9BQG2	Q9BQG2	Unchanged
12626-6_3	Q9BQF6	Q9BQF6	Q9BQF6	Unchanged
11286-78_3	Q9BQE4	Q9BQE4	Q9BQE4	Unchanged
7148-42_3	Q9BQD7	Q9BQD7	Q9BQD7	Unchanged
13101-60_3	Q9BQB4	Q9BQB4	Q9BQB4	Unchanged
5729-27_3	Q9BQB4	Q9BQB4	Q9BQB4	Unchanged
13653-335_3	Q9BQ69	Q9BQ69	Q9BQ69	Unchanged
11328-9_3	Q9BQ65	Q9BQ65	Q9BQ65	Unchanged
3004-67_2	Q9BQ51	Q9BQ51	Q9BQ51	Unchanged
6933-20_3	Q9BQ48	Q9BQ48	Q9BQ48	Unchanged
9906-21_3	Q9BQ16	Q9BQ16	Q9BQ16	Unchanged
13972-4_3	Q9BPX1	Q9BPX1	Q9BPX1	Unchanged
12683-156_3	Q9BPU6	Q9BPU6	Q9BPU6	Unchanged
8696-15_3	Q99999	Q99999	Q99999	Unchanged
4374-45_2	Q99988	Q99988	Q99988	Unchanged
12553-5_3	Q99986	Q99986	Q99986	Unchanged
6448-36_3	Q99985	Q99985	Q99985	Unchanged
5358-3_3	Q99983	Q99983	Q99983	Unchanged
5725-1_3	Q99983	Q99983	Q99983	Unchanged
3079-62_2	Q99969	Q99969	Q99969	Unchanged
12499-108_3	Q99962	Q99962	Q99962	Unchanged
14067-6_3	Q99959	Q99959	Q99959	Unchanged
14051-54_3	Q99958	Q99958	Q99958	Unchanged
7838-27_3	Q99954	Q99954	Q99954	Unchanged
11387-3_3	Q99941	Q99941	Q99941	Unchanged
6530-63_3	Q99935	Q99935	Q99935	Unchanged
5626-20_3	Q99895	Q99895	Q99895	Unchanged
3875-62_1	Q99856	Q99856	Q99856	Unchanged
13673-21_3	Q99832	Q99832	Q99832	Unchanged
11602-12_3	Q99829	Q99829	Q99829	Unchanged
5346-24_3	Q99829	Q99829	Q99829	Unchanged
13044-5_3	Q99816	Q99816	Q99816	Unchanged
5703-26_3	Q99784	Q99784	Q99784	Unchanged
12990-39_3	Q99759	Q99759	Q99759	Unchanged
4922-13_1	Q99731	Q99731	Q99731	Unchanged
4450-26_2	Q99729	Q99729	Q99729	Unchanged
8894-80_3	Q99729	Q99729	Q99729	Unchanged
13977-28_3	Q99728	Q99728	Q99728	Unchanged
6462-12_3	Q99727	Q99727	Q99727	Unchanged
9081-39_3	Q99726	Q99726	Q99726	Unchanged
4217-49_3	Q99714	Q99714	Q99714	Unchanged
9245-1_3	Q99706	Q99706	Q99706	Unchanged
6257-56_3	Q99674	Q99674	Q99674	Unchanged
3815-14_1	Q99665	Q99665	Q99665	Unchanged
12458-79_3	Q99653	Q99653	Q99653	Unchanged
10892-8_3	Q99650	Q99650	Q99650	Unchanged
4144-13_1	Q99616	Q99616	Q99616	Unchanged
9864-38_3	Q99614	Q99614	Q99614	Unchanged
12854-3_3	Q99594	Q99594	Q99594	Unchanged
11202-70_3	Q99593	Q99593	Q99593	Unchanged
7223-60_3	Q99584	Q99584	Q99584	Unchanged
12740-55_3	Q99581	Q99581	Q99581	Unchanged
6425-87_3	Q99542	Q99542	Q99542	Unchanged
3622-33_4	Q99538	Q99538	Q99538	Unchanged
7840-64_3	Q99538	Q99538	Q99538	Unchanged
11300-32_3	Q99523	Q99523	Q99523	Unchanged
6003-28_3	Q99519	Q99519	Q99519	Unchanged
9845-33_3	Q99497	Q99497	Q99497	Unchanged
14291-53_3	Q99490	Q99490	Q99490	Unchanged
4271-75_2	Q99471	Q99471	Q99471	Unchanged
6022-57_3	Q99435	Q99435	Q99435	Unchanged
12533-135_3	Q99418	Q99418	Q99418	Unchanged
11280-6_3	Q99259	Q99259	Q99259	Unchanged
14094-29_3	Q99075	Q99075	Q99075	Unchanged
2719-3_4	Q99062	Q99062	Q99062	Unchanged
9290-8_3	Q96TC7	Q96TC7	Q96TC7	Unchanged
11190-129_3	Q96TA2	Q96TA2	Q96TA2	Unchanged
6395-58_3	Q96T91	Q96T91	Q96T91	Unchanged
13657-2_3	Q96T60	Q96T60	Q96T60	Unchanged
11425-31_3	Q96T51	Q96T51	Q96T51	Unchanged
14616-16_3	Q96SR6	Q96SR6	Q96SR6	Unchanged
6255-74_3	Q96SM3	Q96SM3	Q96SM3	Unchanged
8345-27_3	Q96SL4	Q96SL4	Q96SL4	Unchanged
12528-40_3	Q96S55	Q96S55	Q96S55	Unchanged
8913-22_3	Q96RL6	Q96RL6	Q96RL6	Unchanged
5383-14_3	Q96RJ3	Q96RJ3	Q96RJ3	Unchanged
8946-38_3	Q96RI1	Q96RI1	Q96RI1	Unchanged
6103-70_3	Q96RD9	Q96RD9	Q96RD9	Unchanged
14208-3_3	Q96R05	Q96R05	Q96R05	Unchanged
10833-64_3	Q96QV1	Q96QV1	Q96QV1	Unchanged
6252-62_3	Q96QR1	Q96QR1	Q96QR1	Unchanged
6494-60_3	Q96QH8	Q96QH8	Q96QH8	Unchanged
12856-14_3	Q96Q45	Q96Q45	Q96Q45	Unchanged
9598-23_3	Q96PZ7	Q96PZ7	Q96PZ7	Unchanged
10743-13_3	Q96PX8	Q96PX8	Q96PX8	Unchanged
7253-6_3	Q96PU8	Q96PU8	Q96PU8	Unchanged
10037-98_3	Q96PQ1	Q96PQ1	Q96PQ1	Unchanged
8352-26_3	Q96PQ1	Q96PQ1	Q96PQ1	Unchanged
4569-52_2	Q96PQ0	Q96PQ0	Q96PQ0	Unchanged
8631-13_3	Q96PL5	Q96PL5	Q96PL5	Unchanged
8973-23_3	Q96PJ5	Q96PJ5	Q96PJ5	Unchanged
8991-115_3	Q96PJ5	Q96PJ5	Q96PJ5	Unchanged
9306-7_3	Q96PH6	Q96PH6	Q96PH6	Unchanged
7873-32_3	Q96PF2	Q96PF2	Q96PF2	Unchanged
9388-18_3	Q96PE7	Q96PE7	Q96PE7	Unchanged
7736-28_3	Q96PE5	Q96PE5	Q96PE5	Unchanged
5601-2_3	Q96PD5	Q96PD5	Q96PD5	Unchanged
14026-24_3	Q96PD4	Q96PD4	Q96PD4	Unchanged
2775-54_2	Q96PD4	Q96PD4	Q96PD4	Unchanged
10643-16_3	Q96PB7	Q96PB7	Q96PB7	Unchanged
11143-32_3	Q96PB7	Q96PB7	Q96PB7	Unchanged
11371-1_3	Q96P66	Q96P66	Q96P66	Unchanged
11670-18_3	Q96P66	Q96P66	Q96P66	Unchanged
13960-15_3	Q96P47	Q96P47	Q96P47	Unchanged
4440-15_2	Q96P31	Q96P31	Q96P31	Unchanged
13515-8_3	Q96P16	Q96P16	Q96P16	Unchanged
3191-50_2	Q96NZ8	Q96NZ8	Q96NZ8	Unchanged
5734-13_3	Q96NY8	Q96NY8	Q96NY8	Unchanged
12445-50_3	Q96NW4	Q96NW4	Q96NW4	Unchanged
6587-6_3	Q96NI6	Q96NI6	Q96NI6	Unchanged
14593-152_3	Q96ND0	Q96ND0	Q96ND0	Unchanged
7069-9_4	Q96NA8	Q96NA8	Q96NA8	Unchanged
7947-19_3	Q96N21	Q96N21	Q96N21	Unchanged
6549-60_3	Q96N03	Q96N03	Q96N03	Unchanged
9543-131_3	Q96MW5	Q96MW5	Q96MW5	Unchanged
6512-68_3	Q96MU8	Q96MU8	Q96MU8	Unchanged
8878-48_3	Q96MU7	Q96MU7	Q96MU7	Unchanged
5117-14_3	Q96MS0	Q96MS0	Q96MS0	Unchanged
12543-76_3	Q96MR9	Q96MR9	Q96MR9	Unchanged
12794-6_3	Q96MN2	Q96MN2	Q96MN2	Unchanged
13524-25_3	Q96MM7	Q96MM7	Q96MM7	Unchanged
6433-57_3	Q96MK3	Q96MK3	Q96MK3	Unchanged
14205-6_3	Q96MH2	Q96MH2	Q96MH2	Unchanged
11456-2_3	Q96LZ2	Q96LZ2	Q96LZ2	Unchanged
7778-104_3	Q96LW7	Q96LW7	Q96LW7	Unchanged
12814-17_3	Q96LT9	Q96LT9	Q96LT9	Unchanged
6511-17_3	Q96LR4	Q96LR4	Q96LR4	Unchanged
7046-6_3	Q96LM9	Q96LM9	Q96LM9	Unchanged
7866-11_3	Q96LL9	Q96LL9	Q96LL9	Unchanged
10561-5_3	Q96LB9	Q96LB9	Q96LB9	Unchanged
5728-60_3	Q96LA6	Q96LA6	Q96LA6	Unchanged
7951-146_3	Q96LA5	Q96LA5	Q96LA5	Unchanged
11672-17_3	Q96L93	Q96L93	Q96L93	Unchanged
7981-230_3	Q96L58	Q96L58	Q96L58	Unchanged
5752-63_3	Q96L08	Q96L08	Q96L08	Unchanged
5843-60_3	Q96KQ7	Q96KQ7	Q96KQ7	Unchanged
3192-3_2	Q96KP4	Q96KP4	Q96KP4	Unchanged
5456-59_2	Q96KN2	Q96KN2	Q96KN2	Unchanged
7870-8_3	Q96KN2	Q96KN2	Q96KN2	Unchanged
7850-1_3	Q96KJ9	Q96KJ9	Q96KJ9	Unchanged
11168-3_3	Q96KG7	Q96KG7	Q96KG7	Unchanged
13485-20_3	Q96K49	Q96K49	Q96K49	Unchanged
8985-13_3	Q96JX3	Q96JX3	Q96JX3	Unchanged
12511-83_3	Q96JW4	Q96JW4	Q96JW4	Unchanged
8372-29_3	Q96JP9	Q96JP9	Q96JP9	Unchanged
13651-54_3	Q96JP5	Q96JP5	Q96JP5	Unchanged
13468-5_3	Q96JN8	Q96JN8	Q96JN8	Unchanged
11283-13_3	Q96JK2	Q96JK2	Q96JK2	Unchanged
5654-70_3	Q96JJ7	Q96JJ7	Q96JJ7	Unchanged
9111-40_3	Q96JJ6	Q96JJ6	Q96JJ6	Unchanged
12793-4_3	Q96J94	Q96J94	Q96J94	Unchanged
6366-38_3	Q96J42	Q96J42	Q96J42	Unchanged
12551-3_3	Q96J02	Q96J02	Q96J02	Unchanged
9565-6_3	Q96IZ0	Q96IZ0	Q96IZ0	Unchanged
3518-54_2	Q96IY4	Q96IY4	Q96IY4	Unchanged
13713-164_3	Q96IW7	Q96IW7	Q96IW7	Unchanged
9074-6_3	Q96IV6	Q96IV6	Q96IV6	Unchanged
8018-43_3	Q96IQ7	Q96IQ7	Q96IQ7	Unchanged
7144-234_3	Q96I82	Q96I82	Q96I82	Unchanged
9379-248_3	Q96HG1	Q96HG1	Q96HG1	Unchanged
7751-121_3	Q96HF1	Q96HF1	Q96HF1	Unchanged
7060-2_3	Q96HE7	Q96HE7	Q96HE7	Unchanged
7628-40_3	Q96HD1	Q96HD1	Q96HD1	Unchanged
11433-11_3	Q96GX1	Q96GX1	Q96GX1	Unchanged
3461-58_1	Q96GW7	Q96GW7	Q96GW7	Unchanged
8956-96_3	Q96GP6	Q96GP6	Q96GP6	Unchanged
9925-56_3	Q96GP6	Q96GP6	Q96GP6	Unchanged
3346-72_2	Q96GD4	Q96GD4	Q96GD4	Unchanged
12604-16_3	Q96GD3	Q96GD3	Q96GD3	Unchanged
3897-61_1	Q96GD0	Q96GD0	Q96GD0	Unchanged
12480-9_3	Q96G74	Q96G74	Q96G74	Unchanged
10889-2_3	Q96G30	Q96G30	Q96G30	Unchanged
9875-107_3	Q96FV9	Q96FV9	Q96FV9	Unchanged
6951-26_3	Q96FT7	Q96FT7	Q96FT7	Unchanged
11493-169_3	Q96FJ2	Q96FJ2	Q96FJ2	Unchanged
12401-3_3	Q96FJ0	Q96FJ0	Q96FJ0	Unchanged
6620-82_3	Q96FE5	Q96FE5	Q96FE5	Unchanged
2992-59_2	Q96F46	Q96F46	Q96F46	Unchanged
12524-18_3	Q96F10	Q96F10	Q96F10	Unchanged
5735-54_3	Q96EU7	Q96EU7	Q96EU7	Unchanged
12788-6_3	Q96ES7	Q96ES7	Q96ES7	Unchanged
12790-10_3	Q96ER9	Q96ER9	Q96ER9	Unchanged
11320-29_3	Q96EP1	Q96EP1	Q96EP1	Unchanged
13954-9_3	Q96EK6	Q96EK6	Q96EK6	Unchanged
12956-40_3	Q96EK5	Q96EK5	Q96EK5	Unchanged
6388-21_3	Q96EE4	Q96EE4	Q96EE4	Unchanged
9984-12_3	Q96EC8	Q96EC8	Q96EC8	Unchanged
12355-223_3	Q96E11	Q96E11	Q96E11	Unchanged
8957-72_3	Q96DZ1	Q96DZ1	Q96DZ1	Unchanged
12507-16_3	Q96DU7	Q96DU7	Q96DU7	Unchanged
5128-53_3	Q96DU3	Q96DU3	Q96DU3	Unchanged
10975-59_3	Q96DR8	Q96DR8	Q96DR8	Unchanged
5695-5_3	Q96DR5	Q96DR5	Q96DR5	Unchanged
9333-59_3	Q96DN0	Q96DN0	Q96DN0	Unchanged
11356-19_3	Q96DF8	Q96DF8	Q96DF8	Unchanged
12493-42_3	Q96DC9	Q96DC9	Q96DC9	Unchanged
7096-30_3	Q96DB5	Q96DB5	Q96DB5	Unchanged
4545-53_3	Q96DA6	Q96DA6	Q96DA6	Unchanged
12403-30_3	Q96DA2	Q96DA2	Q96DA2	Unchanged
8310-6_3	Q96DA0	Q96DA0	Q96DA0	Unchanged
9794-17_3	Q96D53	Q96D53	Q96D53	Unchanged
9021-1_3	Q96D42	Q96D42	Q96D42	Unchanged
8220-15_3	Q96D05	Q96D05	Q96D05	Unchanged
8017-23_3	Q96CU9	Q96CU9	Q96CU9	Unchanged
9738-7_3	Q96CS3	Q96CS3	Q96CS3	Unchanged
9816-37_3	Q96CN7	Q96CN7	Q96CN7	Unchanged
6236-51_3	Q96CG8	Q96CG8	Q96CG8	Unchanged
13996-16_3	Q96CD2	Q96CD2	Q96CD2	Unchanged
11563-51_3	Q96C24	Q96C24	Q96C24	Unchanged
9090-9_3	Q96C24	Q96C24	Q96C24	Unchanged
8785-1_3	Q96C12	Q96C12	Q96C12	Unchanged
9945-8_3	Q96C12	Q96C12	Q96C12	Unchanged
14012-17_3	Q96C10	Q96C10	Q96C10	Unchanged
12831-21_3	Q96BS2	Q96BS2	Q96BS2	Unchanged
10042-8_3	Q96BR1	Q96BR1	Q96BR1	Unchanged
13102-1_3	Q96BQ1	Q96BQ1	Q96BQ1	Unchanged
7919-278_3	Q96BQ1	Q96BQ1	Q96BQ1	Unchanged
13942-140_3	Q96BD6	Q96BD6	Q96BD6	Unchanged
11198-37_3	Q96BA8	Q96BA8	Q96BA8	Unchanged
5483-1_3	Q96B86	Q96B86	Q96B86	Unchanged
12352-70_3	Q96B67	Q96B67	Q96B67	Unchanged
14618-26_3	Q96AW1	Q96AW1	Q96AW1	Unchanged
12646-2_3	Q96AT9	Q96AT9	Q96AT9	Unchanged
2981-9_3	Q96AP7	Q96AP7	Q96AP7	Unchanged
7841-84_3	Q96AP7	Q96AP7	Q96AP7	Unchanged
7952-2_3	Q96AJ9	Q96AJ9	Q96AJ9	Unchanged
12409-90_3	Q96AH8	Q96AH8	Q96AH8	Unchanged
8800-14_3	Q96AE7	Q96AE7	Q96AE7	Unchanged
9550-153_3	Q96AE7	Q96AE7	Q96AE7	Unchanged
9802-27_3	Q96AD5	Q96AD5	Q96AD5	Unchanged
7257-18_3	Q96A98	Q96A98	Q96A98	Unchanged
9547-29_3	Q96A84	Q96A84	Q96A84	Unchanged
11542-11_3	Q96A57	Q96A57	Q96A57	Unchanged
6531-29_3	Q96A26	Q96A26	Q96A26	Unchanged
10499-1_3	Q96A25	Q96A25	Q96A25	Unchanged
14112-40_3	Q969Z4	Q969Z4	Q969Z4	Unchanged
5115-31_3	Q969Z4	Q969Z4	Q969Z4	Unchanged
7228-2_3	Q969X2	Q969X2	Q969X2	Unchanged
6936-7_3	Q969W9	Q969W9	Q969W9	Unchanged
12795-2_3	Q969W8	Q969W8	Q969W8	Unchanged
11159-14_3	Q969V5	Q969V5	Q969V5	Unchanged
9315-16_3	Q969V5	Q969V5	Q969V5	Unchanged
12708-91_3	Q969R5	Q969R5	Q969R5	Unchanged
12433-8_3	Q969Q4	Q969Q4	Q969Q4	Unchanged
6984-6_3	Q969P0	Q969P0	Q969P0	Unchanged
13386-248_3	Q969K3	Q969K3	Q969K3	Unchanged
5087-5_3	Q969J5	Q969J5	Q969J5	Unchanged
9456-34_3	Q969J5	Q969J5	Q969J5	Unchanged
9248-36_3	Q969H8	Q969H8	Q969H8	Unchanged
13059-33_3	Q969G6	Q969G6	Q969G6	Unchanged
7740-33_3	Q969F0	Q969F0	Q969F0	Unchanged
10756-34_3	Q969E3	Q969E3	Q969E3	Unchanged
5708-1_3	Q969E1	Q969E1	Q969E1	Unchanged
3010-53_2	Q969D9	Q969D9	Q969D9	Unchanged
9832-33_3	Q93099	Q93099	Q93099	Unchanged
5646-20_3	Q93091	Q93091	Q93091	Unchanged
13510-7_3	Q93084	Q93084	Q93084	Unchanged
6576-1_3	Q93070	Q93070	Q93070	Unchanged
10900-272_3	Q93045	Q93045	Q93045	Unchanged
5384-67_3	Q92994	Q92994	Q92994	Unchanged
11910-27_3	Q92988	Q92988	Q92988	Unchanged
12848-9_3	Q92974	Q92974	Q92974	Unchanged
10472-53_3	Q92956	Q92956	Q92956	Unchanged
11545-9_3	Q92956	Q92956	Q92956	Unchanged
5352-11_3	Q92956	Q92956	Q92956	Unchanged
13539-131_3	Q92952	Q92952	Q92952	Unchanged
5870-23_2	Q92934	Q92934	Q92934	Unchanged
11180-17_3	Q92922	Q92922	Q92922	Unchanged
8954-30_3	Q92918	Q92918	Q92918	Unchanged
12826-5_3	Q92911	Q92911	Q92911	Unchanged
9895-77_3	Q92889	Q92889	Q92889	Unchanged
13976-9_3	Q92888	Q92888	Q92888	Unchanged
3450-4_2	Q92876	Q92876	Q92876	Unchanged
6324-11_3	Q92874	Q92874	Q92874	Unchanged
12753-6_3	Q92870	Q92870	Q92870	Unchanged
12761-12_3	Q92870	Q92870	Q92870	Unchanged
8900-28_3	Q92859	Q92859	Q92859	Unchanged
5737-61_3	Q92854	Q92854	Q92854	Unchanged
5340-24_3	Q92851	Q92851	Q92851	Unchanged
14013-11_3	Q92844	Q92844	Q92844	Unchanged
13097-11_3	Q92843	Q92843	Q92843	Unchanged
7134-14_3	Q92843	Q92843	Q92843	Unchanged
14024-196_3	Q92838	Q92838	Q92838	Unchanged
2826-53_2	Q92838	Q92838	Q92838	Unchanged
12623-84_3	Q92833	Q92833	Q92833	Unchanged
6544-33_3	Q92832	Q92832	Q92832	Unchanged
12368-18_3	Q92831	Q92831	Q92831	Unchanged
5109-24_3	Q92823	Q92823	Q92823	Unchanged
9370-69_3	Q92820	Q92820	Q92820	Unchanged
14019-73_3	Q92817	Q92817	Q92817	Unchanged
7897-75_3	Q92796	Q92796	Q92796	Unchanged
13614-6_3	Q92793	Q92793	Q92793	Unchanged
13740-51_3	Q92765	Q92765	Q92765	Unchanged
2841-13_2	Q92765	Q92765	Q92765	Unchanged
12483-62_3	Q92753	Q92753	Q92753	Unchanged
11302-237_3	Q92752	Q92752	Q92752	Unchanged
13574-50_3	Q92730	Q92730	Q92730	Unchanged
8337-65_3	Q92729	Q92729	Q92729	Unchanged
6245-4_3	Q92692	Q92692	Q92692	Unchanged
4194-26_3	Q92688	Q92688	Q92688	Unchanged
13463-1_3	Q92626	Q92626	Q92626	Unchanged
13645-14_3	Q92620	Q92620	Q92620	Unchanged
13544-9_3	Q92619	Q92619	Q92619	Unchanged
9954-2_3	Q92617	Q92617	Q92617	Unchanged
9960-2_3	Q92609	Q92609	Q92609	Unchanged
8975-26_3	Q92600	Q92600	Q92600	Unchanged
3519-3_2	Q92583	Q92583	Q92583	Unchanged
11544-39_3	Q92576	Q92576	Q92576	Unchanged
9970-7_3	Q92575	Q92575	Q92575	Unchanged
9997-12_3	Q92575	Q92575	Q92575	Unchanged
9059-14_3	Q92565	Q92565	Q92565	Unchanged
5491-12_3	Q92563	Q92563	Q92563	Unchanged
6948-82_3	Q92562	Q92562	Q92562	Unchanged
12764-3_3	Q92556	Q92556	Q92556	Unchanged
9947-22_3	Q92547	Q92547	Q92547	Unchanged
7741-111_3	Q92541	Q92541	Q92541	Unchanged
11709-29_3	Q92523	Q92523	Q92523	Unchanged
12709-63_3	Q92522	Q92522	Q92522	Unchanged
12363-70_3	Q92519	Q92519	Q92519	Unchanged
11838-130_3	Q92508	Q92508	Q92508	Unchanged
6471-53_3	Q92496	Q92496	Q92496	Unchanged
14086-11_3	Q92484	Q92484	Q92484	Unchanged
4771-10_3	Q92484	Q92484	Q92484	Unchanged
7786-83_3	Q92478	Q92478	Q92478	Unchanged
7038-45_3	Q92187	Q92187	Q92187	Unchanged
7920-30_3	Q92186	Q92186	Q92186	Unchanged
8253-2_3	Q8WZA1	Q8WZA1	Q8WZA1	Unchanged
6533-20_3	Q8WZ79	Q8WZ79	Q8WZ79	Unchanged
9232-1_3	Q8WZ75	Q8WZ75	Q8WZ75	Unchanged
14186-13_3	Q8WZ73	Q8WZ73	Q8WZ73	Unchanged
10442-1_3	Q8WZ59	Q8WZ59	Q8WZ59	Unchanged
11352-42_3	Q8WZ42	Q8WZ42	Q8WZ42	Unchanged
7073-69_4	Q8WYQ4	Q8WYQ4	Q8WYQ4	Unchanged
11270-17_3	Q8WYQ3	Q8WYQ3	Q8WYQ3	Unchanged
9044-1_3	Q8WYK1	Q8WYK1	Q8WYK1	Unchanged
8107-12_3	Q8WY98	Q8WY98	Q8WY98	Unchanged
7752-31_3	Q8WXI8	Q8WXI8	Q8WXI8	Unchanged
9089-77_3	Q8WXH2	Q8WXH2	Q8WXH2	Unchanged
9789-52_3	Q8WXH0	Q8WXH0	Q8WXH0	Unchanged
6027-31_3	Q8WXF3	Q8WXF3	Q8WXF3	Unchanged
7957-2_3	Q8WXD2	Q8WXD2	Q8WXD2	Unchanged
12835-101_3	Q8WXC3	Q8WXC3	Q8WXC3	Unchanged
8386-11_3	Q8WXA2	Q8WXA2	Q8WXA2	Unchanged
7815-49_3	Q8WX77	Q8WX77	Q8WX77	Unchanged
6296-36_3	Q8WWZ8	Q8WWZ8	Q8WWZ8	Unchanged
9568-289_3	Q8WWV6	Q8WWV6	Q8WWV6	Unchanged
8334-65_3	Q8WWU5	Q8WWU5	Q8WWU5	Unchanged
3399-31_2	Q8WWQ8	Q8WWQ8	Q8WWQ8	Unchanged
11546-7_3	Q8WWM9	Q8WWM9	Q8WWM9	Unchanged
5345-51_3	Q8WWK9	Q8WWK9	Q8WWK9	Unchanged
14139-16_3	Q8WWG1	Q8WWG1	Q8WWG1	Unchanged
13688-2_3	Q8WWF8	Q8WWF8	Q8WWF8	Unchanged
8298-8_3	Q8WWF3	Q8WWF3	Q8WWF3	Unchanged
7856-51_3	Q8WW52	Q8WW52	Q8WW52	Unchanged
9744-139_3	Q8WW22	Q8WW22	Q8WW22	Unchanged
6480-1_3	Q8WVQ1	Q8WVQ1	Q8WVQ1	Unchanged
13093-6_3	Q8WVN6	Q8WVN6	Q8WVN6	Unchanged
10977-55_3	Q8WVF2	Q8WVF2	Q8WVF2	Unchanged
11120-49_3	Q8WUY8	Q8WUY8	Q8WUY8	Unchanged
12875-28_3	Q8WUN7	Q8WUN7	Q8WUN7	Unchanged
10924-258_3	Q8WUJ1	Q8WUJ1	Q8WUJ1	Unchanged
5615-62_3	Q8WUF8	Q8WUF8	Q8WUF8	Unchanged
9363-11_3	Q8WUE5	Q8WUE5	Q8WUE5	Unchanged
10546-2_3	Q8WU66	Q8WU66	Q8WU66	Unchanged
7780-34_3	Q8WU39	Q8WU39	Q8WU39	Unchanged
13025-4_3	Q8WU20	Q8WU20	Q8WU20	Unchanged
9094-5_3	Q8WTT0	Q8WTT0	Q8WTT0	Unchanged
5763-67_3	Q8WTQ1	Q8WTQ1	Q8WTQ1	Unchanged
6557-50_3	Q8TF66	Q8TF66	Q8TF66	Unchanged
14619-8_3	Q8TF50	Q8TF50	Q8TF50	Unchanged
12558-3_3	Q8TF42	Q8TF42	Q8TF42	Unchanged
11308-8_3	Q8TEY5	Q8TEY5	Q8TEY5	Unchanged
13408-23_3	Q8TEU8	Q8TEU8	Q8TEU8	Unchanged
3235-50_2	Q8TEU8	Q8TEU8	Q8TEU8	Unchanged
12692-56_3	Q8TEK3	Q8TEK3	Q8TEK3	Unchanged
11220-53_3	Q8TEF2	Q8TEF2	Q8TEF2	Unchanged
9889-42_3	Q8TED9	Q8TED9	Q8TED9	Unchanged
6510-56_3	Q8TEB7	Q8TEB7	Q8TEB7	Unchanged
8633-18_3	Q8TEB7	Q8TEB7	Q8TEB7	Unchanged
6079-59_3	Q8TE99	Q8TE99	Q8TE99	Unchanged
4533-76_2	Q8TE58	Q8TE58	Q8TE58	Unchanged
13979-3_3	Q8TE54	Q8TE54	Q8TE54	Unchanged
9793-145_3	Q8TDY8	Q8TDY8	Q8TDY8	Unchanged
12703-6_3	Q8TDX7	Q8TDX7	Q8TDX7	Unchanged
13495-48_3	Q8TDS4	Q8TDS4	Q8TDS4	Unchanged
5623-11_3	Q8TDQ1	Q8TDQ1	Q8TDQ1	Unchanged
11481-25_3	Q8TDQ0	Q8TDQ0	Q8TDQ0	Unchanged
5134-52_2	Q8TDQ0	Q8TDQ0	Q8TDQ0	Unchanged
7152-5_3	Q8TDQ0	Q8TDQ0	Q8TDQ0	Unchanged
13525-17_3	Q8TDN1	Q8TDN1	Q8TDN1	Unchanged
11246-3_3	Q8TDL5	Q8TDL5	Q8TDL5	Unchanged
5639-49_3	Q8TDF5	Q8TDF5	Q8TDF5	Unchanged
11643-73_3	Q8TDB6	Q8TDB6	Q8TDB6	Unchanged
10636-1_3	Q8TD46	Q8TD46	Q8TD46	Unchanged
5103-30_3	Q8TD46	Q8TD46	Q8TD46	Unchanged
13729-26_3	Q8TD22	Q8TD22	Q8TD22	Unchanged
5668-49_3	Q8TD06	Q8TD06	Q8TD06	Unchanged
10539-30_3	Q8TCZ2	Q8TCZ2	Q8TCZ2	Unchanged
7895-108_3	Q8TCY5	Q8TCY5	Q8TCY5	Unchanged
5590-11_3	Q8TCW7	Q8TCW7	Q8TCW7	Unchanged
6969-14_3	Q8TCV5	Q8TCV5	Q8TCV5	Unchanged
12560-9_3	Q8TCD5	Q8TCD5	Q8TCD5	Unchanged
8236-8_3	Q8TCD1	Q8TCD1	Q8TCD1	Unchanged
12933-17_3	Q8TC92	Q8TC92	Q8TC92	Unchanged
11260-47_3	Q8TC36	Q8TC36	Q8TC36	Unchanged
7827-20_3	Q8TC27	Q8TC27	Q8TC27	Unchanged
7898-29_3	Q8TC05	Q8TC05	Q8TC05	Unchanged
13958-5_3	Q8TBY0	Q8TBY0	Q8TBY0	Unchanged
11112-18_3	Q8TBQ9	Q8TBQ9	Q8TBQ9	Unchanged
6597-24_3	Q8TBP5	Q8TBP5	Q8TBP5	Unchanged
8037-53_3	Q8TBM8	Q8TBM8	Q8TBM8	Unchanged
8053-16_3	Q8TBM8	Q8TBM8	Q8TBM8	Unchanged
13501-10_3	Q8TBE7	Q8TBE7	Q8TBE7	Unchanged
9936-27_3	Q8TBB1	Q8TBB1	Q8TBB1	Unchanged
6604-59_3	Q8TB73	Q8TB73	Q8TB73	Unchanged
11117-2_3	Q8TB22	Q8TB22	Q8TB22	Unchanged
12993-21_3	Q8TAT6	Q8TAT6	Q8TAT6	Unchanged
11219-95_3	Q8TAT2	Q8TAT2	Q8TAT2	Unchanged
8852-10_3	Q8TAQ9	Q8TAQ9	Q8TAQ9	Unchanged
8263-64_3	Q8TAI1	Q8TAI1	Q8TAI1	Unchanged
9302-90_3	Q8TAE8	Q8TAE8	Q8TAE8	Unchanged
9594-30_3	Q8TAD4	Q8TAD4	Q8TAD4	Unchanged
4136-40_2	Q8TAD2	Q8TAD2	Q8TAD2	Unchanged
13509-5_3	Q8TAC9	Q8TAC9	Q8TAC9	Unchanged
13603-7_3	Q8TAC1	Q8TAC1	Q8TAC1	Unchanged
8273-84_3	Q8NI17	Q8NI17	Q8NI17	Unchanged
2781-63_2	Q8NHW4	Q8NHW4	Q8NHW4	Unchanged
6536-54_3	Q8NHP8	Q8NHP8	Q8NHP8	Unchanged
5090-49_2	Q8NHL6	Q8NHL6	Q8NHL6	Unchanged
6453-70_3	Q8NHJ6	Q8NHJ6	Q8NHJ6	Unchanged
13973-62_3	Q8NG68	Q8NG68	Q8NG68	Unchanged
9027-10_3	Q8NFZ4	Q8NFZ4	Q8NFZ4	Unchanged
9772-153_3	Q8NFZ4	Q8NFZ4	Q8NFZ4	Unchanged
11442-1_3	Q8NFT8	Q8NFT8	Q8NFT8	Unchanged
9769-48_3	Q8NFT8	Q8NFT8	Q8NFT8	Unchanged
10553-8_3	Q8NFQ8	Q8NFQ8	Q8NFQ8	Unchanged
3376-49_2	Q8NFM7	Q8NFM7	Q8NFM7	Unchanged
14633-26_3	Q8NFB2	Q8NFB2	Q8NFB2	Unchanged
11402-17_3	Q8NEZ4	Q8NEZ4	Q8NEZ4	Unchanged
7969-163_3	Q8NEX6	Q8NEX6	Q8NEX6	Unchanged
2829-19_2	Q8NEV9|Q14213	Q8NEV9|Q14213	Q8NEV9|Q14213	Unchanged
5611-56_3	Q8NET1	Q8NET1	Q8NET1	Unchanged
6896-3_3	Q8NEQ5	Q8NEQ5	Q8NEQ5	Unchanged
9445-44_3	Q8NEA5	Q8NEA5	Q8NEA5	Unchanged
11186-12_3	Q8NDY8	Q8NDY8	Q8NDY8	Unchanged
13540-1_3	Q8NDV2	Q8NDV2	Q8NDV2	Unchanged
10626-116_3	Q8NDV1	Q8NDV1	Q8NDV1	Unchanged
10705-14_3	Q8NDV1	Q8NDV1	Q8NDV1	Unchanged
12813-18_3	Q8NDI1	Q8NDI1	Q8NDI1	Unchanged
8700-325_3	Q8NCW6	Q8NCW6	Q8NCW6	Unchanged
3202-28_2	Q8NCW0	Q8NCW0	Q8NCW0	Unchanged
7262-191_3	Q8NCH0	Q8NCH0	Q8NCH0	Unchanged
10562-42_3	Q8NC67	Q8NC67	Q8NC67	Unchanged
9773-15_3	Q8NC42	Q8NC42	Q8NC42	Unchanged
6600-70_3	Q8NC24	Q8NC24	Q8NC24	Unchanged
8258-22_3	Q8NBZ7	Q8NBZ7	Q8NBZ7	Unchanged
7932-23_3	Q8NBV8	Q8NBV8	Q8NBV8	Unchanged
6625-31_3	Q8NBU5	Q8NBU5	Q8NBU5	Unchanged
11212-7_3	Q8NBS9	Q8NBS9	Q8NBS9	Unchanged
6400-33_3	Q8NBR0	Q8NBR0	Q8NBR0	Unchanged
5231-79_3	Q8NBP7	Q8NBP7	Q8NBP7	Unchanged
8246-9_3	Q8NBP7	Q8NBP7	Q8NBP7	Unchanged
5599-88_3	Q8NBM8	Q8NBM8	Q8NBM8	Unchanged
6467-65_3	Q8NBL1	Q8NBL1	Q8NBL1	Unchanged
6941-11_3	Q8NBK3	Q8NBK3	Q8NBK3	Unchanged
6069-71_3	Q8NBJ7	Q8NBJ7	Q8NBJ7	Unchanged
5638-23_3	Q8NBJ5	Q8NBJ5	Q8NBJ5	Unchanged
8983-7_3	Q8NBJ4	Q8NBJ4	Q8NBJ4	Unchanged
6375-75_3	Q8NBI6	Q8NBI6	Q8NBI6	Unchanged
7084-1_3	Q8NBI3	Q8NBI3	Q8NBI3	Unchanged
6359-50_3	Q8NAT1	Q8NAT1	Q8NAT1	Unchanged
5468-67_3	Q8NAC3	Q8NAC3	Q8NAC3	Unchanged
13545-97_3	Q8N9N8	Q8N9N8	Q8N9N8	Unchanged
10647-18_3	Q8N9N2	Q8N9N2	Q8N9N2	Unchanged
9577-26_3	Q8N9I0	Q8N9I0	Q8N9I0	Unchanged
13532-25_3	Q8N9A8	Q8N9A8	Q8N9A8	Unchanged
8906-60_3	Q8N967	Q8N967	Q8N967	Unchanged
13464-8_3	Q8N912	Q8N912	Q8N912	Unchanged
9402-18_3	Q8N8Z6	Q8N8Z6	Q8N8Z6	Unchanged
3654-27_5	Q8N8U9	Q8N8U9	Q8N8U9	Unchanged
10752-8_3	Q8N8U2	Q8N8U2	Q8N8U2	Unchanged
9757-29_3	Q8N8S7	Q8N8S7	Q8N8S7	Unchanged
13377-3_3	Q8N8Q1	Q8N8Q1	Q8N8Q1	Unchanged
9490-3_3	Q8N8J7	Q8N8J7	Q8N8J7	Unchanged
7092-7_3	Q8N807	Q8N807	Q8N807	Unchanged
8081-55_3	Q8N7P1	Q8N7P1	Q8N7P1	Unchanged
7742-11_3	Q8N7C7	Q8N7C7	Q8N7C7	Unchanged
9955-40_3	Q8N7C7	Q8N7C7	Q8N7C7	Unchanged
10785-8_3	Q8N7C0	Q8N7C0	Q8N7C0	Unchanged
11989-35_3	Q8N766	Q8N766	Q8N766	Unchanged
7944-1_3	Q8N743	Q8N743	Q8N743	Unchanged
8045-3_3	Q8N743	Q8N743	Q8N743	Unchanged
9986-14_3	Q8N729	Q8N729	Q8N729	Unchanged
11556-19_3	Q8N6T3	Q8N6T3	Q8N6T3	Unchanged
13116-25_3	Q8N6Q3	Q8N6Q3	Q8N6Q3	Unchanged
6907-17_3	Q8N6Q1	Q8N6Q1	Q8N6Q1	Unchanged
3620-67_2	Q8N6P7	Q8N6P7	Q8N6P7	Unchanged
9603-9_3	Q8N6P7	Q8N6P7	Q8N6P7	Unchanged
13563-259_3	Q8N6N7	Q8N6N7	Q8N6N7	Unchanged
9386-42_3	Q8N6N2	Q8N6N2	Q8N6N2	Unchanged
7991-54_3	Q8N6M8	Q8N6M8	Q8N6M8	Unchanged
10557-6_3	Q8N6K0	Q8N6K0	Q8N6K0	Unchanged
11664-32_3	Q8N6H7	Q8N6H7	Q8N6H7	Unchanged
6575-79_3	Q8N6G6	Q8N6G6	Q8N6G6	Unchanged
10772-21_3	Q8N6G5	Q8N6G5	Q8N6G5	Unchanged
6391-52_3	Q8N6C8	Q8N6C8	Q8N6C8	Unchanged
13541-1_3	Q8N699	Q8N699	Q8N699	Unchanged
13691-10_3	Q8N695	Q8N695	Q8N695	Unchanged
8315-5_3	Q8N690	Q8N690	Q8N690	Unchanged
9486-13_3	Q8N687	Q8N687	Q8N687	Unchanged
12509-115_3	Q8N668	Q8N668	Q8N668	Unchanged
7890-68_3	Q8N608	Q8N608	Q8N608	Unchanged
7881-244_3	Q8N5Y8	Q8N5Y8	Q8N5Y8	Unchanged
8775-61_3	Q8N5W8	Q8N5W8	Q8N5W8	Unchanged
8094-20_3	Q8N5K1	Q8N5K1	Q8N5K1	Unchanged
12704-26_3	Q8N5H7	Q8N5H7	Q8N5H7	Unchanged
12367-52_3	Q8N5G2	Q8N5G2	Q8N5G2	Unchanged
13494-6_3	Q8N5B7	Q8N5B7	Q8N5B7	Unchanged
14692-3_3	Q8N554	Q8N554	Q8N554	Unchanged
9378-6_3	Q8N539	Q8N539	Q8N539	Unchanged
7225-51_3	Q8N4V1	Q8N4V1	Q8N4V1	Unchanged
8048-9_3	Q8N4E7	Q8N4E7	Q8N4E7	Unchanged
14192-31_3	Q8N4E4	Q8N4E4	Q8N4E4	Unchanged
6571-75_3	Q8N4C9	Q8N4C9	Q8N4C9	Unchanged
8545-14_3	Q8N4C9	Q8N4C9	Q8N4C9	Unchanged
7099-33_3	Q8N475	Q8N475	Q8N475	Unchanged
14042-11_3	Q8N474	Q8N474	Q8N474	Unchanged
3221-54_1	Q8N474	Q8N474	Q8N474	Unchanged
8321-27_3	Q8N446	Q8N446	Q8N446	Unchanged
6104-1_3	Q8N441	Q8N441	Q8N441	Unchanged
6237-11_3	Q8N441	Q8N441	Q8N441	Unchanged
8923-94_3	Q8N428	Q8N428	Q8N428	Unchanged
5091-28_3	Q8N423	Q8N423	Q8N423	Unchanged
5633-65_3	Q8N423	Q8N423	Q8N423	Unchanged
9983-97_3	Q8N3Z0	Q8N3Z0	Q8N3Z0	Unchanged
4304-18_2	Q8N3X6	Q8N3X6	Q8N3X6	Unchanged
11128-29_3	Q8N3T6	Q8N3T6	Q8N3T6	Unchanged
7173-141_3	Q8N3T6	Q8N3T6	Q8N3T6	Unchanged
6430-36_3	Q8N3H0	Q8N3H0	Q8N3H0	Unchanged
9317-4_3	Q8N386	Q8N386	Q8N386	Unchanged
9987-30_3	Q8N386	Q8N386	Q8N386	Unchanged
9123-18_3	Q8N350	Q8N350	Q8N350	Unchanged
12420-10_3	Q8N335	Q8N335	Q8N335	Unchanged
8051-10_3	Q8N302	Q8N302	Q8N302	Unchanged
10342-55_3	Q8N2W9	Q8N2W9	Q8N2W9	Unchanged
13133-73_3	Q8N2S1	Q8N2S1	Q8N2S1	Unchanged
8052-115_3	Q8N2Q7	Q8N2Q7	Q8N2Q7	Unchanged
7825-7_3	Q8N2K0	Q8N2K0	Q8N2K0	Unchanged
9730-22_3	Q8N2G8	Q8N2G8	Q8N2G8	Unchanged
9327-3_3	Q8N2G4	Q8N2G4	Q8N2G4	Unchanged
9107-59_3	Q8N2F6	Q8N2F6	Q8N2F6	Unchanged
3420-21_2	Q8N1Q1	Q8N1Q1	Q8N1Q1	Unchanged
9243-10_3	Q8N1E2	Q8N1E2	Q8N1E2	Unchanged
11247-20_3	Q8N159	Q8N159	Q8N159	Unchanged
3315-15_1	Q8N158	Q8N158	Q8N158	Unchanged
8003-57_3	Q8N145	Q8N145	Q8N145	Unchanged
13998-26_3	Q8N142	Q8N142	Q8N142	Unchanged
8079-39_3	Q8N140	Q8N140	Q8N140	Unchanged
8039-41_3	Q8N128	Q8N128	Q8N128	Unchanged
3630-27_4	Q8N126	Q8N126	Q8N126	Unchanged
7799-3_3	Q8N109	Q8N109	Q8N109	Unchanged
8000-17_3	Q8N109	Q8N109	Q8N109	Unchanged
5664-57_3	Q8N104	Q8N104	Q8N104	Unchanged
10825-12_3	Q8N0Z9	Q8N0Z9	Q8N0Z9	Unchanged
11161-5_3	Q8N0X7	Q8N0X7	Q8N0X7	Unchanged
5357-60_3	Q8N0W4	Q8N0W4	Q8N0W4	Unchanged
6599-5_3	Q8J025	Q8J025	Q8J025	Unchanged
9927-96_3	Q8IZW8	Q8IZW8	Q8IZW8	Unchanged
4557-61_2	Q8IZU9	Q8IZU9	Q8IZU9	Unchanged
10731-10_3	Q8IZT8	Q8IZT8	Q8IZT8	Unchanged
8885-6_3	Q8IZS8	Q8IZS8	Q8IZS8	Unchanged
10767-52_3	Q8IZP9	Q8IZP9	Q8IZP9	Unchanged
6399-52_3	Q8IZN7	Q8IZN7	Q8IZN7	Unchanged
11677-17_3	Q8IZN3	Q8IZN3	Q8IZN3	Unchanged
7776-20_3	Q8IZJ1	Q8IZJ1	Q8IZJ1	Unchanged
4397-26_2	Q8IZJ0	Q8IZJ0	Q8IZJ0	Unchanged
5713-9_3	Q8IZI9	Q8IZI9	Q8IZI9	Unchanged
4551-72_3	Q8IZF4	Q8IZF4	Q8IZF4	Unchanged
6409-57_3	Q8IZF2	Q8IZF2	Q8IZF2	Unchanged
12715-30_3	Q8IZD4	Q8IZD4	Q8IZD4	Unchanged
13698-28_3	Q8IZA0	Q8IZA0	Q8IZA0	Unchanged
11654-77_3	Q8IZ57	Q8IZ57	Q8IZ57	Unchanged
11465-4_3	Q8IZ08	Q8IZ08	Q8IZ08	Unchanged
6226-69_3	Q8IYU8	Q8IYU8	Q8IYU8	Unchanged
7116-31_3	Q8IYS5	Q8IYS5	Q8IYS5	Unchanged
8702-42_3	Q8IYS5	Q8IYS5	Q8IYS5	Unchanged
6538-90_3	Q8IYS2	Q8IYS2	Q8IYS2	Unchanged
8336-267_3	Q8IYS0	Q8IYS0	Q8IYS0	Unchanged
8842-16_3	Q8IYS0	Q8IYS0	Q8IYS0	Unchanged
7234-12_3	Q8IYK4	Q8IYK4	Q8IYK4	Unchanged
12892-10_3	Q8IYJ3	Q8IYJ3	Q8IYJ3	Unchanged
14114-18_3	Q8IYJ0	Q8IYJ0	Q8IYJ0	Unchanged
9599-6_3	Q8IYJ0	Q8IYJ0	Q8IYJ0	Unchanged
11649-3_3	Q8IYB5	Q8IYB5	Q8IYB5	Unchanged
12891-1_3	Q8IY33	Q8IY33	Q8IY33	Unchanged
12625-138_3	Q8IXQ5	Q8IXQ5	Q8IXQ5	Unchanged
7824-88_3	Q8IXL7	Q8IXL7	Q8IXL7	Unchanged
5030-52_1	Q8IXJ6	Q8IXJ6	Q8IXJ6	Unchanged
8297-8_3	Q8IXB1	Q8IXB1	Q8IXB1	Unchanged
8076-4_3	Q8IXA5	Q8IXA5	Q8IXA5	Unchanged
6283-60_3	Q8IX19	Q8IX19	Q8IX19	Unchanged
8989-40_3	Q8IWY4	Q8IWY4	Q8IWY4	Unchanged
3298-52_2	Q8IWV2	Q8IWV2	Q8IWV2	Unchanged
8305-18_3	Q8IWU5	Q8IWU5	Q8IWU5	Unchanged
12991-49_3	Q8IWT3	Q8IWT3	Q8IWT3	Unchanged
7911-29_3	Q8IWT1	Q8IWT1	Q8IWT1	Unchanged
9790-28_3	Q8IWQ3	Q8IWQ3	Q8IWQ3	Unchanged
11587-5_3	Q8IWI9	Q8IWI9	Q8IWI9	Unchanged
13553-4_3	Q8IWE4	Q8IWE4	Q8IWE4	Unchanged
11364-18_3	Q8IWA4	Q8IWA4	Q8IWA4	Unchanged
6551-94_3	Q8IW75	Q8IW75	Q8IW75	Unchanged
7139-14_3	Q8IW52	Q8IW52	Q8IW52	Unchanged
3821-28_1	Q8IW41	Q8IW41	Q8IW41	Unchanged
8382-47_3	Q8IW41	Q8IW41	Q8IW41	Unchanged
7242-14_3	Q8IW00	Q8IW00	Q8IW00	Unchanged
8088-56_3	Q8IVY1	Q8IVY1	Q8IVY1	Unchanged
11952-1_3	Q8IVU1	Q8IVU1	Q8IVU1	Unchanged
7118-24_3	Q8IVU1	Q8IVU1	Q8IVU1	Unchanged
12399-194_3	Q8IVM0	Q8IVM0	Q8IVM0	Unchanged
8978-30_3	Q8IVH8	Q8IVH8	Q8IVH8	Unchanged
4254-6_2	Q8IVD9	Q8IVD9	Q8IVD9	Unchanged
10948-14_3	Q8IV08	Q8IV08	Q8IV08	Unchanged
13399-33_3	Q8IUW5	Q8IUW5	Q8IUW5	Unchanged
8671-378_3	Q8IUR0	Q8IUR0	Q8IUR0	Unchanged
10955-4_3	Q8IUN9	Q8IUN9	Q8IUN9	Unchanged
8841-65_3	Q8IUL8	Q8IUL8	Q8IUL8	Unchanged
9235-3_3	Q8IUK5	Q8IUK5	Q8IUK5	Unchanged
10908-2_3	Q8IUC8	Q8IUC8	Q8IUC8	Unchanged
11439-88_3	Q8IUC4	Q8IUC4	Q8IUC4	Unchanged
9345-436_3	Q8IUB5	Q8IUB5	Q8IUB5	Unchanged
10695-12_3	Q8IUB3	Q8IUB3	Q8IUB3	Unchanged
6384-19_3	Q8IUB2	Q8IUB2	Q8IUB2	Unchanged
7147-35_3	Q8IUA0	Q8IUA0	Q8IUA0	Unchanged
3418-12_2	Q8IU85	Q8IU85	Q8IU85	Unchanged
11239-49_3	Q8IU80	Q8IU80	Q8IU80	Unchanged
7192-37_3	Q8IU57	Q8IU57	Q8IU57	Unchanged
13734-22_3	Q8IU54	Q8IU54	Q8IU54	Unchanged
4396-54_1	Q8IU54	Q8IU54	Q8IU54	Unchanged
7132-55_3	Q86Z23	Q86Z23	Q86Z23	Unchanged
11147-17_3	Q86YW5	Q86YW5	Q86YW5	Unchanged
9329-28_3	Q86YW5	Q86YW5	Q86YW5	Unchanged
5094-62_3	Q86YT9	Q86YT9	Q86YT9	Unchanged
8232-90_3	Q86YT9	Q86YT9	Q86YT9	Unchanged
9014-18_3	Q86YD3	Q86YD3	Q86YD3	Unchanged
7994-41_3	Q86YB8	Q86YB8	Q86YB8	Unchanged
12452-32_3	Q86Y97	Q86Y97	Q86Y97	Unchanged
10418-36_3	Q86Y82	Q86Y82	Q86Y82	Unchanged
6294-11_3	Q86Y30	Q86Y30	Q86Y30	Unchanged
6442-6_3	Q86Y29	Q86Y29	Q86Y29	Unchanged
4543-65_2	Q86Y22	Q86Y22	Q86Y22	Unchanged
11430-49_3	Q86Y01	Q86Y01	Q86Y01	Unchanged
6416-8_3	Q86XP6	Q86XP6	Q86XP6	Unchanged
8367-142_3	Q86XK7	Q86XK7	Q86XK7	Unchanged
12768-3_3	Q86XI6	Q86XI6	Q86XI6	Unchanged
10024-44_3	Q86XE5	Q86XE5	Q86XE5	Unchanged
6912-6_3	Q86XE3	Q86XE3	Q86XE3	Unchanged
7106-37_3	Q86WS3	Q86WS3	Q86WS3	Unchanged
9979-13_3	Q86WK6	Q86WK6	Q86WK6	Unchanged
7266-4_3	Q86WD7	Q86WD7	Q86WD7	Unchanged
13502-2_3	Q86WA9	Q86WA9	Q86WA9	Unchanged
7851-30_3	Q86W74	Q86W74	Q86W74	Unchanged
12821-6_3	Q86W26	Q86W26	Q86W26	Unchanged
6713-4_3	Q86VZ4	Q86VZ4	Q86VZ4	Unchanged
8330-1_3	Q86VZ4	Q86VZ4	Q86VZ4	Unchanged
2823-7_1	Q86VX2	Q86VX2	Q86VX2	Unchanged
13519-112_3	Q86VW2	Q86VW2	Q86VW2	Unchanged
9969-8_3	Q86VW1	Q86VW1	Q86VW1	Unchanged
7921-65_3	Q86VR8	Q86VR8	Q86VR8	Unchanged
13937-75_3	Q86VP6	Q86VP6	Q86VP6	Unchanged
12721-4_3	Q86VP1	Q86VP1	Q86VP1	Unchanged
12843-6_3	Q86VK4	Q86VK4	Q86VK4	Unchanged
4453-83_3	Q86VH5	Q86VH5	Q86VH5	Unchanged
6572-10_3	Q86VH4	Q86VH4	Q86VH4	Unchanged
8646-61_3	Q86VH4	Q86VH4	Q86VH4	Unchanged
5028-59_1	Q86VB7	Q86VB7	Q86VB7	Unchanged
9401-57_3	Q86V40	Q86V40	Q86V40	Unchanged
7104-71_3	Q86V35	Q86V35	Q86V35	Unchanged
9126-171_3	Q86UY8	Q86UY8	Q86UY8	Unchanged
12599-10_3	Q86UX7	Q86UX7	Q86UX7	Unchanged
8233-2_3	Q86UX2	Q86UX2	Q86UX2	Unchanged
6455-52_3	Q86UW8	Q86UW8	Q86UW8	Unchanged
6468-37_3	Q86UU9	Q86UU9	Q86UU9	Unchanged
7943-16_3	Q86UP6	Q86UP6	Q86UP6	Unchanged
14066-49_3	Q86UL8	Q86UL8	Q86UL8	Unchanged
4452-9_2	Q86UE6	Q86UE6	Q86UE6	Unchanged
12803-9_3	Q86UD4	Q86UD4	Q86UD4	Unchanged
6414-8_3	Q86UD1	Q86UD1	Q86UD1	Unchanged
12518-289_3	Q86U86	Q86U86	Q86U86	Unchanged
8921-139_3	Q86U42	Q86U42	Q86U42	Unchanged
9002-36_3	Q86U17	Q86U17	Q86U17	Unchanged
11590-5_3	Q86U06	Q86U06	Q86U06	Unchanged
7123-25_3	Q86TS9	Q86TS9	Q86TS9	Unchanged
6379-62_3	Q86TH1	Q86TH1	Q86TH1	Unchanged
10940-25_3	Q86TD4	Q86TD4	Q86TD4	Unchanged
10895-28_3	Q86T26	Q86T26	Q86T26	Unchanged
12785-49_3	Q86T24	Q86T24	Q86T24	Unchanged
8066-38_3	Q86SS6	Q86SS6	Q86SS6	Unchanged
7003-4_3	Q86SR1	Q86SR1	Q86SR1	Unchanged
14134-49_3	Q86SJ2	Q86SJ2	Q86SJ2	Unchanged
6914-15_3	Q86SJ2	Q86SJ2	Q86SJ2	Unchanged
6378-2_3	Q86SI9	Q86SI9	Q86SI9	Unchanged
9297-12_3	Q7Z7M8	Q7Z7M8	Q7Z7M8	Unchanged
8817-29_3	Q7Z7K6	Q7Z7K6	Q7Z7K6	Unchanged
9319-59_3	Q7Z7H5	Q7Z7H5	Q7Z7H5	Unchanged
11135-5_3	Q7Z7F7	Q7Z7F7	Q7Z7F7	Unchanged
6360-7_3	Q7Z7B8	Q7Z7B8	Q7Z7B8	Unchanged
9022-49_3	Q7Z7B7	Q7Z7B7	Q7Z7B7	Unchanged
11173-29_3	Q7Z6M3	Q7Z6M3	Q7Z6M3	Unchanged
13599-15_3	Q7Z6M1	Q7Z6M1	Q7Z6M1	Unchanged
12807-89_3	Q7Z6I6	Q7Z6I6	Q7Z6I6	Unchanged
9887-40_3	Q7Z6E9	Q7Z6E9	Q7Z6E9	Unchanged
8318-13_3	Q7Z699	Q7Z699	Q7Z699	Unchanged
7048-4_3	Q7Z692	Q7Z692	Q7Z692	Unchanged
14260-112_3	Q7Z628	Q7Z628	Q7Z628	Unchanged
12766-33_3	Q7Z601	Q7Z601	Q7Z601	Unchanged
6423-66_3	Q7Z5L3	Q7Z5L3	Q7Z5L3	Unchanged
11228-37_3	Q7Z5B4	Q7Z5B4	Q7Z5B4	Unchanged
5753-21_3	Q7Z5A9	Q7Z5A9	Q7Z5A9	Unchanged
7839-99_3	Q7Z5A8	Q7Z5A8	Q7Z5A8	Unchanged
5609-92_3	Q7Z5A7	Q7Z5A7	Q7Z5A7	Unchanged
6377-54_3	Q7Z4W2	Q7Z4W2	Q7Z4W2	Unchanged
4553-65_3	Q7Z4V5	Q7Z4V5	Q7Z4V5	Unchanged
8296-117_3	Q7Z4H8	Q7Z4H8	Q7Z4H8	Unchanged
8100-15_3	Q7Z4H4	Q7Z4H4	Q7Z4H4	Unchanged
9971-5_3	Q7Z408	Q7Z408	Q7Z408	Unchanged
10563-13_3	Q7Z3D4	Q7Z3D4	Q7Z3D4	Unchanged
13109-82_3	Q7Z3B1	Q7Z3B1	Q7Z3B1	Unchanged
7050-5_3	Q7Z3B1	Q7Z3B1	Q7Z3B1	Unchanged
6119-14_3	Q7Z304	Q7Z304	Q7Z304	Unchanged
8942-2_3	Q7Z2W9	Q7Z2W9	Q7Z2W9	Unchanged
7189-55_3	Q7LGC8	Q7LGC8	Q7LGC8	Unchanged
8854-59_3	Q7LG56	Q7LG56	Q7LG56	Unchanged
8925-25_3	Q7LG56	Q7LG56	Q7LG56	Unchanged
14097-86_3	Q7LFX5	Q7LFX5	Q7LFX5	Unchanged
4469-78_2	Q7LFX5	Q7LFX5	Q7LFX5	Unchanged
14144-3_3	Q7L7L0	Q7L7L0	Q7L7L0	Unchanged
11175-45_3	Q7L5N7	Q7L5N7	Q7L5N7	Unchanged
11646-4_3	Q7L1S5	Q7L1S5	Q7L1S5	Unchanged
14104-1_3	Q7L0X0	Q7L0X0	Q7L0X0	Unchanged
6527-1_3	Q7L0X0	Q7L0X0	Q7L0X0	Unchanged
12880-1_3	Q7L0J3	Q7L0J3	Q7L0J3	Unchanged
14216-35_3	Q7L014	Q7L014	Q7L014	Unchanged
8869-5_3	Q7KYR7	Q7KYR7	Q7KYR7	Unchanged
12669-30_3	Q76N89	Q76N89	Q76N89	Unchanged
3234-23_2	Q76M96	Q76M96	Q76M96	Unchanged
3175-51_5	Q76LX8	Q76LX8	Q76LX8	Unchanged
6290-3_3	Q765I0	Q765I0	Q765I0	Unchanged
9226-6_3	Q71RG4	Q71RG4	Q71RG4	Unchanged
8102-239_3	Q6ZWK4	Q6ZWK4	Q6ZWK4	Unchanged
12894-3_3	Q6ZW49	Q6ZW49	Q6ZW49	Unchanged
3332-57_1	Q6ZVN8	Q6ZVN8	Q6ZVN8	Unchanged
11145-72_3	Q6ZVL6	Q6ZVL6	Q6ZVL6	Unchanged
9524-46_3	Q6ZUB0	Q6ZUB0	Q6ZUB0	Unchanged
8222-49_3	Q6ZTQ4	Q6ZTQ4	Q6ZTQ4	Unchanged
8397-147_3	Q6ZRP7	Q6ZRP7	Q6ZRP7	Unchanged
6289-78_3	Q6ZRI8	Q6ZRI8	Q6ZRI8	Unchanged
11158-40_3	Q6ZP65	Q6ZP65	Q6ZP65	Unchanged
8011-96_3	Q6ZNF0	Q6ZNF0	Q6ZNF0	Unchanged
7818-101_3	Q6ZN66	Q6ZN66	Q6ZN66	Unchanged
7975-97_3	Q6ZN44	Q6ZN44	Q6ZN44	Unchanged
7231-37_3	Q6ZMR5	Q6ZMR5	Q6ZMR5	Unchanged
4556-10_2	Q6ZMJ4	Q6ZMJ4	Q6ZMJ4	Unchanged
10419-1_3	Q6ZMJ2	Q6ZMJ2	Q6ZMJ2	Unchanged
10847-1_3	Q6ZMC9	Q6ZMC9	Q6ZMC9	Unchanged
7082-2_3	Q6ZMB0	Q6ZMB0	Q6ZMB0	Unchanged
12682-5_3	Q6YP21	Q6YP21	Q6YP21	Unchanged
3290-50_2	Q6YHK3	Q6YHK3	Q6YHK3	Unchanged
5727-35_3	Q6Y288	Q6Y288	Q6Y288	Unchanged
10710-23_3	Q6X784	Q6X784	Q6X784	Unchanged
8237-56_3	Q6X4U4	Q6X4U4	Q6X4U4	Unchanged
6086-15_3	Q6WN34	Q6WN34	Q6WN34	Unchanged
9359-9_3	Q6UY11	Q6UY11	Q6UY11	Unchanged
10453-7_3	Q6UY09	Q6UY09	Q6UY09	Unchanged
5140-56_3	Q6UXZ4	Q6UXZ4	Q6UXZ4	Unchanged
8624-16_3	Q6UXZ4	Q6UXZ4	Q6UXZ4	Unchanged
4566-24_3	Q6UXX9	Q6UXX9	Q6UXX9	Unchanged
8409-3_3	Q6UXX9	Q6UXX9	Q6UXX9	Unchanged
6920-1_3	Q6UXV0	Q6UXV0	Q6UXV0	Unchanged
5677-15_3	Q6UXQ4	Q6UXQ4	Q6UXQ4	Unchanged
10817-26_3	Q6UXN7	Q6UXN7	Q6UXN7	Unchanged
3322-52_2	Q6UXM1	Q6UXM1	Q6UXM1	Unchanged
13435-31_3	Q6UXL0	Q6UXL0	Q6UXL0	Unchanged
11293-14_3	Q6UXK5	Q6UXK5	Q6UXK5	Unchanged
11586-2_3	Q6UXK5	Q6UXK5	Q6UXK5	Unchanged
13124-20_3	Q6UXK2	Q6UXK2	Q6UXK2	Unchanged
8528-74_3	Q6UXK2	Q6UXK2	Q6UXK2	Unchanged
6342-10_3	Q6UXI9	Q6UXI9	Q6UXI9	Unchanged
6234-74_3	Q6UXI7	Q6UXI7	Q6UXI7	Unchanged
9627-15_3	Q6UXI7	Q6UXI7	Q6UXI7	Unchanged
7183-102_3	Q6UXH0	Q6UXH0	Q6UXH0	Unchanged
7950-142_3	Q6UXG8	Q6UXG8	Q6UXG8	Unchanged
10637-50_3	Q6UXG2	Q6UXG2	Q6UXG2	Unchanged
9097-5_3	Q6UXG2	Q6UXG2	Q6UXG2	Unchanged
10583-1_3	Q6UXF1	Q6UXF1	Q6UXF1	Unchanged
10848-137_3	Q6UXE8	Q6UXE8	Q6UXE8	Unchanged
3867-49_1	Q6UXD5	Q6UXD5	Q6UXD5	Unchanged
10781-19_3	Q6UXB4	Q6UXB4	Q6UXB4	Unchanged
9495-10_3	Q6UXB2	Q6UXB2	Q6UXB2	Unchanged
6961-14_3	Q6UXB1	Q6UXB1	Q6UXB1	Unchanged
10576-7_3	Q6UX71	Q6UX71	Q6UX71	Unchanged
11342-59_3	Q6UX71	Q6UX71	Q6UX71	Unchanged
6284-7_3	Q6UX46	Q6UX46	Q6UX46	Unchanged
9026-40_3	Q6UX41	Q6UX41	Q6UX41	Unchanged
2635-61_2	Q6UX15	Q6UX15	Q6UX15	Unchanged
4769-10_3	Q6UX06	Q6UX06	Q6UX06	Unchanged
8784-7_3	Q6UWZ7	Q6UWZ7	Q6UWZ7	Unchanged
8815-1_3	Q6UWY5	Q6UWY5	Q6UWY5	Unchanged
8351-17_3	Q6UWY2	Q6UWY2	Q6UWY2	Unchanged
8269-327_3	Q6UWY0	Q6UWY0	Q6UWY0	Unchanged
13431-74_3	Q6UWV7	Q6UWV7	Q6UWV7	Unchanged
4435-66_2	Q6UWV6	Q6UWV6	Q6UWV6	Unchanged
10885-36_3	Q6UWU4	Q6UWU4	Q6UWU4	Unchanged
9100-32_3	Q6UWT4	Q6UWT4	Q6UWT4	Unchanged
5724-58_3	Q6UWP8	Q6UWP8	Q6UWP8	Unchanged
5731-1_3	Q6UWN8	Q6UWN8	Q6UWN8	Unchanged
10890-135_3	Q6UWM7	Q6UWM7	Q6UWM7	Unchanged
7958-15_3	Q6UWL6	Q6UWL6	Q6UWL6	Unchanged
9582-93_3	Q6UWL2	Q6UWL2	Q6UWL2	Unchanged
6915-2_3	Q6UWJ8	Q6UWJ8	Q6UWJ8	Unchanged
10449-31_3	Q6UWI4	Q6UWI4	Q6UWI4	Unchanged
10510-62_3	Q6UWF3	Q6UWF3	Q6UWF3	Unchanged
7767-1_3	Q6UWE3	Q6UWE3	Q6UWE3	Unchanged
12394-53_3	Q6UWD8	Q6UWD8	Q6UWD8	Unchanged
5132-71_3	Q6UWB1	Q6UWB1	Q6UWB1	Unchanged
6611-8_3	Q6UW63	Q6UW63	Q6UW63	Unchanged
9352-86_3	Q6UW15	Q6UW15	Q6UW15	Unchanged
[truncated: 2,787 more rows]

## Sheet: TableS2
Supplementary Table S2: Validation and study-specific results of protein expression models comparing offspring and controls to centenarians
							FDR Adjusted P-value				Nominal P-value				Model Test Statistic			Log2 Fold Change (Control vs Centenarian)			Log2 Fold Change (Offspring vs Centenarian)			Standard Error (Control vs Centenarian)		Standard Error (Offspring vs Centenarian)		Z-score (Control vs Centenarian)		Z-score (Offspring vs Centenarian)
Uniprot ID	Protein Symbol	Gene Symbol	SomaScan Aptamer	Measurment Platform	Validation Status	Signature Combination	Conserved	Mass Spec.	SomaScan Published	SomaScan Subset	Validation	Mass Spec.	SomaScan Published	SomaScan Subset	Mass Spec. (Chi-sq)	SomaScan Published (F-stat)	SomaScan Subset (F-stat)	Mass Spec.	SomaScan Published	SomaScan Subset	Mass Spec.	SomaScan Published	SomaScan Subset	Mass Spec.	SomaScan Subset	Mass Spec.	SomaScan Subset	Mass Spec.	SomaScan Subset	Mass Spec.	SomaScan Subset
P18065	IBP2	IGFBP2	8469-41_3	Both	TRUE	MS+SS_SUB+SS_PUB+VA	4.11417e-13	6.64845e-07	2.9563e-17	0.00849963	5.3525e-15	8.35232e-09	1.41e-19	1.93042e-06	37.2015	53.2693	17.8788	-1.06083	-0.993007	-1.15042	-1.32415	-0.997263	-1.35007	0.192589	0.215409	0.224181	0.228982	-5.50825	-4.67523	-5.90661	-5.04841
P18065	IBP2	IGFBP2	8819-3_3	Both	TRUE	MS+SS_PUB+VA	4.11417e-13	6.64845e-07	4.14432e-22	0.0560844	5.3525e-15	8.35232e-09	7.53e-25	0.000191067	37.2015	72.3524	10.4203	-1.06083	-1.43869	-1.30539	-1.32415	-1.50384	-1.5119	0.192589	0.317095	0.224181	0.337076	-5.50825	-3.77205	-5.90661	-4.05604
P18065	IBP2	IGFBP2	2570-72_5	Both	TRUE	MS+SS_PUB+VA	4.11417e-13	6.64845e-07	1.35235e-14	0.272821	5.3525e-15	8.35232e-09	1.29e-16	0.00410768	37.2015	43.4407	6.224	-1.06083	-1.08016	-1.01228	-1.32415	-1.14669	-1.13995	0.192589	0.312129	0.224181	0.331797	-5.50825	-3.05768	-5.90661	-3.22008
P35858	ALS	IGFALS	6605-17_3	Both	TRUE	MS+SS_PUB+VA	1.78221e-32	0	3.0821e-18	0.0416984	3.92991e-36	0	9.1e-21	5.64469e-05	97.4056	57.5124	12.2535	0.638568	0.741034	0.679655	0.79285	0.641531	0.727782	0.0865794	0.145034	0.0843049	0.154173	7.37552	4.20637	9.40456	4.23181
Q96KN2	CNDP1	CNDP1	5456-59_2	Both	TRUE	MS+SS_PUB+VA	1.9034e-24	0	7.16711e-14	0.0445793	2.51828e-27	0	8.79e-16	0.000117357	79.8067	40.783	11.1412	1.06542	0.825126	1.03439	1.1154	0.842663	1.10542	0.141382	0.231251	0.136611	0.245822	7.53578	4.04672	8.16475	4.06471
Q96KN2	CNDP1	CNDP1	7870-8_3	Both	TRUE	MS+SS_PUB+VA	3.24371e-21	0	4.05486e-12	0.0278274	7.15261e-24	0	7.92e-14	1.26402e-05	79.8067	34.8243	14.6435	1.06542	0.83879	1.22771	1.1154	0.763175	1.31141	0.141382	0.23935	0.136611	0.254432	7.53578	4.52734	8.16475	4.54496
P51884	LUM	LUM	13114-50_3	Both	TRUE	MS+SS_PUB+VA	5.29232e-11	7.87054e-06	1.66693e-06	0.314686	1.19033e-12	1.77977e-07	1.45e-07	0.00736149	31.0832	16.932	5.48878	-0.329287	-0.28243	-0.324391	-0.411624	-0.278567	-0.378108	0.0761909	0.109074	0.0751929	0.115947	-4.32187	-2.82616	-5.47424	-3.07289
P12111	CO6A3	COL6A3	11196-31_3	Both	TRUE	MS+SS_PUB+VA	4.51792e-10	2.34582e-05	4.76467e-16	0.476603	1.3624e-11	7.07284e-07	3.03e-18	0.0457447	28.3237	48.9463	3.31141	-0.432389	-0.426421	-0.280184	-0.359829	-0.480995	-0.367714	0.084089	0.135047	0.0774175	0.143175	-5.14204	-2.01511	-4.64789	-2.46526
P12111	CO6A3	COL6A3	10511-10_3	Both	FALSE	MS	0.446075	2.34582e-05	0.623823	0.945745	0.315548	7.07284e-07	0.520537	0.788299	28.3237	0.654854	0.239139	-0.432389	-0.171146	-0.116997	-0.359829	-0.216188	-0.269836	0.084089	0.424622	0.0774175	0.451378	-5.14204	-0.273892	-4.64789	-0.59332
P24821	TENA	TNC	6259-60_3	Both	TRUE	MS+SS_PUB+VA	4.51792e-10	7.87054e-06	6.57663e-06	0.335757	1.36484e-11	1.56248e-07	7.08e-07	0.0104471	31.3436	15.1268	5.05669	-0.475674	-0.222422	-0.360881	-0.447044	-0.305965	-0.338791	0.0889181	0.114448	0.100706	0.121659	-5.34957	-2.98091	-4.4391	-2.66021
P24821	TENA	TNC	5675-6_3	Both	TRUE	MS+SS_PUB+VA	1.91954e-09	7.87054e-06	1.49836e-05	0.603675	7.02634e-11	1.56248e-07	1.79e-06	0.103045	31.3436	14.0658	2.39133	-0.475674	-0.533574	-0.55712	-0.447044	-0.557556	-0.523784	0.0889181	0.256998	0.100706	0.273191	-5.34957	-2.10259	-4.4391	-1.86942
P24821	TENA	TNC	7131-207_3	Both	TRUE	MS+SS_PUB+VA	1.07524e-08	7.87054e-06	3.84354e-05	0.588253	4.76568e-10	1.56248e-07	5.29e-06	0.0960604	31.3436	12.8568	2.47207	-0.475674	-0.206343	-0.194293	-0.447044	-0.178881	-0.176596	0.0889181	0.0877623	0.100706	0.0928844	-5.34957	-2.14357	-4.4391	-1.85336
P24821	TENA	TNC	2728-62_2	Both	TRUE	MS+SS_PUB+VA	1.51277e-07	7.87054e-06	0.000169485	0.655531	9.10748e-09	1.56248e-07	2.81e-05	0.157071	31.3436	11.0069	1.92933	-0.475674	-0.248931	-0.245716	-0.447044	-0.22056	-0.180142	0.0889181	0.127458	0.100706	0.135489	-5.34957	-1.87931	-4.4391	-1.30951
P24821	TENA	TNC	5738-25_3	Both	TRUE	MS+SS_PUB+VA	6.24445e-07	7.87054e-06	0.000374364	0.617536	4.41882e-08	1.56248e-07	6.87e-05	0.11094	31.3436	10.0216	2.31239	-0.475674	-0.309764	-0.349723	-0.447044	-0.313778	-0.227305	0.0889181	0.170593	0.100706	0.180549	-5.34957	-1.99221	-4.4391	-1.2408
P24821	TENA	TNC	6260-14_3	Both	TRUE	MS+SS_PUB+VA	3.55591e-05	7.87054e-06	0.00369603	0.679357	4.5086e-06	1.56248e-07	0.000941845	0.183127	31.3436	7.19413	1.76479	-0.475674	-0.2712	-0.308368	-0.447044	-0.300375	-0.200844	0.0889181	0.172076	0.100706	0.182119	-5.34957	-1.75066	-4.4391	-1.08912
P24821	TENA	TNC	4155-3_2	Both	TRUE	MS+VA	0.000568484	7.87054e-06	0.0168224	0.727001	0.000101663	1.56248e-07	0.00549412	0.271684	31.3436	5.32972	1.34248	-0.475674	-0.276118	-0.298624	-0.447044	-0.290936	-0.153974	0.0889181	0.20625	0.100706	0.218287	-5.34957	-1.42298	-4.4391	-0.699408
P24821	TENA	TNC	6042-52_3	Both	TRUE	MS+VA	0.00668554	7.87054e-06	0.065032	0.799205	0.00174104	1.56248e-07	0.0274278	0.369212	31.3436	3.65618	1.01929	-0.475674	-0.0976108	-0.119117	-0.447044	-0.0541821	-0.0872947	0.0889181	0.0848511	0.100706	0.0898032	-5.34957	-1.38065	-4.4391	-0.96144
P43652	AFAM	AFM	4763-31_3	Both	TRUE	MS+SS_PUB+VA	4.00333e-09	7.44248e-05	7.13749e-12	0.0939503	1.55366e-10	2.80495e-06	1.54e-13	0.000501578	25.5682	33.8999	9.038	0.479251	0.308571	0.33871	0.433302	0.273745	0.290138	0.105467	0.0796668	0.0976722	0.0846867	4.54409	3.87716	4.43629	3.21199
P02748	CO9	C9	13722-105_3	Both	TRUE	MS+SS_PUB+VA	5.327e-08	0.000303084	2.30198e-08	0.289544	2.81914e-09	1.44688e-05	1.26e-09	0.00526084	22.287	22.5518	5.90985	-0.514723	-0.460563	-0.620963	-0.578709	-0.396517	-0.586359	0.123791	0.182371	0.136564	0.193863	-4.15801	-3.19433	-4.23766	-2.87006
P02748	CO9	C9	3060-43_2	Both	TRUE	MS+SS_PUB+VA	5.327e-08	0.000303084	9.61666e-08	0.293441	2.81914e-09	1.44688e-05	6.05e-09	0.00582012	22.287	20.6657	5.78257	-0.514723	-0.442153	-0.607179	-0.578709	-0.397707	-0.568418	0.123791	0.179971	0.136564	0.191312	-4.15801	-3.16814	-4.23766	-2.82365
P08697	A2AP	SERPINF2	3024-18_2	Both	TRUE	MS+SS_PUB+VA	3.48635e-07	0.000899405	7.252e-18	0.272821	2.29861e-08	4.7456e-05	2.8e-20	0.00367998	19.9114	55.6902	6.38351	0.246835	0.515157	0.383155	0.288012	0.514099	0.393406	0.0682925	0.111134	0.0649813	0.11799	3.61439	3.22573	4.43223	3.13081
Q14118	DAG1	DAG1	8369-102_3	Both	TRUE	MS+SS_PUB+VA	9.23079e-07	0.00146863	0.000175882	0.974018	6.92055e-08	8.85606e-05	2.96e-05	0.908923	18.6636	10.9465	0.0957021	-0.422909	-0.164038	0.021602	-0.48305	-0.181744	0.0382122	0.116963	0.0903492	0.12033	0.0957872	-3.61575	0.237663	-4.01439	0.396311
Q06033	ITIH3	ITIH3	7145-1_3	Both	TRUE	MS+SS_PUB+VA	1.20506e-06	0.00163281	3.27376e-06	0.554184	9.38009e-08	0.000105195	3.16e-07	0.077543	18.3194	16.0424	2.70787	-0.458629	-0.343966	-0.403193	-0.424555	-0.393167	-0.387833	0.117015	0.175672	0.116541	0.186741	-3.91941	-2.21968	-3.64298	-2.01835
O14791	APOL1	APOL1	11510-31_3	Both	TRUE	MS+SS_PUB+VA	1.22804e-06	0.00163281	7.9541e-06	0.330362	9.61309e-08	0.000106666	8.87e-07	0.00963152	18.2916	14.8656	5.15643	0.483155	0.244122	0.239264	0.553493	0.303992	0.335158	0.124881	0.0984841	0.137173	0.10469	3.86892	2.3421	4.035	3.02215
O14791	APOL1	APOL1	11510-51_3	Both	TRUE	MS+SS_PUB+VA	1.22804e-06	0.00163281	1.75305e-05	0.59782	9.61309e-08	0.000106666	2.15e-06	0.0998139	18.2916	13.8628	2.42659	0.483155	0.36874	0.337336	0.553493	0.476743	0.433209	0.124881	0.185119	0.137173	0.196784	3.86892	1.78007	4.035	2.13362
O14791	APOL1	APOL1	9506-10_3	Both	TRUE	MS+SS_PUB+VA	3.76245e-06	0.00163281	0.00104138	0.634647	3.42645e-07	0.000106666	0.000219013	0.130996	18.2916	8.76064	2.12722	0.483155	0.207687	0.241456	0.553493	0.187665	0.242688	0.124881	0.120284	0.137173	0.127863	3.86892	1.9537	4.035	1.85136
P00747	PLMN	PLG	4151-6_2	Both	TRUE	MS+SS_PUB+VA	2.37882e-06	0.00221771	0.000143683	0.463566	2.02534e-07	0.000162636	2.33e-05	0.0330592	17.448	11.2121	3.68133	0.220824	0.17149	0.212547	0.24812	0.229592	0.272323	0.0567257	0.0944906	0.0766221	0.100445	3.89284	2.17773	3.23823	2.59503
P00747	PLMN	PLG	4150-75_2	Both	FALSE	MS	0.0131944	0.00221771	0.0934986	0.555567	0.00386667	0.000162636	0.0430862	0.0802499	17.448	3.19099	2.66946	0.220824	0.0780061	0.12635	0.24812	0.0599064	0.00899075	0.0567257	0.0873881	0.0766221	0.0928946	3.89284	1.42158	3.23823	0.0962433
P00747	PLMN	PLG	3710-49_2	Both	FALSE	MS	0.0460777	0.00221771	0.182606	0.469406	0.017161	0.000162636	0.100157	0.0389128	17.448	2.32547	3.49232	0.220824	0.100025	0.247236	0.24812	0.0660633	0.247183	0.0567257	0.0959453	0.0766221	0.101991	3.89284	2.47507	3.23823	2.33675
Q07954	LRP1	LRP1	10699-52_3	Both	TRUE	MS+SS_PUB+VA	2.84743e-06	0.00235512	2.23974e-06	0.803085	2.50523e-07	0.000183439	2.05e-07	0.376646	17.2073	16.5547	0.998444	-0.324185	-0.235261	-0.163651	-0.370033	-0.271423	-0.166393	0.0949194	0.11989	0.090444	0.126671	-3.41538	-1.34325	-4.09129	-1.29363
Q07954	LRP1	LRP1	9182-3_3	Both	TRUE	MS+VA	0.000422617	0.00235512	0.0142509	0.835652	7.32475e-05	0.000183439	0.00456364	0.457387	17.2073	5.52768	0.796298	-0.324185	-0.136888	-0.0259333	-0.370033	-0.202412	-0.143124	0.0949194	0.150864	0.090444	0.161378	-3.41538	-0.170896	-4.09129	-0.877967
Q07954	LRP1	LRP1	8601-167_3	Both	FALSE	MS	0.148511	0.00235512	0.342997	0.506182	0.0726999	0.000183439	0.226769	0.0566147	17.2073	1.49421	3.06731	-0.324185	0.0600099	0.136605	-0.370033	0.126555	0.50048	0.0949194	0.253669	0.090444	0.267617	-3.41538	0.534587	-4.09129	1.82416
Q12805	FBLN3	EFEMP1	8480-29_3	Both	TRUE	MS+SS_PUB+VA	5.80375e-06	0.0034946	7.05196e-11	0.138267	5.61818e-07	0.000289753	1.97e-12	0.0010184	16.293	30.5755	8.06074	-0.657092	-0.387901	-0.40819	-0.709022	-0.377559	-0.472893	0.174443	0.112758	0.178675	0.119863	-3.76681	-3.37298	-3.96822	-3.63643
P00742	FA10	F10	4878-3_1	Both	TRUE	MS+SS_PUB+VA	8.57428e-06	0.00441801	2.35258e-06	0.474937	8.96188e-07	0.000377418	2.18e-07	0.0433451	15.7643	16.4768	3.36801	0.253298	0.285925	0.185554	0.406053	0.310355	0.32173	0.0881966	0.122613	0.102404	0.130339	2.87197	1.48635	3.96521	2.37738
P00742	FA10	F10	3077-66_2	Both	TRUE	MS+SS_PUB+VA	8.57428e-06	0.00441801	3.01203e-06	0.409919	8.96188e-07	0.000377418	2.88e-07	0.0221578	15.7643	16.1539	4.15107	0.253298	0.297188	0.153724	0.406053	0.328967	0.336669	0.0881966	0.12494	0.102404	0.132813	2.87197	1.21348	3.96521	2.43739
P03952	KLKB1	KLKB1	4152-58_2	Both	TRUE	MS+SS_PUB+VA	1.49534e-05	0.00580465	1.6272e-08	0.25963	1.6058e-06	0.000525044	8.5e-10	0.00305255	15.1041	23.0214	6.60551	0.199193	0.30128	0.167706	0.308107	0.317395	0.323291	0.074377	0.0910444	0.0793043	0.0967812	2.67815	1.79869	3.88513	3.14008
P01019	ANGT	AGT	3484-60_2	Both	TRUE	MS+SS_PUB+VA	1.65318e-05	0.00610877	1.2128e-05	0.457289	1.84456e-06	0.000567901	1.38e-06	0.030659	14.9471	14.387	3.76918	0.13311	0.238804	0.0284465	0.331201	0.315567	0.307476	0.0897831	0.164041	0.0978802	0.174377	1.48257	0.172422	3.38374	1.72436
Q15848	ADIPO	ADIPOQ	3554-24_1	Both	TRUE	MS+SS_PUB+VA	2.33944e-05	0.00719581	0.000439767	0.463566	2.7547e-06	0.000712633	8.25e-05	0.0321265	14.4931	9.82205	3.71465	-0.590914	-0.302376	-0.506616	-0.889916	-0.465666	-0.625331	0.205149	0.216773	0.236086	0.230432	-2.88041	-2.25802	-3.76946	-2.5973
P08294	SODE	SOD3	8463-2_3	Both	TRUE	MS+SS_PUB+VA	3.39406e-05	0.00864996	9.21243e-11	0.0416984	4.26596e-06	0.00091281	2.72e-12	7.25032e-05	13.998	30.2377	11.995	-0.411465	-0.34936	-0.474953	-0.555143	-0.355824	-0.468728	0.182186	0.0993342	0.151183	0.104512	-2.25849	-4.25779	-3.672	-4.03939
P08294	SODE	SOD3	5660-51_3	Both	TRUE	MS+SS_PUB+VA	3.39406e-05	0.00864996	1.242e-09	0.272821	4.26596e-06	0.00091281	4.88e-11	0.00451591	13.998	26.5831	6.13886	-0.411465	-0.553493	-0.610795	-0.555143	-0.589786	-0.495037	0.182186	0.174646	0.151183	0.183749	-2.25849	-3.26227	-3.672	-2.57494
Q9NQ79	CRAC1	CRTAC1	5632-6_3	Both	TRUE	MS+SS_PUB+VA	3.39663e-05	9.16051e-06	0.00360002	0.0939503	4.27668e-06	2.30164e-07	0.000914108	0.000493001	30.569	7.22814	9.06219	-0.462122	-0.28498	-0.586783	-0.625656	-0.281425	-0.674475	0.108118	0.152026	0.114551	0.161606	-4.27424	-3.56793	-5.4618	-3.81654
P08253	MMP2	MMP2	4160-49_1	Both	TRUE	MS+SS_PUB+VA	0.000125416	0.00562008	0.00735638	0.861678	1.87226e-05	0.000494228	0.00210851	0.521146	15.225	6.33844	0.661255	-0.393928	-0.158754	-0.170417	-0.416522	-0.274799	-0.209415	0.112533	0.172167	0.112804	0.183015	-3.50054	-0.979067	-3.69244	-1.12978
Q12841	FSTL1	FSTL1	13112-179_3	Both	TRUE	MS+SS_PUB+VA	0.000150107	0.00886885	0.00811077	0.819608	2.2905e-05	0.000958192	0.00236342	0.41087	13.9009	6.21856	0.907294	-0.243868	-0.115095	-0.12996	-0.326462	-0.201532	-0.168159	0.0909946	0.117477	0.0923023	0.124879	-2.68002	-1.09277	-3.53688	-1.32594
P01344	IGF2	IGF2	6973-111_4	Both	TRUE	SS_PUB+VA	8.28077e-05	0.0137899	0.00226514	0.680196	1.16862e-05	0.00161477	0.000544807	0.197316	12.8571	7.78145	1.68292	0.338053	0.111104	0.121671	0.318628	0.138094	0.14745	0.0981699	0.076157	0.099889	0.0809557	3.44355	1.56697	3.18982	1.77923
Q76LX8	ATS13	ADAMTS13	3175-51_5	Both	TRUE	SS_PUB+VA	0.000117624	0.0164742	0.000479321	0.619147	1.72395e-05	0.00201228	9.09e-05	0.113484	12.417	9.71652	2.2848	0.254685	0.301056	0.353919	0.383731	0.274044	0.443318	0.095861	0.195607	0.108963	0.207932	2.65681	1.76788	3.52166	2.06952
P00533	EGFR	EGFR	2677-1_1	Both	TRUE	SS_PUB+VA	0.000118583	0.0164742	2.99827e-05	0.363765	1.74933e-05	0.00202899	3.97e-06	0.0142102	12.4004	13.1742	4.69288	0.384122	0.244427	0.23314	0.42422	0.233999	0.31009	0.120751	0.0958717	0.128729	0.101371	3.18112	2.34234	3.29545	2.89651
P61626	LYSC	LYZ	4920-10_1	Both	TRUE	SS_PUB+VA	0.000121719	0.0164742	1.73038e-11	0.501419	1.8117e-05	0.00206963	3.93e-13	0.0552324	12.3608	32.699	3.09087	-0.353646	-0.651136	-0.477779	-0.577245	-0.658447	-0.547571	0.152462	0.211524	0.164531	0.224852	-2.31956	-2.18631	-3.50843	-2.34734
Q6UX71	PXDC2	PLXDC2	10576-7_3	Both	TRUE	SS_PUB+VA	0.000401229	0.0313358	6.31003e-06	0.355396	6.89212e-05	0.00440906	6.75e-07	0.0120901	10.8482	15.1811	4.87838	-0.316907	-0.233307	-0.301495	-0.252852	-0.215963	-0.217134	0.097038	0.0987504	0.0920467	0.104973	-3.26581	-2.89472	-2.74699	-2.01057
Q6UX71	PXDC2	PLXDC2	11342-59_3	Both	FALSE		0.925433	0.0313358	0.955873	0.920487	0.899007	0.00440906	0.941517	0.714099	10.8482	0.0602802	0.339385	-0.316907	0.0171328	-0.128593	-0.252852	0.0224259	-0.146637	0.097038	0.17034	0.0920467	0.183059	-3.26581	-0.748083	-2.74699	-0.793453
P07195	LDHB	LDHB	3890-8_2	Both	TRUE	SS_PUB+VA	0.000565948	0.0364003	0.00105046	0.463566	0.000101084	0.00547641	0.000221401	0.0329411	10.4146	8.74737	3.6855	-0.179744	-0.368046	-0.629829	-0.291618	-0.252037	-0.554147	0.0941853	0.232146	0.0911192	0.246774	-1.90841	-2.59671	-3.2004	-2.1742
P29622	KAIN	SERPINA4	3449-58_2	Both	TRUE	SS_PUB+VA	0.00064265	0.0381979	3.8635e-08	0.138267	0.000117052	0.00595043	2.22e-09	0.0010363	10.2486	21.8896	8.03709	0.24294	0.204117	0.235414	0.227127	0.166645	0.23205	0.0789919	0.0599437	0.0889486	0.0637208	3.07551	3.62203	2.55346	3.39073
P29622	KAIN	SERPINA4	14105-5_3	Both	TRUE	SS_PUB+VA	0.00064265	0.0381979	0.000202268	0.793069	0.000117052	0.00595043	3.45e-05	0.354826	10.2486	10.7735	1.06036	0.24294	0.176913	0.128373	0.227127	0.102779	0.0977147	0.0789919	0.0891518	0.0889486	0.0947694	3.07551	1.41589	2.55346	1.0194
P05154	IPSP	SERPINA5	3389-7_2	Both	TRUE	SS_PUB+VA	0.000778116	0.0412648	0.00722555	0.49016	0.000145843	0.00673923	0.00206116	0.0508751	9.99962	6.36414	3.1845	0.318294	0.279164	0.358395	0.220653	0.171343	0.176904	0.10093	0.163877	0.10608	0.174203	3.15361	2.12028	2.08006	1.00418
P43251	BTD	BTD	9269-7_3	Both	TRUE	SS_PUB+VA	0.000800402	0.0414317	7.64872e-05	0.610273	0.000150903	0.00687059	1.15e-05	0.106302	9.96101	11.9938	2.35963	0.449311	0.268097	0.268073	0.550882	0.32727	0.312447	0.159842	0.136719	0.174562	0.144948	2.81097	1.90904	3.1558	2.0899
P41222	PTGDS	PTGDS	10514-5_3	Both	TRUE	SS_PUB+VA	0.000861652	0.0428899	2.77198e-05	0.459627	0.00016473	0.00722016	3.62e-06	0.0311751	9.86176	13.2811	3.7497	-0.574152	-0.372701	-0.448356	-0.727707	-0.393218	-0.50016	0.226909	0.177047	0.236321	0.188203	-2.53032	-2.43513	-3.07932	-2.54729
P08185	CBG	SERPINA6	4785-30_3	Both	TRUE	SS_PUB+VA	0.0008802	0.0429572	2.00713e-05	0.321236	0.000169568	0.00733943	2.53e-06	0.00856499	9.82899	13.6856	5.30106	0.144949	0.138301	0.160414	0.265542	0.155107	0.228133	0.0834377	0.0662264	0.0851695	0.0703994	1.73721	2.33551	3.11781	3.05548
P20742	PZP	PZP	6580-29_3	Both	TRUE	SS_PUB+VA	0.000934394	0.0440554	0.00520283	0.355396	0.000181934	0.00763775	0.00138608	0.0122628	9.74931	6.78402	4.86114	-1.44623	-0.500745	-0.97643	-0.861411	-0.460739	-0.497198	0.566629	0.357559	0.623219	0.38009	-2.55234	-2.61247	-1.3822	-1.28877
P39060	COIA1	COL18A1	2201-17_6	Both	TRUE	SS_PUB+VA	0.00152612	0.0574433	1.37065e-09	0.583669	0.00031532	0.0104269	5.51e-11	0.0940817	9.12672	26.3627	2.4922	-0.240669	-0.443994	-0.383491	-0.42351	-0.531613	-0.411973	0.144831	0.181764	0.153612	0.193217	-1.66172	-2.04895	-2.75702	-2.06965
Q99969	RARR2	RARRES2	3079-62_2	Both	TRUE	SS_PUB+VA	0.00154695	0.0574433	0.0001025	0.503988	0.000320988	0.0105326	1.59e-05	0.0556298	9.10656	11.6263	3.08271	-0.236598	-0.197549	-0.283051	-0.359799	-0.352671	-0.439176	0.118853	0.169789	0.12557	0.180488	-1.99068	-1.63311	-2.86534	-2.34555
Q13231	CHIT1	CHIT1	10460-1_3	Both	TRUE	SS_PUB+VA	0.00161697	0.0574433	0.000366461	0.474937	0.000338725	0.0108582	6.7e-05	0.0435133	9.04567	10.049	3.36356	-1.11358	-0.663515	-0.980825	-0.887804	-0.496718	-0.753582	0.371576	0.381835	0.408653	0.405895	-2.9969	-2.46778	-2.17251	-1.81241
Q13231	CHIT1	CHIT1	3600-2_3	Both	TRUE	VA	0.00719984	0.0574433	0.0676672	0.572946	0.00189434	0.0108582	0.0287697	0.0892027	9.04567	3.60682	2.55142	-1.11358	-0.127117	-0.234599	-0.887804	-0.0589103	-0.100305	0.371576	0.125631	0.408653	0.133547	-2.9969	-1.82254	-2.17251	-0.744602
P07998	RNAS1	RNASE1	7211-2_3	Both	TRUE	SS_PUB+VA	0.00250355	0.0732618	8.75708e-18	0.355396	0.000567508	0.0145419	3.58e-20	0.0131862	8.46144	55.316	4.77299	-0.861048	-1.47627	-1.18785	-0.880901	-1.62076	-1.2896	0.297761	0.409154	0.321961	0.434935	-2.89174	-2.76434	-2.73605	-2.81832
P00746	CFAD	CFD	13678-169_3	Both	TRUE	SS_PUB+VA	0.00267174	0.0753471	1.50387e-05	0.576838	0.000609757	0.0151452	1.8e-06	0.0902084	8.38015	14.0726	2.54208	-0.340654	-0.257346	-0.152125	-0.492266	-0.233692	-0.198201	0.187109	0.0823151	0.186521	0.087941	-1.82062	-1.80344	-2.6392	-2.18021
P00746	CFAD	CFD	2946-52_2	Both	TRUE	SS_PUB+VA	0.00267174	0.0753471	0.00649671	0.835652	0.000609757	0.0151452	0.00180308	0.458536	8.38015	6.5041	0.793384	-0.340654	-0.118611	-0.149385	-0.492266	-0.261056	-0.232593	0.187109	0.177393	0.186521	0.188571	-1.82062	-0.834179	-2.6392	-1.21645
P24593	IBP5	IGFBP5	2685-21_2	Both	TRUE	SS_PUB+VA	0.00408799	0.0889562	0.000270998	0.799205	0.000987067	0.0198922	4.77e-05	0.36748	7.83485	10.4157	1.02369	0.356106	0.223216	0.148605	0.00307739	0.165943	0.190026	0.18751	0.125051	0.190379	0.13293	1.89913	1.17268	0.0161646	1.40587
O00533	NCHL1	CHL1	8958-51_3	Both	TRUE	SS_PUB+VA	0.00626598	0.1106	0.000485067	0.634647	0.00159724	0.0261215	9.21e-05	0.132419	7.28999	9.70224	2.1176	-0.575026	-0.206885	-0.158901	-0.689381	-0.186107	-0.245239	0.254653	0.117115	0.255357	0.123726	-2.25808	-1.33533	-2.69967	-1.92897
O00533	NCHL1	CHL1	3601-54_3	Both	TRUE	VA	0.00626598	0.1106	0.0235195	0.601409	0.00159724	0.0261215	0.00818882	0.102119	7.28999	4.91247	2.40131	-0.575026	-0.146816	-0.217381	-0.689381	-0.179691	-0.284337	0.254653	0.122064	0.255357	0.129756	-2.25808	-1.741	-2.69967	-2.12429
P05546	HEP2	SERPIND1	3316-58_1	Both	TRUE	MS+VA	0.000945628	0.000182534	0.0222881	0.375183	0.00018433	7.79668e-06	0.00769452	0.0170036	23.5236	4.97755	4.46653	0.362836	0.115382	0.394255	0.497282	0.211372	0.556512	0.0946906	0.175846	0.102573	0.186926	3.83181	2.17098	4.84808	2.82888
P02753	RET4	RBP4	7831-39_3	Both	TRUE	MS+VA	0.00153961	7.87054e-06	0.0290534	0.632338	0.000318787	1.62592e-07	0.0104917	0.122791	31.264	4.65423	2.19813	0.437125	0.131886	0.196607	0.363527	0.0715871	0.227875	0.0818521	0.104037	0.078375	0.110592	5.34042	1.84362	4.6383	2.00316
P19827	ITIH1	ITIH1	7955-195_3	Both	TRUE	MS+VA	0.00253555	5.65975e-05	0.0385209	0.474937	0.000575881	1.84866e-06	0.014663	0.0439195	26.4021	4.30567	3.35288	0.239177	0.103994	0.153204	0.309015	0.0964637	0.228716	0.0675462	0.0841154	0.0605634	0.0894156	3.54093	1.77921	5.10234	2.45806
P19823	ITIH2	ITIH2	9326-33_3	Both	TRUE	MS+VA	0.00360617	0.00146309	0.0467055	0.69195	0.000860391	8.45503e-05	0.0184043	0.215907	18.7563	4.06895	1.58633	0.242348	0.107279	0.0797487	0.325959	0.0855478	0.156976	0.0774019	0.0908489	0.0768852	0.0965734	3.13103	0.869259	4.23955	1.5935
P49747	COMP	COMP	8043-153_3	Both	TRUE	VA	0.0015532	0.0574433	0.0291904	0.355396	0.000323313	0.0105757	0.0105611	0.0125748	9.09839	4.64736	4.8306	-0.191966	-0.200534	-0.38758	-0.295468	-0.208752	-0.522847	0.114819	0.158311	0.101267	0.168287	-1.6719	-2.35909	-2.91771	-2.94111
Q9UK55	ZPI	SERPINA10	6583-67_3	Both	TRUE	VA	0.00161697	0.0574433	0.0294376	0.782971	0.000338613	0.0108562	0.0106705	0.340525	9.04604	4.6366	1.10408	0.176976	0.0827351	0.0675801	0.30722	0.161664	0.149646	0.0832507	0.109001	0.102436	0.114995	2.12582	0.615143	2.99915	1.28178
Q9UK55	ZPI	SERPINA10	13119-26_3	Both	FALSE		0.0104011	0.0574433	0.0827523	0.835652	0.00294488	0.0108562	0.0369312	0.457977	9.04604	3.34935	0.794646	0.176976	0.0998081	-0.0118398	0.30722	0.119325	0.0756184	0.0832507	0.108408	0.102436	0.115239	2.12582	-0.108603	2.99915	0.651002
P06702	S10A9	S100A9	5339-49_3	Both	TRUE	VA	0.00348998	0.08339	0.0364048	0.824307	0.000828823	0.0180189	0.0136921	0.426585	8.03266	4.37773	0.868653	-0.960147	-0.154317	-0.156726	-0.813772	-0.183586	-0.189948	0.340362	0.136638	0.335233	0.145052	-2.82096	-1.13214	-2.42748	-1.28969
P06702	S10A9	S100A9	7812-11_3	Both	TRUE	SS_PUB+VA	0.00348998	0.08339	0.00825219	0.901018	0.000828823	0.0180189	0.00241774	0.629955	8.03266	6.19614	0.467109	-0.960147	0.112129	0.0790325	-0.813772	0.113074	0.0683987	0.340362	0.0817966	0.335233	0.0865286	-2.82096	0.955463	-2.42748	0.783066
P04075	ALDOA	ALDOA	5864-10_3	Both	TRUE	VA	0.00518705	0.0388036	0.0563554	0.562063	0.00129133	0.00614228	0.0231598	0.0843797	10.1851	3.83113	2.61339	-0.169199	-0.165052	-0.276508	-0.330656	-0.169383	-0.356753	0.123153	0.146866	0.115142	0.15612	-1.37389	-1.83698	-2.87174	-2.21049
Q9UGM5	FETUB	FETUB	3367-8_3	Both	TRUE	VA	0.00626715	0.0181037	0.0625443	0.735815	0.00159892	0.00231982	0.0261371	0.288397	12.1325	3.70659	1.27842	0.286319	0.162876	0.258198	0.244063	0.182347	0.165603	0.0827583	0.170616	0.113775	0.181367	3.4597	1.48634	2.14515	0.903868
P00338	LDHA	LDHA	9761-89_3	Both	TRUE	VA	0.00846711	0.0869623	0.0741165	0.474937	0.00230955	0.0192279	0.032185	0.0434386	7.90279	3.49125	3.36553	-0.352445	-0.120864	-0.548507	-0.3328	-0.257845	-0.418723	0.131178	0.213706	0.129718	0.227172	-2.68678	-2.46592	-2.56557	-1.7998
P01042	KNG1	KNG1	7784-1_3	Both	TRUE	MS+VA	0.00947335	1.69273e-08	0.0786356	0.726515	0.00264042	1.70124e-10	0.034719	0.263778	44.989	3.41281	1.37291	0.171873	-0.047094	-0.230947	0.259968	0.15097	0.0334123	0.0398788	0.261696	0.039189	0.278186	4.30989	-0.873858	6.63371	0.119433
P01042	KNG1	KNG1	4918-21_1	Both	FALSE	MS	0.233443	1.69273e-08	0.435486	0.945745	0.129719	1.70124e-10	0.314721	0.787533	44.989	1.16222	0.240122	0.171873	0.0572806	0.0565047	0.259968	0.0252561	0.0394697	0.0398788	0.0840566	0.039189	0.0893531	4.30989	0.666832	6.63371	0.438806
Q86U17	SPA11	SERPINA11	9002-36_3	Both	FALSE	MS	0.0725686	0.00777327	0.233005	0.909941	0.0298081	0.000800765	0.136903	0.669737	14.2599	2.00681	0.404544	-0.378059	-0.0877995	-0.110451	-0.343827	-0.0138736	-0.127155	0.100412	0.136267	0.131287	0.143974	-3.76507	-0.802977	-2.61889	-0.874326
Q96PD5	PGRP2	PGLYRP2	5601-2_3	Both	FALSE	MS	0.0863877	0.00196636	0.256838	0.900741	0.0369362	0.000138337	0.154569	0.625863	17.7716	1.8832	0.473538	0.372314	0.0901062	0.102493	0.183336	0.0718625	0.0729582	0.0935341	0.108053	0.105139	0.114862	3.98051	0.938633	1.74375	0.630256
P17936	IBP3	IGFBP3	2571-12_3	Both	FALSE	MS	0.246196	8.58681e-07	0.448586	0.634647	0.139262	1.29449e-08	0.327624	0.13045	36.3251	1.12167	2.13403	0.634128	0.0701684	0.156126	0.612163	0.0155724	0.209091	0.109206	0.0958167	0.117067	0.101236	5.80673	1.59657	5.22918	2.00645
Q03591	FHR1	CFHR1	5982-50_3	Both	FALSE	MS	0.42415	0.00024383	0.607259	0.949683	0.292556	1.10275e-05	0.498716	0.823502	22.8302	0.697933	0.195029	-0.685425	-0.0508708	-0.0527397	-0.746387	-0.0124424	-0.0100089	0.161508	0.122949	0.173812	0.130696	-4.2439	-0.426145	-4.29423	-0.0761549
P01034	CYTC	CST3	2609-59_2	Both	FALSE	SS_PUB	0.0112487	0.153136	5.99909e-18	0.314686	0.00322218	0.0388612	2.18e-20	0.00720419	6.49552	56.1241	5.51567	-0.365386	-0.693377	-0.634281	-0.488676	-0.755655	-0.681428	0.19834	0.202088	0.202166	0.214822	-1.84222	-2.96839	-2.4172	-2.99704
P24592	IBP6	IGFBP6	14088-38_3	Both	FALSE	SS_PUB	0.0115948	0.153422	1.79642e-16	0.319786	0.00334678	0.0397047	1.02e-18	0.0076215	6.45257	50.3592	5.44564	-0.295316	-0.516585	-0.444489	-0.320312	-0.608158	-0.544813	0.119524	0.156139	0.131723	0.165978	-2.47076	-2.71483	-2.43172	-3.09105
P24592	IBP6	IGFBP6	2686-67_2	Both	FALSE	SS_PUB	0.0115948	0.153422	5.10878e-13	0.707044	0.00334678	0.0397047	7.89e-15	0.242136	6.45257	37.8026	1.46497	-0.295316	-0.69451	-0.391843	-0.320312	-0.83704	-0.461752	0.119524	0.255891	0.131723	0.271292	-2.47076	-1.50293	-2.43172	-1.66555
P63104	1433Z	YWHAZ	5858-6_5	Both	FALSE	SS_PUB	0.0164343	0.190297	6.75307e-05	0.495231	0.00505169	0.0501251	1e-05	0.0524462	5.98647	12.1456	3.15461	-0.565753	-0.311594	-0.389132	-0.519851	-0.222351	-0.300648	0.250574	0.156078	0.236365	0.165187	-2.25783	-2.39778	-2.19936	-1.77705
O75636	FCN3	FCN3	14077-6_3	Both	FALSE	SS_PUB	0.0167223	0.190297	4.01259e-05	0.123724	0.00515128	0.0506822	5.55e-06	0.000814898	5.96436	12.8054	8.36504	0.393378	0.151056	0.301093	0.292372	0.145228	0.252317	0.161144	0.0736437	0.166706	0.0782841	2.44115	3.74989	1.75382	3.04061
O75636	FCN3	FCN3	5462-62_3	Both	FALSE	SS_PUB	0.0167223	0.190297	0.00566429	0.272821	0.00515128	0.0506822	0.00153346	0.00388743	5.96436	6.67859	6.29444	0.393378	0.219112	0.66813	0.292372	0.274463	0.625708	0.161144	0.189828	0.166706	0.201789	2.44115	3.29004	1.75382	2.93587
P61769	B2MG	B2M	3485-28_2	Both	FALSE	SS_PUB	0.0209719	0.211467	6.24425e-20	0.365339	0.00672857	0.0589549	1.56e-22	0.0146713	5.66197	63.7768	4.64393	-0.358976	-0.917476	-0.664798	-0.543808	-0.981268	-0.77786	0.234864	0.243705	0.245543	0.259061	-1.52844	-2.60986	-2.21472	-2.85099
P61769	B2MG	B2M	10574-10_3	Both	FALSE		0.0440496	0.211467	0.177611	0.882914	0.0162211	0.0589549	0.0970145	0.58452	5.66197	2.35792	0.543423	-0.358976	-0.615071	-0.0961893	-0.543808	-0.299637	0.346613	0.234864	0.659783	0.245543	0.701356	-1.52844	-0.144965	-2.21472	0.490802
P35443	TSP4	THBS4	3340-53_1	Both	FALSE	SS_PUB	0.0223036	0.217107	1.92931e-05	0.442989	0.00725422	0.0615192	2.41e-06	0.0284728	5.57681	13.7298	3.8557	-0.368882	-0.362005	-0.461031	-0.353866	-0.468805	-0.568015	0.159362	0.193318	0.171999	0.205499	-2.31474	-2.30154	-2.05737	-2.64192
P04278	SHBG	SHBG	4929-55_1	Both	FALSE	SS_PUB	0.0234219	0.222733	0.00376887	0.806242	0.00773564	0.0637979	0.000962975	0.391105	5.50407	7.17154	0.95864	-0.40744	-0.452348	-0.32999	-0.478636	-0.451125	-0.399108	0.202289	0.273221	0.206409	0.290437	-2.01415	-1.19154	-2.31888	-1.35256
P04278	SHBG	SHBG	7909-37_3	Both	FALSE		0.0250449	0.222733	0.132535	0.806242	0.00835568	0.0637979	0.0666439	0.388231	5.50407	2.74248	0.966796	-0.40744	-0.143438	-0.138829	-0.478636	-0.138556	-0.191165	0.202289	0.129198	0.206409	0.137635	-2.01415	-1.06156	-2.31888	-1.36629
Q9UNW1	MINP1	MINPP1	5586-66_3	Both	FALSE	SS_PUB	0.0239646	0.224118	0.00437242	0.716218	0.00794241	0.0647577	0.00113804	0.25177	5.47421	6.99467	1.42339	0.152774	0.119064	0.10697	0.134011	0.108099	0.0723936	0.0690276	0.0657427	0.0689268	0.0695796	2.21322	1.59435	1.94425	1.02828
Q8WZ75	ROBO4	ROBO4	9232-1_3	Both	FALSE	SS_PUB	0.0247103	0.22661	0.00219525	0.903533	0.00822391	0.066047	0.000523011	0.635736	5.43478	7.82522	0.457562	-0.41417	-0.296365	-0.224061	-0.421382	-0.35405	-0.133183	0.198268	0.253664	0.189835	0.269648	-2.08894	-0.874641	-2.21973	-0.490516
P14151	LYAM1	SELL	4831-4_2	Both	FALSE	SS_PUB	0.0271424	0.233306	0.00188823	0.680196	0.00918115	0.0702943	0.000436571	0.200212	5.31013	8.01906	1.66726	0.276505	0.169645	0.200068	0.255117	0.201613	0.220412	0.120758	0.117582	0.131574	0.124992	2.28973	1.66583	1.93896	1.72449
Q9NPY3	C1QR1	CD93	14136-234_3	Both	FALSE	SS_PUB	0.0275414	0.233306	0.00562287	0.680196	0.00932825	0.0709296	0.00151969	0.188246	5.29213	6.6863	1.73354	-0.331499	-0.137928	-0.197337	-0.28513	-0.210507	-0.264793	0.144414	0.133812	0.154509	0.142244	-2.29547	-1.44932	-1.8454	-1.81706
Q9NPY3	C1QR1	CD93	11200-52_3	Both	FALSE		0.67977	0.233306	0.800195	0.832727	0.57281	0.0709296	0.729499	0.443161	5.29213	0.315859	0.829061	-0.331499	0.0111036	-0.0800959	-0.28513	0.0235361	-0.0908381	0.144414	0.0674031	0.154509	0.071458	-2.29547	-1.17228	-1.8454	-1.25265
P11142	HSP7C	HSPA8	5903-91_2	Both	FALSE	SS_PUB	0.0286807	0.23766	0.000666894	0.706391	0.00979635	0.0729229	0.000131016	0.24009	5.2367	9.32431	1.47295	-0.47367	-0.341083	-0.316629	-0.525025	-0.20427	-0.240636	0.233759	0.186621	0.229945	0.198381	-2.02632	-1.6612	-2.28326	-1.19661
P23142	FBLN1	FBLN1	10819-108_3	Both	FALSE	SS_PUB	0.0313734	0.249122	1.41e-05	0.510219	0.0109374	0.0776158	1.63e-06	0.0615168	5.11197	14.172	2.9686	-0.441495	-0.294416	-0.312567	-0.35937	-0.238573	-0.254915	0.201684	0.128547	0.213864	0.136647	-2.18904	-2.34399	-1.68037	-1.8208
P23142	FBLN1	FBLN1	6470-19_3	Both	FALSE		0.0313734	0.249122	0.011503	0.811829	0.0109374	0.0776158	0.00354261	0.401581	5.11197	5.79082	0.931095	-0.441495	-0.166549	-0.213131	-0.35937	-0.235257	-0.142706	0.201684	0.162903	0.213864	0.173168	-2.18904	-1.28898	-1.68037	-0.81646
P10645	CMGA	CHGA	11184-51_3	Both	FALSE	SS_PUB	0.032476	0.251272	6.80232e-07	0.727001	0.0114004	0.0794587	5.33e-08	0.268992	5.06504	18.0959	1.35305	-0.326729	-1.02945	-0.73912	-0.475948	-1.16555	-0.770577	0.260548	0.470357	0.212745	0.496219	-1.25401	-1.54126	-2.23718	-1.52359
P10645	CMGA	CHGA	8476-11_3	Both	FALSE		0.032476	0.251272	0.149272	0.913956	0.0114004	0.0794587	0.0772976	0.683983	5.06504	2.59156	0.383279	-0.326729	-0.126102	-0.111489	-0.475948	-0.119084	-0.113431	0.260548	0.132023	0.212745	0.139265	-1.25401	-0.83593	-2.23718	-0.806499
O95445	APOM	APOM	10445-20_3	Both	FALSE	SS_PUB	0.0396343	0.277355	0.000730473	0.920607	0.014368	0.0905762	0.000146161	0.721754	4.80313	9.20013	0.328445	0.304743	0.239548	0.088869	0.298606	0.254912	0.00419424	0.141125	0.178502	0.147126	0.18975	2.15939	0.494422	2.0296	0.0219815
O95445	APOM	APOM	14125-5_3	Both	FALSE		0.278275	0.277355	0.479493	0.948104	0.163897	0.0905762	0.359266	0.81465	4.80313	1.02856	0.205934	0.304743	-0.0973052	0.103567	0.298606	-0.0823579	0.112368	0.141125	0.171683	0.147126	0.182501	2.15939	0.598696	2.0296	0.611021
P02765	FETUA	AHSG	3581-53_3	Both	FALSE	SS_PUB	0.042128	0.284116	3.32471e-10	0.715081	0.0154076	0.0942295	1.11e-11	0.250059	4.72404	28.3806	1.42964	0.122899	0.296519	0.156301	0.178591	0.32683	0.166116	0.0792905	0.0972746	0.0821776	0.103404	1.54998	1.57571	2.17323	1.5754
P02765	FETUA	AHSG	10966-1_3	Both	FALSE		0.801124	0.284116	0.872625	0.832727	0.72075	0.0942295	0.830808	0.444106	4.72404	0.185514	0.82651	0.122899	-0.203288	1.75856	0.178591	0.0595853	1.4346	0.0792905	1.37061	0.0821776	1.45698	1.54998	1.26451	2.17323	0.973985
Q86UD1	OAF	OAF	6414-8_3	Both	FALSE	SS_PUB	0.0447424	0.288967	0.000525643	0.949243	0.0165183	0.0980163	0.000100401	0.821398	4.64524	9.60443	0.19761	-0.19494	-0.209095	-0.0754045	-0.148554	-0.310693	-0.109975	0.090619	0.165938	0.0977559	0.176394	-2.1512	-0.451381	-1.51964	-0.61868
P48740	MASP1	MASP1	3605-77_4	Both	FALSE	SS_PUB	0.0464216	0.294995	8.84861e-16	0.194331	0.0173567	0.100802	6.23e-18	0.00161875	4.58919	47.7333	7.43774	0.274006	0.314726	0.214778	0.256369	0.30834	0.273029	0.128414	0.0666831	0.13384	0.0708849	2.13377	3.03872	1.9155	3.56147
P48740	MASP1	MASP1	9125-23_3	Both	FALSE	SS_PUB	0.0464216	0.294995	0.000406306	0.808515	0.0173567	0.100802	7.53e-05	0.395903	4.58919	9.92321	0.946377	0.274006	0.152742	0.125551	0.256369	0.16413	0.0705412	0.128414	0.100707	0.13384	0.107015	2.13377	1.22892	1.9155	0.653829
P48740	MASP1	MASP1	8091-16_3	Both	FALSE	SS_PUB	0.0464216	0.294995	0.00463887	0.51554	0.0173567	0.100802	0.00122003	0.0643189	4.58919	6.92264	2.92236	0.274006	0.284529	0.467271	0.256369	0.188269	0.434133	0.128414	0.194593	0.13384	0.207301	2.13377	2.31468	1.9155	2.03318
Q02487	DSC2	DSC2	13126-52_3	Both	FALSE	SS_PUB	0.0529406	0.317511	1.55188e-13	0.474937	0.0202817	0.110092	2.14e-15	0.0421283	4.41288	39.5968	3.40076	-0.145998	-0.480166	-0.398937	-0.296757	-0.581753	-0.453523	0.146893	0.167453	0.142865	0.178004	-0.993908	-2.29932	-2.07718	-2.449
P19320	VCAM1	VCAM1	2967-8_1	Both	FALSE	SS_PUB	0.0711859	0.360349	0.00180248	0.872443	0.0290436	0.134904	0.00041265	0.557085	4.00638	8.07959	0.592711	-0.0971395	-0.13873	-0.0103485	-0.184267	-0.251851	-0.11185	0.0948544	0.15048	0.0946163	0.159962	-1.02409	-0.0683871	-1.94752	-0.693482
P11226	MBL2	MBL2	3000-66_1	Both	FALSE	SS_PUB	0.0762313	0.370262	0.000925052	0.679357	0.0316019	0.141508	0.000192868	0.185006	3.9108	8.89969	1.75225	-0.462602	-0.532058	-0.4421	-0.842623	-0.686916	-0.736614	0.393883	0.384675	0.438189	0.408914	-1.17446	-1.13467	-1.92297	-1.76038
Q96IY4	CBPB2	CPB2	3518-54_2	Both	FALSE	SS_PUB	0.137966	0.483156	0.00540839	0.673511	0.0661996	0.215059	0.00145804	0.178359	3.07368	6.73027	1.79172	0.0915197	0.132789	0.169062	0.19877	0.0744022	0.164184	0.115984	0.0907811	0.133315	0.0965013	0.78907	1.81778	1.49098	1.66569
P06733	ENOA	ENO1	11105-171_3	Both	FALSE	SS_PUB	0.141019	0.485745	1.77705e-06	0.289544	0.0681019	0.218536	1.57e-07	0.00524028	3.04161	16.8522	5.93112	-0.415298	-0.510504	-0.81381	-0.404848	-0.373611	-0.645302	0.244374	0.237247	0.246741	0.251093	-1.69943	-3.21119	-1.64078	-2.46677
P40189	IL6RB	IL6ST	2620-4_2	Both	FALSE	SS_PUB	0.142426	0.485745	0.00484003	0.868227	0.0689046	0.21999	0.00128064	0.548588	3.02834	6.8681	0.60849	-0.0880772	-0.138345	-0.0677093	-0.108432	-0.224338	-0.146612	0.0664898	0.141555	0.0638688	0.150474	-1.32467	-0.475074	-1.69774	-0.963888
P22897	MRC1	MRC1	2637-77_2	Both	FALSE	SS_PUB	0.165792	0.525237	6.39431e-09	0.510219	0.0836199	0.245463	2.89e-10	0.0598308	2.80922	24.3222	3.00007	-0.335192	-0.410269	-0.363887	-0.238179	-0.512106	-0.413799	0.204885	0.162653	0.230624	0.172902	-1.636	-2.16651	-1.03276	-2.30921
P05452	TETN	CLEC3B	5701-81_3	Both	FALSE	SS_PUB	0.18092	0.54013	1.14358e-08	0.494456	0.0939616	0.26221	5.74e-10	0.051949	2.67722	23.5186	3.16067	0.110085	0.32801	0.25612	0.109871	0.322973	0.247992	0.0725546	0.103465	0.0735948	0.109984	1.51726	2.38372	1.49292	2.18268
P16070	CD44	CD44	9283-8_3	Both	FALSE	SS_PUB	0.214686	0.576826	0.00324544	0.664754	0.116314	0.295877	0.000814024	0.168386	2.43562	7.35647	1.85562	-0.107619	-0.115725	0.0139568	-0.0194828	-0.150535	-0.0630771	0.133804	0.061254	0.138339	0.0651417	-0.804303	0.226494	-0.140834	-0.957759
P01137	TGFB1	TGFB1	14108-15_3	Both	FALSE	SS_PUB	0.221892	0.582946	0.0010516	0.272821	0.121441	0.303191	0.000222118	0.00353675	2.38679	8.7486	6.41568	-0.117484	-0.164869	-0.300734	-0.0923755	-0.163739	-0.219734	0.0775003	0.0856094	0.0889698	0.0910037	-1.51591	-3.28439	-1.03828	-2.32857
P01137	TGFB1	TGFB1	2333-72_1	Both	FALSE		0.612325	0.582946	0.754	0.559487	0.494991	0.303191	0.67163	0.0824363	2.38679	0.398782	2.63941	-0.117484	0.0146162	-0.0131053	-0.0923755	-0.0137011	-0.159127	0.0775003	0.102364	0.0889698	0.108814	-1.51591	-0.127306	-1.03828	-1.43746
Q9Y6Z7	COL10	COLEC10	6558-5_3	Both	FALSE	SS_PUB	0.240366	0.596696	0.000275755	0.993473	0.135315	0.322336	4.86e-05	0.978641	2.26432	10.3989	0.0216004	0.0369241	0.182496	0.0219062	0.115645	0.169518	0.014185	0.0895732	0.111034	0.0911724	0.118031	0.412223	0.196157	1.26842	0.119506
P06396	GELS	GSN	4775-34_3	Both	FALSE	SS_PUB	0.26089	0.60864	5.9755e-06	0.463659	0.150666	0.342551	6.27e-07	0.0341185	2.14267	15.2612	3.64466	-0.114643	-0.266984	-0.279157	-0.072252	-0.238509	-0.266658	0.0801392	0.104664	0.0924045	0.111259	-1.43055	-2.55588	-0.78191	-2.31238
Q86VB7	C163A	CD163	5028-59_1	Both	FALSE	SS_PUB	0.287462	0.623064	0.000375534	0.851682	0.17137	0.368448	6.9e-05	0.494413	1.99691	10.0149	0.715783	-0.219057	-0.337149	-0.206915	-0.218895	-0.335038	-0.241861	0.160523	0.192399	0.178884	0.205808	-1.36464	-1.06244	-1.22367	-1.15952
Q13790	APOF	APOF	12370-30_3	Both	FALSE	SS_PUB	0.324051	0.65835	2.92573e-11	0.442989	0.199575	0.401636	7.11e-13	0.0270568	1.82442	31.869	3.91552	-0.166221	-0.75939	-0.786375	-0.211775	-0.890484	-0.845126	0.134557	0.297422	0.161861	0.316163	-1.23533	-2.53516	-1.30838	-2.56112
Q07507	DERM	DPT	4979-34_2	Both	FALSE	SS_PUB	0.326607	0.65835	1.93243e-15	0.634647	0.201959	0.404345	1.58e-17	0.126287	1.81097	46.4044	2.16733	-0.224305	-0.651723	-0.352394	-0.172072	-0.685175	-0.365205	0.166844	0.176038	0.163517	0.18713	-1.3444	-1.9485	-1.05232	-1.90159
P12814	ACTN1	ACTN1	9843-5_3	Both	FALSE	SS_PUB	0.335322	0.65835	0.000696781	0.693299	0.21014	0.413536	0.00013847	0.220984	1.76602	9.25877	1.56146	-0.276728	-0.233652	-0.249791	-0.201859	-0.103715	-0.206067	0.219654	0.141525	0.235099	0.150443	-1.25983	-1.72598	-0.858613	-1.34829
P04070	PROC	PROC	2961-1_2	Both	FALSE	SS_PUB	0.340532	0.663815	0.000571911	0.802838	0.214741	0.418637	0.000110927	0.375436	1.7415	9.49604	1.00131	0.11464	0.160247	0.129452	0.116114	0.180557	0.127472	0.0918265	0.0933576	0.100662	0.0992402	1.24844	1.36457	1.15351	1.2659
P04070	PROC	PROC	3758-68_3	Both	FALSE	SS_PUB	0.340532	0.663815	0.00439022	0.986217	0.214741	0.418637	0.00114367	0.949707	1.7415	6.9884	0.0516626	0.11464	0.123703	-0.0191714	0.116114	0.17384	-0.00229599	0.0918265	0.0912289	0.100662	0.0965533	1.24844	-0.208904	1.15351	-0.0236447
P04070	PROC	PROC	3758-63_3	Both	FALSE		0.340532	0.663815	0.0389829	0.920487	0.214741	0.418637	0.014892	0.718275	1.7415	4.29034	0.333348	0.11464	0.145831	0.123942	0.116114	0.041663	0.118598	0.0918265	0.153717	0.100662	0.163403	1.24844	0.798967	1.15351	0.719686
Q9NPH3	IL1AP	IL1RAP	14048-7_3	Both	FALSE	SS_PUB	0.349267	0.668358	0.00852967	0.900741	0.2235	0.428219	0.00251184	0.62629	1.69624	6.15342	0.472842	0.0559821	0.0417368	0.1533	0.212259	0.256883	0.217505	0.157241	0.211354	0.195223	0.224672	0.356028	0.719211	1.08726	0.957787
Q9NPH3	IL1AP	IL1RAP	2630-12_2	Both	FALSE		0.349267	0.668358	0.348527	0.821348	0.2235	0.428219	0.231691	0.420914	1.69624	1.4722	0.882183	0.0559821	0.0933704	0.196388	0.212259	0.113234	0.207475	0.157241	0.155134	0.195223	0.16491	0.356028	1.24793	1.08726	1.24037
P14618	KPYM	PKM	4240-31_2	Both	FALSE	SS_PUB	0.4492	0.741105	0.000923286	0.375183	0.318451	0.523243	0.00019229	0.0164033	1.29542	8.90459	4.50965	-0.128756	-0.394024	-0.799259	-0.173409	-0.225889	-0.592201	0.15259	0.270563	0.15307	0.287611	-0.843801	-2.80876	-1.13287	-2.0018
P02775	CXCL7	PPBP	2790-54_2	Both	FALSE	SS_PUB	0.529767	0.797296	0.00623013	0.806242	0.400683	0.595896	0.00172061	0.388942	1.03538	6.55548	0.964421	0.10699	0.195784	0.00820035	0.153853	0.217221	0.134548	0.147465	0.145903	0.153817	0.155096	0.725531	0.0558918	1.00023	0.859138
P02775	CXCL7	PPBP	4544-4_3	Both	FALSE		0.529767	0.797296	0.036076	0.795163	0.400683	0.595896	0.0135275	0.361943	1.03538	4.3895	1.03957	0.10699	0.134717	0.063416	0.153853	0.143267	0.160906	0.147465	0.125345	0.153817	0.133243	0.725531	0.502417	1.00023	1.19137
P09486	SPRC	SPARC	14110-200_3	Both	FALSE	SS_PUB	0.533247	0.798244	1.7521e-06	0.90103	0.405197	0.599686	1.54e-07	0.630619	1.0227	16.8741	0.46581	0.0801132	0.144415	0.0313663	0.141135	0.158807	-0.0112906	0.13505	0.070668	0.15005	0.0751209	0.593212	0.440914	0.940584	-0.149448
P09486	SPRC	SPARC	3043-49_2	Both	FALSE	SS_PUB	0.533247	0.798244	9.04013e-05	0.972788	0.405197	0.599686	1.39e-05	0.90371	1.0227	11.7814	0.101475	0.0801132	0.157163	0.0190204	0.141135	0.289913	0.0572395	0.13505	0.150373	0.15005	0.159848	0.593212	0.125777	0.940584	0.355851
Q15485	FCN2	FCN2	3313-21_2	Both	FALSE	SS_PUB	0.535152	0.798688	7.4167e-09	0.620462	0.407995	0.602026	3.47e-10	0.114426	1.01491	24.1224	2.2757	0.100808	0.231188	0.181669	0.105061	0.237292	0.180231	0.105008	0.0871106	0.128149	0.0925996	0.959998	2.02639	0.819832	1.89666
Q15485	FCN2	FCN2	13717-15_3	Both	FALSE		0.535152	0.798688	0.0488535	0.835652	0.407995	0.602026	0.0193949	0.457642	1.01491	4.01526	0.795405	0.100808	0.210741	0.253039	0.105061	0.171519	0.176506	0.105008	0.206897	0.128149	0.219934	0.959998	1.20633	0.819832	0.795264
P37802	TAGL2	TAGLN2	9201-13_3	Both	FALSE	SS_PUB	0.537688	0.799698	0.00146318	0.577287	0.411318	0.604797	0.000323341	0.091123	1.00573	8.34194	2.52772	-0.242474	-0.384809	-0.569693	-0.0922051	-0.0754108	-0.278561	0.348406	0.293317	0.352027	0.3118	-0.695951	-1.89281	-0.261926	-0.884553
P37802	TAGL2	TAGLN2	11636-33_3	Both	FALSE		0.537688	0.799698	0.0194521	0.882914	0.411318	0.604797	0.00652086	0.589433	1.00573	5.15242	0.534852	-0.242474	-0.124831	-0.129142	-0.0922051	0.0621986	-0.0357933	0.348406	0.169625	0.352027	0.180313	-0.695951	-0.754704	-0.261926	-0.197364
P07360	CO8G	C8G	14708-59_3	Both	FALSE	SS_PUB	0.597073	0.841736	2.31928e-08	0.778349	0.477692	0.658241	1.28e-09	0.331765	0.836367	22.5222	1.13083	0.0912049	0.219353	0.148365	0.113569	0.281057	0.132643	0.108686	0.0988315	0.12487	0.105059	0.839158	1.47471	0.909494	1.24467
P21333	FLNA	FLNA	11171-25_3	Both	FALSE	SS_PUB	0.597591	0.841736	0.000788846	0.697365	0.478468	0.658847	0.00016017	0.229597	0.834529	9.1026	1.52175	-0.229873	-0.360145	-0.329568	-0.101491	-0.151221	-0.209552	0.334404	0.199602	0.336722	0.211935	-0.687412	-1.6172	-0.30141	-0.977767
P21333	FLNA	FLNA	11245-43_3	Both	FALSE		0.597591	0.841736	0.129124	0.920607	0.478468	0.658847	0.064481	0.722446	0.834529	2.77647	0.327526	-0.229873	0.000955509	0.0660345	-0.101491	0.0797913	0.0631362	0.334404	0.0825708	0.336722	0.0882141	-0.687412	0.79234	-0.30141	0.709607
Q15223	NECT1	NECTIN1	8803-61_3	Both	FALSE	SS_PUB	0.687723	0.891777	0.00671209	0.946272	0.583498	0.737173	0.00187353	0.796908	0.609866	6.46523	0.228191	0.117355	0.102147	0.0532316	0.0533781	0.1277	0.0425932	0.163687	0.0790405	0.162268	0.0836535	0.716952	0.667944	0.328949	0.505535
Q15223	NECT1	NECTIN1	9300-13_3	Both	FALSE		0.687723	0.891777	0.024432	0.474937	0.583498	0.737173	0.00857311	0.041382	0.609866	4.86655	3.42699	0.117355	0.133578	0.217058	0.0533781	0.120653	0.270039	0.163687	0.0973078	0.162268	0.103165	0.716952	2.15897	0.328949	2.50932
P16930	FAAA	FAH	11424-4_3	Both	FALSE	SS_PUB	0.712778	0.903581	2.86409e-07	0.701375	0.613445	0.758355	2.01e-08	0.232757	0.553207	19.2465	1.50602	0.0933167	0.242813	0.17022	0.0624802	0.219835	0.152645	0.125502	0.0982818	0.128733	0.104475	0.74355	1.6947	0.485346	1.43621
Q13740	CD166	ALCAM	5451-1_3	Both	FALSE	SS_PUB	0.75463	0.906171	0.000741202	0.928709	0.662278	0.791957	0.000148981	0.743543	0.466496	9.17594	0.298289	-0.103411	-0.190637	-0.0955757	-0.128264	-0.226446	-0.0673484	0.183792	0.127277	0.188683	0.135297	-0.562651	-0.744446	-0.679785	-0.494345
P11597	CETP	CETP	7131-8_3	Both	FALSE	SS_PUB	0.771027	0.906171	9.49841e-06	0.744235	0.680238	0.804043	1.07e-06	0.298167	0.436204	14.6572	1.24323	-0.0733669	-0.338482	-0.257542	-0.102459	-0.301076	-0.241157	0.165841	0.164641	0.159465	0.175015	-0.442393	-1.53509	-0.642521	-1.35618
P11362	FGFR1	FGFR1	5532-53_3	Both	FALSE	SS_PUB	0.772276	0.906171	1.30547e-06	0.824307	0.682102	0.80529	1.1e-07	0.427074	0.433105	17.2649	0.867088	-0.130687	-0.251077	-0.109978	-0.07677	-0.257419	-0.159964	0.290935	0.115177	0.301994	0.122434	-0.449198	-0.944821	-0.25421	-1.28724
P20851	C4BPB	C4BPB	7155-46_3	Both	FALSE	SS_PUB	0.774779	0.906171	0.00159647	0.433391	0.68594	0.807851	0.00035606	0.0255869	0.426755	8.24102	3.98876	0.023138	0.148556	0.229658	0.0771495	0.126682	0.221131	0.122469	0.0825861	0.131089	0.0875724	0.18893	2.65415	0.588527	2.42652
P09211	GSTP1	GSTP1	4911-49_2	Both	FALSE	SS_PUB	0.776921	0.906171	0.00226861	0.607925	0.688864	0.809799	0.000546157	0.105072	0.421938	7.7788	2.37253	-0.110884	-0.524117	-0.58702	-0.0678777	-0.307146	-0.399072	0.189486	0.279045	0.215239	0.294388	-0.585179	-2.04194	-0.31536	-1.33418
P09211	GSTP1	GSTP1	13576-15_3	Both	FALSE	SS_PUB	0.776921	0.906171	0.00035224	0.872443	0.688864	0.809799	6.4e-05	0.557125	0.421938	10.0951	0.592637	-0.110884	0.333768	0.191779	-0.0678777	0.188041	0.211278	0.189486	0.189047	0.215239	0.200959	-0.585179	1.00314	-0.31536	1.0392
Q14515	SPRL1	SPARCL1	4467-49_2	Both	FALSE	SS_PUB	0.810134	0.908926	0.00277806	0.951268	0.733318	0.838977	0.000682055	0.828966	0.351143	7.53857	0.18836	-0.052384	-0.198679	-0.114195	-0.0488065	-0.331209	-0.0798236	0.112686	0.191769	0.0841718	0.203853	-0.464866	-0.591026	-0.579844	-0.389076
Q14515	SPRL1	SPARCL1	13707-27_3	Both	FALSE		0.810134	0.908926	0.0505639	0.806242	0.733318	0.838977	0.0202532	0.391229	0.351143	3.9707	0.958765	-0.052384	0.100808	0.145774	-0.0488065	0.0970338	0.0756922	0.112686	0.119041	0.0841718	0.126815	-0.464866	1.20747	-0.579844	0.592298
P10643	CO7	C7	13731-14_3	Both	FALSE		0.0104825	0.149074	0.0786967	0.843807	0.00297255	0.0371272	0.0347638	0.474318	6.58681	3.41148	0.758665	-0.209822	-0.060035	-0.151381	-0.355202	-0.163841	-0.22703	0.126819	0.175232	0.138406	0.186354	-1.6545	-0.855388	-2.56637	-1.20135
P10643	CO7	C7	2888-49_2	Both	FALSE	SS_PUB	0.0104825	0.149074	0.0010516	0.876307	0.00297255	0.0371272	0.000222086	0.567111	6.58681	8.74559	0.574409	-0.209822	0.18771	0.127075	-0.355202	0.196565	0.0787021	0.126819	0.126673	0.138406	0.134655	-1.6545	0.992117	-2.56637	0.580138
P04004	VTNC	VTN	8280-238_3	Both	FALSE		0.0165041	0.0467894	0.105591	0.914356	0.00507679	0.00822929	0.050266	0.694884	9.60011	3.03163	0.366971	0.249603	0.0828075	0.0123911	0.332271	0.0399798	-0.0344047	0.0938083	0.084668	0.107981	0.0900031	2.66078	0.145522	3.07711	-0.379836
P04004	VTNC	VTN	13125-45_3	Both	FALSE		0.939156	0.0467894	0.963761	0.610273	0.917411	0.00822929	0.952379	0.106683	9.60011	0.0488031	2.35296	0.249603	-0.00600374	0.152681	0.332271	0.030142	-0.234796	0.0938083	0.27663	0.107981	0.294061	2.66078	0.547949	3.07711	-0.791249
P03951	FA11	F11	2190-55_1	Both	FALSE		0.0178051	0.196282	0.0244225	0.833653	0.00553196	0.0527693	0.00856422	0.448958	5.88365	4.86563	0.815581	0.102976	0.114236	0.0682906	0.264413	0.170606	0.142946	0.104447	0.117084	0.113163	0.124731	0.985911	0.578842	2.33656	1.13119
P05019	IGF1	IGF1	2952-75_2	Both	FALSE		0.0183624	0.0118306	0.111939	0.974018	0.00576177	0.00133763	0.0539992	0.909177	13.2337	2.95858	0.0954174	0.79724	0.145928	0.0852536	0.750972	0.161473	0.0967429	0.220111	0.213377	0.228581	0.226823	3.62199	0.396979	3.28536	0.423724
P05019	IGF1	IGF1	8406-17_3	Both	FALSE		0.829577	0.0118306	0.892677	0.93068	0.761369	0.00133763	0.856995	0.746546	13.2337	0.154433	0.294205	0.79724	-0.0411031	-0.121472	0.750972	-0.0456328	-0.100453	0.220111	0.158528	0.228581	0.168517	3.62199	-0.759539	3.28536	-0.591634
Q9BXR6	FHR5	CFHR5	3666-17_4	Both	FALSE		0.0224897	0.201917	0.125125	0.870672	0.0073445	0.0547916	0.0619515	0.554493	5.80844	2.8172	0.597496	-0.271993	-0.0492237	-0.125546	-0.313427	-0.132415	-0.0670774	0.138148	0.128987	0.131133	0.137114	-1.96886	-0.962903	-2.39014	-0.485854
Q9BXR6	FHR5	CFHR5	7885-17_3	Both	FALSE		0.0634758	0.201917	0.217358	0.820157	0.0252219	0.0547916	0.12455	0.417091	5.80844	2.10317	0.891665	-0.271993	-0.0316595	-0.136215	-0.313427	-0.0852208	-0.11655	0.138148	0.102002	0.131133	0.10843	-1.96886	-1.31516	-2.39014	-1.06218
Q92820	GGH	GGH	9370-69_3	Both	FALSE		0.0255589	0.084295	0.133814	0.485864	0.00856659	0.0184263	0.067591	0.048774	7.98795	2.72786	3.23269	-0.334969	-0.0855145	-0.242366	-0.41582	-0.138241	-0.348788	0.152574	0.12986	0.147232	0.138043	-2.19545	-1.8216	-2.82426	-2.42996
Q9UHG3	PCYOX	PCYOX1	6431-68_3	Both	FALSE		0.0369514	0.0574433	0.162563	0.913956	0.0132161	0.0109691	0.0863917	0.688835	9.02535	2.47671	0.375859	0.251802	0.158189	0.137702	0.165054	0.14156	0.0701761	0.0877425	0.181292	0.0988673	0.192715	2.86978	0.75295	1.66944	0.361861
P10721	KIT	KIT	2475-1_3	Both	FALSE		0.0691891	0.355685	0.0487807	0.656588	0.0280471	0.132265	0.0193439	0.157576	4.0459	4.01765	1.92767	0.0651133	0.172053	0.270142	0.195027	0.127501	0.22407	0.0999251	0.137632	0.104373	0.144894	0.651621	1.91094	1.86857	1.51742
P00736	C1R	C1R	3285-23_2	Both	FALSE		0.0691891	0.190297	0.226822	0.971844	0.0280571	0.0502798	0.132291	0.901213	5.9803	2.04155	0.104255	-0.0735092	-0.0362587	-0.018576	-0.114215	-0.190814	-0.0845683	0.0461643	0.242172	0.0467135	0.257431	-1.59234	-0.0762786	-2.44501	-0.326493
Q9HDC9	APMAP	APMAP	10605-22_3	Both	FALSE		0.0777122	0.370609	0.0402953	0.727001	0.0323529	0.143401	0.0154391	0.269895	3.88422	4.25206	1.34949	-0.460672	-0.198447	-0.254997	-0.303251	-0.255351	-0.147552	0.243825	0.169045	0.263498	0.179489	-1.88935	-1.48108	-1.15087	-0.814303
Q14624	ITIH4	ITIH4	4811-33_3	Both	FALSE		0.104165	0.354095	0.284761	0.946272	0.0467214	0.126335	0.176561	0.797572	4.13763	1.74796	0.227323	-0.102431	-0.00388083	-0.0677373	-0.0384085	-0.0713825	-0.076112	0.0636114	0.109133	0.0717359	0.116009	-1.61026	-0.615936	-0.535416	-0.650901
P02655	APOC2	APOC2	6350-43_3	Both	FALSE		0.110112	0.448505	0.099305	0.778349	0.0501148	0.183709	0.0465288	0.332502	3.38881	3.11167	1.12913	0.48536	0.132587	0.187136	0.360355	0.0438983	0.209349	0.263931	0.133896	0.278546	0.141955	1.83897	1.37467	1.2937	1.44879
P0DJI8	SAA1	SAA1	4336-2_1	Both	FALSE		0.123232	0.46911	0.0792403	0.862627	0.0574449	0.198467	0.0351077	0.52868	3.23427	3.40157	0.646486	-0.766223	-0.674628	-0.903893	-0.459612	-0.788446	-0.796411	0.486627	0.795533	0.508608	0.84566	-1.57456	-1.12195	-0.903667	-0.931988
P04275	VWF	VWF	3050-7_2	Both	FALSE		0.124052	0.46911	0.155908	0.975828	0.0579639	0.19948	0.0817957	0.912664	3.22408	2.53277	0.0915737	-0.243948	-0.0897187	-0.0518446	-0.102442	-0.110003	-0.0492643	0.153376	0.122484	0.165034	0.130202	-1.59053	-0.420516	-0.620731	-0.375975
P80188	NGAL	LCN2	2836-68_2	Both	FALSE		0.135981	0.483156	0.0161459	0.724491	0.064966	0.212782	0.00524752	0.260523	3.09498	5.37849	1.38608	-0.514275	-0.566704	-0.628883	-0.477004	-0.347021	-0.667294	0.293977	0.39717	0.297984	0.422196	-1.74937	-1.55338	-1.60077	-1.55063
P30740	ILEU	SERPINB1	10737-96_3	Both	FALSE		0.142843	0.370262	0.336239	0.680196	0.0691693	0.142337	0.220468	0.196416	3.89912	1.52259	1.68924	-0.588733	-0.132654	-0.414284	-0.454453	-0.0336355	-0.262427	0.30024	0.23955	0.297132	0.254302	-1.96087	-1.69149	-1.52946	-1.01999
Q92496	FHR4	CFHR4	6471-53_3	Both	FALSE		0.171273	0.535197	0.238468	0.679357	0.0872876	0.2515	0.140817	0.184368	2.76062	1.97828	1.75597	-0.40356	-0.422978	-0.820213	-0.210931	-0.307008	-0.417396	0.249133	0.499844	0.269201	0.53134	-1.61986	-1.60824	-0.783545	-0.778548
P54108	CRIS3	CRISP3	3187-52_2	Both	FALSE		0.195378	0.0254965	0.396804	0.723422	0.103355	0.0033312	0.27674	0.259403	11.4088	1.29235	1.39161	0.264807	0.0538849	0.129612	0.37785	0.00409572	0.00521514	0.0956851	0.125763	0.114872	0.134528	2.76749	1.01868	3.28931	0.0385463
Q9NZP8	C1RL	C1RL	9348-1_3	Both	FALSE		0.216771	0.576826	0.0338406	0.882914	0.117778	0.29798	0.012574	0.585131	2.42146	4.46558	0.542352	-0.0279524	-0.143595	-0.0511365	-0.133037	-0.0881588	-0.101359	0.128584	0.100562	0.140305	0.106899	-0.217386	-0.504967	-0.948205	-0.938278
Q92859	NEO1	NEO1	8900-28_3	Both	FALSE		0.229758	0.589341	0.123069	0.863143	0.126861	0.310777	0.0607099	0.533412	2.33736	2.83796	0.637321	-0.194495	-0.128351	-0.150522	-0.14019	-0.142146	-0.0812359	0.129014	0.14922	0.130014	0.158623	-1.50755	-0.997544	-1.07826	-0.508558
P01011	AACT	SERPINA3	4153-11_2	Both	FALSE		0.235408	0.592591	0.0269863	0.799874	0.131486	0.31714	0.00957972	0.371379	2.29682	4.74958	1.01317	-0.140536	-0.339505	-0.365805	-0.0704545	-0.261424	-0.355104	0.100514	0.261654	0.110424	0.276924	-1.39817	-1.37508	-0.638038	-1.26339
P01011	AACT	SERPINA3	2879-9_2	Both	FALSE		0.26079	0.592591	0.462764	0.955749	0.150436	0.31714	0.342255	0.839835	2.29682	1.07752	0.175229	-0.140536	-0.0531997	-0.0440923	-0.0704545	-0.0657623	-0.0139334	0.100514	0.0981303	0.110424	0.104314	-1.39817	-0.446336	-0.638038	-0.132819
O95479	G6PE	H6PD	7161-25_3	Both	FALSE		0.242336	0.597477	0.413079	0.97214	0.136745	0.324259	0.291476	0.90237	2.25243	1.23986	0.102971	-0.225108	-0.0992346	-0.0300281	-0.122095	-0.121844	0.0177186	0.15378	0.163293	0.155086	0.174673	-1.46384	-0.182815	-0.787269	0.100858
P36871	PGM1	PGM1	9173-21_3	Both	FALSE		0.252368	0.60864	0.320274	0.69195	0.144131	0.334059	0.20575	0.216341	2.19287	1.59278	1.58542	-0.367373	-0.0498966	0.0905433	-0.341576	-0.0624028	0.0217172	0.24853	0.070735	0.256435	0.0748632	-1.47818	1.26119	-1.33202	0.288311
P08195	4F2	SLC3A2	7056-16_3	Both	FALSE		0.255852	0.211467	0.458024	0.87452	0.146572	0.0589769	0.33725	0.563482	5.66122	1.09242	0.581163	0.224228	0.0310991	-0.111956	0.209618	0.0745988	-0.0567134	0.0972044	0.118409	0.106005	0.126142	2.30676	-0.935435	1.97744	-0.446542
P08195	4F2	SLC3A2	10430-31_3	Both	FALSE		0.618541	0.211467	0.758333	0.920487	0.501379	0.0589769	0.676523	0.719442	5.66122	0.3915	0.331814	0.224228	0.0437921	0.112764	0.209618	0.0151476	0.111087	0.0972044	0.139968	0.106005	0.150165	2.30676	0.797978	1.97744	0.733163
P42785	PCP	PRCP	5722-78_3	Both	FALSE		0.259537	0.60864	0.461229	0.973734	0.149198	0.339782	0.340658	0.906725	2.1589	1.08226	0.0981348	-0.164115	-0.0468708	-0.0408065	-0.280578	-0.0911885	-0.0624917	0.183576	0.134446	0.202787	0.143182	-0.893989	-0.301638	-1.38361	-0.43351
P40197	GPV	GP5	7185-29_3	Both	FALSE		0.260249	0.60864	0.23432	0.936468	0.149951	0.34163	0.137782	0.758022	2.14805	2.00038	0.278755	0.123356	0.0901603	0.0493683	0.155084	0.0702824	0.0840594	0.0997898	0.11075	0.112691	0.117729	1.23616	0.442806	1.37618	0.708059
P12830	CADH1	CDH1	2501-51_3	Both	FALSE		0.261527	0.277355	0.463677	0.993381	0.151092	0.0905934	0.343098	0.974209	4.80275	1.07501	0.0261444	-0.212904	-0.00132144	0.0250615	-0.225678	-0.0761488	0.00844013	0.104062	0.142071	0.111193	0.151023	-2.04593	0.175394	-2.02961	0.0555758
P12830	CADH1	CDH1	14759-149_3	Both	FALSE		0.0654777	0.277355	0.221065	0.881287	0.0262055	0.0905934	0.127277	0.577297	4.80275	2.08119	0.556316	-0.212904	0.0777665	0.0439035	-0.225678	0.0290955	-0.0258653	0.104062	0.103675	0.111193	0.109726	-2.04593	0.420646	-2.02961	-0.234318
Q86YW5	TRML1	TREML1	9329-28_3	Both	FALSE		0.266969	0.471619	0.468863	0.365339	0.155178	0.203305	0.34832	0.0148525	3.1861	1.0598	4.63929	0.0805818	0.052065	0.0375243	0.198504	0.116294	0.391423	0.142016	0.187526	0.147012	0.198471	0.567413	0.198923	1.35026	1.91972
Q86YW5	TRML1	TREML1	11147-17_3	Both	FALSE		0.147246	0.471619	0.34196	0.772066	0.0719721	0.203305	0.225481	0.326845	3.1861	1.49993	1.14786	0.0805818	-0.101722	-0.109798	0.198504	-0.0362152	0.0331727	0.142016	0.165115	0.147012	0.173297	0.567413	-0.659436	1.35026	0.190271
O14786	NRP1	NRP1	3214-3_2	Both	FALSE		0.271897	0.619843	0.110899	0.909941	0.159301	0.353529	0.0533899	0.667269	2.07958	2.96969	0.408221	-0.0671743	-0.0769403	-0.145211	-0.134964	-0.166914	-0.167106	0.0888379	0.177403	0.0972842	0.188581	-0.756145	-0.811002	-1.38732	-0.877409
O14786	NRP1	NRP1	5542-22_2	Both	FALSE		0.650447	0.619843	0.780905	0.957866	0.539019	0.353529	0.704818	0.851977	2.07958	0.350377	0.160767	-0.0671743	-0.0406338	-0.0702452	-0.134964	-0.0505757	-0.0701672	0.0888379	0.127015	0.0972842	0.135018	-0.756145	-0.549055	-1.38732	-0.516037
P02788	TRFL	LTF	2780-35_2	Both	FALSE		0.282787	0.623064	0.112659	0.839922	0.167801	0.364086	0.0544234	0.469082	2.02073	2.95092	0.770151	-0.513672	-0.215111	-0.314705	-0.602409	-0.101008	-0.337326	0.434613	0.268821	0.425324	0.28451	-1.1819	-1.15516	-1.41635	-1.16968
P02788	TRFL	LTF	14755-4_3	Both	FALSE		0.282787	0.623064	0.0639106	0.631447	0.167801	0.364086	0.0268096	0.12086	2.02073	3.68089	2.21794	-0.513672	-0.0217336	-0.031405	-0.602409	0.0714879	0.144735	0.434613	0.130606	0.425324	0.137787	-1.1819	-0.239017	-1.41635	1.03803
P08709	FA7	F7	3184-25_2	Both	FALSE		0.287057	0.623064	0.169855	0.860627	0.170935	0.367919	0.0915432	0.513014	1.99978	2.41748	0.677451	0.00139155	0.0958942	0.149397	0.211897	0.117682	0.0793073	0.289723	0.14447	0.305167	0.153574	0.00480302	1.02235	0.694364	0.512794
P29401	TKT	TKT	4306-4_2	Both	FALSE		0.287658	0.623064	0.12114	0.642219	0.17158	0.368704	0.0593802	0.144585	1.99552	2.86156	2.02143	-0.121092	-0.196862	-0.496086	-0.220219	-0.151165	-0.360027	0.186321	0.251456	0.178633	0.266131	-0.64991	-1.92034	-1.2328	-1.3315
P60174	TPIS	TPI1	4309-59_3	Both	FALSE		0.288876	0.623064	0.0325936	0.791604	0.172434	0.369742	0.0120366	0.351841	1.9899	4.51106	1.06977	-0.378533	-0.334147	-0.454793	-0.339695	-0.143199	-0.327411	0.270218	0.317452	0.266166	0.335979	-1.40085	-1.40834	-1.27626	-0.963818
P05160	F13B	F13B	5658-64_3	Both	FALSE		0.343563	0.664085	0.0358244	0.882914	0.217833	0.422038	0.0134087	0.588514	1.72532	4.39827	0.536595	0.138564	0.0686887	0.0650576	0.217374	0.13132	0.101776	0.15953	0.0948938	0.165908	0.100432	0.868573	0.679893	1.31021	1.00185
P27918	PROP	CFP	2960-66_2	Both	FALSE		0.351552	0.0812652	0.542888	0.966596	0.225273	0.017313	0.430138	0.883334	8.11259	0.846969	0.124402	0.247396	0.0519339	0.0389848	0.230878	0.0356605	0.0480077	0.0871455	0.0917571	0.111517	0.0965988	2.83889	0.422031	2.07033	0.493475
Q04756	HGFA	HGFAC	3617-80_4	Both	FALSE		0.353486	0.46911	0.544887	0.949683	0.227135	0.200373	0.432147	0.825008	3.21515	0.842241	0.193206	-0.0451404	-0.116549	-0.117074	-0.218194	-0.0568832	-0.153417	0.116041	0.232461	0.15029	0.246824	-0.389005	-0.500059	-1.45182	-0.616698
Q04756	HGFA	HGFAC	8385-248_3	Both	FALSE		0.44257	0.46911	0.622577	0.945018	0.312385	0.200373	0.517577	0.778465	3.21515	0.660599	0.251862	-0.0451404	-0.0676235	-0.00155581	-0.218194	-0.110799	-0.0950253	0.116041	0.20837	0.15029	0.221244	-0.389005	-0.00742426	-1.45182	-0.426625
P67936	TPM4	TPM4	7660-21_3	Both	FALSE		0.36442	0.65835	0.553641	0.870672	0.237536	0.40232	0.44324	0.553866	1.82102	0.816761	0.598838	-0.352049	-0.095331	-0.247373	-0.103726	-0.0295578	-0.0878196	0.360357	0.287296	0.347449	0.304064	-0.976947	-0.852593	-0.298537	-0.287048
P67936	TPM4	TPM4	9863-1_3	Both	FALSE		0.631821	0.65835	0.768464	0.839249	0.516742	0.40232	0.688179	0.462859	1.82102	0.374365	0.783979	-0.352049	-0.0563367	-0.266636	-0.103726	-0.0133304	-0.116407	0.360357	0.254572	0.347449	0.269429	-0.976947	-1.03506	-0.298537	-0.42915
Q12860	CNTN1	CNTN1	2974-61_2	Both	FALSE		0.364893	0.687095	0.159006	0.90855	0.23795	0.443677	0.0841561	0.65621	1.62532	2.50327	0.425242	-0.162205	-0.0712155	-0.132564	-0.226173	-0.157224	-0.122747	0.176187	0.144621	0.180979	0.153733	-0.920641	-0.90735	-1.24972	-0.791235
P02751	FINC	FN1	4131-72_2	Both	FALSE		0.383615	0.698564	0.0723102	0.962081	0.255208	0.461614	0.0311707	0.860936	1.54605	3.52457	0.150234	0.187384	0.165288	0.0675996	0.0953385	0.0777015	0.00255037	0.164831	0.20223	0.202664	0.214972	1.13682	0.332214	0.470426	0.011798
P02751	FINC	FN1	3435-53_2	Both	FALSE		0.383615	0.698564	0.0951621	0.946838	0.255208	0.461614	0.0440473	0.808639	1.54605	3.16765	0.213409	0.187384	0.203403	0.140124	0.0953385	0.111602	0.0633225	0.164831	0.254886	0.202664	0.270947	1.13682	0.545792	0.470426	0.232343
P02751	FINC	FN1	3434-34_1	Both	FALSE		0.383615	0.698564	0.152986	0.946272	0.255208	0.461614	0.0798458	0.803721	1.54605	2.55719	0.219568	0.187384	0.168426	0.0720608	0.0953385	0.0290678	-0.0423907	0.164831	0.272077	0.202664	0.289221	1.13682	0.263285	0.470426	-0.145739
P02749	APOH	APOH	8288-27_3	Both	FALSE		0.402068	0.706392	0.406355	0.9957	0.272094	0.478662	0.285731	0.987586	1.47352	1.26003	0.0124955	-0.012785	-0.0213387	-0.00904132	-0.135761	-0.0699699	-0.0168879	0.136202	0.109444	0.12981	0.115219	-0.0938678	-0.0821405	-1.04584	-0.145724
P05164	PERM	MPO	2580-83_2	Both	FALSE		0.4036	0.706392	0.0275113	0.833653	0.273487	0.480048	0.00985235	0.452187	1.46774	4.71936	0.807823	-0.478266	-0.353155	-0.368073	-0.504281	-0.293179	-0.356648	0.417148	0.294169	0.420265	0.312705	-1.14651	-1.23369	-1.19991	-1.12615
Q15942	ZYX	ZYX	13632-10_3	Both	FALSE		0.409617	0.706392	0.129124	0.484798	0.279822	0.48631	0.0644888	0.048252	1.44182	2.77635	3.25009	-0.279468	-0.154346	-0.223521	-0.0781425	-0.150683	0.0374515	0.302054	0.182143	0.268709	0.192424	-0.925224	-1.20999	-0.290808	0.193486
P13796	PLSL	LCP1	9749-190_3	Both	FALSE		0.42163	0.711941	0.0397529	0.915047	0.290353	0.496587	0.0151951	0.698495	1.39999	4.26861	0.361704	-0.119566	-0.123266	-0.102638	-0.0991358	-0.122594	-0.0922453	0.102485	0.120948	0.105265	0.128569	-1.16667	-0.840568	-0.941777	-0.711478
Q6YHK3	CD109	CD109	3290-50_2	Both	FALSE		0.436544	0.72652	0.404226	0.868622	0.305532	0.511119	0.283959	0.550015	1.3423	1.26622	0.606005	-0.147564	-0.0821976	-0.0425292	-0.0767225	-0.11841	0.0868129	0.135739	0.181227	0.130411	0.191804	-1.08711	-0.233272	-0.588311	0.449528
Q15113	PCOC1	PCOLCE	11237-49_3	Both	FALSE		0.449548	0.400637	0.626373	0.920487	0.318901	0.159047	0.523661	0.712396	3.67711	0.648843	0.341748	-0.174108	-0.0321	-0.0695621	-0.0868042	-0.07433	0.00106412	0.0932357	0.141935	0.0937059	0.152388	-1.86739	-0.486659	-0.926348	0.0069434
P00915	CAH1	CA1	4969-2_1	Both	FALSE		0.450097	0.333845	0.626791	0.835652	0.319584	0.116594	0.524295	0.457661	4.29811	0.647626	0.795362	-0.354878	-0.168264	-0.309956	-0.596951	-0.181303	-0.49716	0.297314	0.381437	0.288522	0.405472	-1.19361	-0.805163	-2.06899	-1.20935
P02776	PLF4	PF4	2697-7_2	Both	FALSE		0.457938	0.749387	0.447684	0.946838	0.327676	0.531769	0.326383	0.808853	1.26309	1.12553	0.213141	0.0950635	0.0613434	0.060938	0.216809	0.0198926	0.0726763	0.155817	0.105806	0.202098	0.112473	0.610096	0.571703	1.07279	0.641109
P62937	PPIA	PPIA	3844-2_1	Both	FALSE		0.47967	0.766694	0.307119	0.818905	0.348834	0.550941	0.194539	0.409836	1.19226	1.64965	0.910759	-0.307829	-0.0918889	-0.183365	-0.226113	-0.116844	-0.171135	0.287924	0.137318	0.279039	0.144137	-1.06913	-1.31416	-0.810329	-1.17094
P12109	CO6A1	COL6A1	11150-3_3	Both	FALSE		0.503216	0.558937	0.668511	0.702856	0.3718	0.274417	0.571187	0.23512	2.58621	0.5615	1.49635	-0.176073	-0.0468141	-0.188631	-0.124996	-0.047862	-0.130342	0.110135	0.112444	0.116019	0.119007	-1.5987	-1.64231	-1.07738	-1.08174
Q08380	LG3BP	LGALS3BP	5000-52_1	Both	FALSE		0.509787	0.786049	0.0415811	0.446462	0.378602	0.577079	0.0160356	0.0290002	1.09955	4.21267	3.84125	-0.0415669	-0.157893	0.229034	-0.193619	-0.320577	-0.242115	0.186187	0.260101	0.214497	0.278229	-0.223254	0.871754	-0.902669	-0.86159
P08311	CATG	CTSG	2431-17_3	Both	FALSE		0.545026	0.535197	0.703646	0.805536	0.420878	0.253324	0.612714	0.385845	2.74617	0.490965	0.973231	-0.693064	-0.0765355	0.279295	-0.665101	-0.0146591	0.151461	0.439446	0.229034	0.415095	0.242172	-1.57713	1.2025	-1.60228	0.620511
P00441	SODC	SOD1	2794-60_2	Both	FALSE		0.55212	0.596696	0.708561	0.797318	0.429035	0.320869	0.619407	0.365136	2.27344	0.480061	1.03091	-0.354558	-0.053708	0.0841671	-0.313827	-0.0288285	-0.050541	0.240077	0.1469	0.229127	0.155208	-1.47685	0.568654	-1.36966	-0.323595
O00151	PDLI1	PDLIM1	11428-31_3	Both	FALSE		0.562341	0.818905	0.621058	0.718078	0.441599	0.62961	0.514139	0.254424	0.925308	0.667305	1.41223	-0.177941	-0.091388	-0.27921	-0.0345251	-0.0869651	-0.0608046	0.300388	0.235195	0.289971	0.248922	-0.592371	-1.17114	-0.119064	-0.242806
Q14112	NID2	NID2	3633-70_5	Both	FALSE		0.569439	0.823585	0.0966992	0.948376	0.448645	0.635278	0.0448686	0.8177	0.907386	3.14905	0.202183	-0.235382	-0.111747	-0.0780851	-0.0643199	-0.0126928	-0.0907169	0.258769	0.137173	0.254907	0.144931	-0.909621	-0.564986	-0.252327	-0.62101
P13591	NCAM1	NCAM1	4498-62_2	Both	FALSE		0.59871	0.841736	0.0335987	0.957091	0.47976	0.659853	0.0124459	0.844275	0.831476	4.47581	0.169916	-0.221495	-0.11346	-0.0132719	-0.246291	-0.214126	-0.0667097	0.242924	0.152441	0.313338	0.162046	-0.911788	-0.0865769	-0.786022	-0.409006
Q9UJJ9	GNPTG	GNPTG	10666-7_3	Both	FALSE		0.617851	0.851239	0.746776	0.738775	0.500412	0.675783	0.662821	0.291785	0.783765	0.412031	1.26608	-0.0676622	-0.0298115	-0.126074	-0.0656507	-0.0300424	-0.139638	0.0777028	0.0853004	0.0909754	0.0906753	-0.870782	-1.45246	-0.721632	-1.51186
P06681	CO2	C2	3186-2_2	Both	FALSE		0.637833	0.866904	0.0587902	0.636231	0.525597	0.69483	0.0243145	0.135627	0.728175	3.78168	2.08923	-0.0367778	-0.0977588	-0.144151	-0.00401997	-0.0181302	-0.0744843	0.0593411	0.0801166	0.0615782	0.0851649	-0.61977	-1.75837	-0.0652824	-0.866089
P30041	PRDX6	PRDX6	5018-68_1	Both	FALSE		0.64178	0.867874	0.120196	0.628462	0.529557	0.697788	0.058774	0.119086	0.719679	2.87139	2.23178	-0.218964	-0.223651	-0.543204	-0.147674	-0.17604	-0.408599	0.260212	0.260601	0.265808	0.277021	-0.841485	-2.02539	-0.555566	-1.44956
Q9Y5Y7	LYVE1	LYVE1	3206-4_2	Both	FALSE		0.647773	0.70162	0.779742	0.966596	0.53593	0.468153	0.70253	0.883149	1.51792	0.353645	0.124606	-0.180706	-0.0362793	0.028462	-0.125477	-0.0212621	-0.0116786	0.146673	0.128048	0.141111	0.136116	-1.23203	0.220984	-0.889206	-0.0853196
P22105	TENX	TNXB	5698-60_3	Both	FALSE		0.678439	0.889279	0.0511523	0.900741	0.571057	0.728235	0.0205399	0.626543	0.634264	3.95579	0.472429	0.0771686	0.197749	0.0361934	0.112241	0.192486	0.142312	0.136452	0.185595	0.140971	0.197289	0.565536	0.193892	0.796202	0.715285
P01031	CO5	C5	2851-63_3	Both	FALSE		0.687172	0.891777	0.178242	0.907579	0.582387	0.736377	0.0973997	0.647824	0.612025	2.35388	0.438351	-0.0354938	-0.187138	-0.194032	-0.0114923	-0.172444	-0.122565	0.0493259	0.220014	0.0535904	0.233877	-0.719578	-0.873278	-0.214447	-0.520361
P01031	CO5	C5	2381-52_4	Both	FALSE		0.690918	0.891777	0.809303	0.948595	0.587928	0.736377	0.740335	0.818683	0.612025	0.301067	0.20095	-0.0354938	-0.0298295	-0.0493301	-0.0114923	-0.0194984	-0.0234978	0.0493259	0.0908762	0.0535904	0.0966024	-0.719578	-0.538941	-0.214447	-0.241816
P49913	CAMP	CAMP	9384-17_3	Both	FALSE		0.702865	0.899839	0.152421	0.946272	0.602433	0.75062	0.0792394	0.790722	0.573712	2.56486	0.236038	-0.154328	-0.228586	-0.190066	-0.0358128	-0.228707	-0.123178	0.298167	0.291354	0.328124	0.309713	-0.517588	-0.647216	-0.109144	-0.395168
P19961	AMY2B	AMY2B	10439-57_3	Both	FALSE		0.714429	0.903581	0.812915	0.727001	0.616588	0.760552	0.744788	0.266171	0.547421	0.295055	1.36332	-0.125102	-0.0744297	-0.147647	-0.0963802	-0.0810219	0.0748788	0.169453	0.213213	0.16333	0.226648	-0.73827	-0.686829	-0.590095	0.328347
Q16610	ECM1	ECM1	3366-51_2	Both	FALSE		0.750422	0.906171	0.567183	0.872443	0.657261	0.788556	0.456915	0.558078	0.475104	0.786118	0.590881	-0.126479	-0.00344882	-0.112217	-0.186026	-0.0740286	-0.238494	0.267388	0.232182	0.271113	0.246812	-0.473017	-0.480017	-0.686157	-0.956025
P09668	CATH	CTSH	8465-52_3	Both	FALSE		0.772276	0.906171	0.157609	0.945018	0.682532	0.805577	0.0828897	0.777479	0.432393	2.51904	0.253144	-0.11036	-0.0749366	0.0849449	-0.202856	-0.148818	0.0490599	0.253558	0.130031	0.309748	0.13762	-0.435244	0.648	-0.654907	0.354212
P09668	CATH	CTSH	8644-46_3	Both	FALSE		0.772276	0.906171	0.162892	0.718322	0.682532	0.805577	0.0866069	0.255464	0.432393	2.47416	1.40789	-0.11036	-0.105856	-0.146437	-0.202856	-0.132608	-0.232984	0.253558	0.134648	0.309748	0.142506	-0.435244	-1.07424	-0.654907	-1.60178
P06753	TPM3	TPM3	12372-50_3	Both	FALSE		0.783404	0.906171	0.538542	0.794677	0.696294	0.814732	0.42418	0.357288	0.409793	0.861076	1.05367	-0.222376	-0.0516347	0.0906583	-0.144282	-0.0409997	0.164361	0.395055	0.113601	0.400092	0.120717	-0.562898	0.790677	-0.360622	1.33991
P06753	TPM3	TPM3	9890-8_3	Both	FALSE		0.783404	0.906171	0.738789	0.861678	0.696294	0.814732	0.653809	0.521057	0.409793	0.425793	0.661651	-0.222376	-0.0234314	-0.0306643	-0.144282	-0.0250665	-0.0603784	0.395055	0.0542904	0.400092	0.0574589	-0.562898	-0.560609	-0.360622	-1.0384
P02656	APOC3	APOC3	6461-54_3	Both	FALSE		0.785722	0.898584	0.864373	0.909829	0.699613	0.747315	0.816928	0.665424	0.582537	0.202393	0.41104	0.115564	0.0685021	0.24336	0.193797	0.015596	0.291213	0.234827	0.305079	0.254475	0.324303	0.492125	0.790497	0.761558	0.889036
P07996	TSP1	THBS1	3474-19_2	Both	FALSE		0.795506	0.906171	0.481222	0.921515	0.71236	0.82532	0.360999	0.724989	0.383969	1.02379	0.323961	-0.126923	-0.0972379	-0.235951	-0.119259	-5.27199e-05	-0.247257	0.205558	0.307241	0.242379	0.325172	-0.617456	-0.761081	-0.492037	-0.753618
P01024	CO3	C3	4480-59_2	Both	FALSE		0.801124	0.906171	0.462764	0.634647	0.7211	0.831036	0.342317	0.128769	0.370164	1.07733	2.14826	-0.0130034	-0.14386	0.221729	0.022332	0.0294116	0.642643	0.0583491	0.365667	0.0713008	0.385773	-0.222855	0.601681	0.313208	1.63121
P01024	CO3	C3	5803-24_3	Both	FALSE		0.801124	0.906171	0.663562	0.718322	0.7211	0.831036	0.565754	0.255659	0.370164	0.571094	1.40708	-0.0130034	-0.0607083	-0.118163	0.022332	-0.0261858	0.0397676	0.0583491	0.149379	0.0713008	0.159589	-0.222855	-0.783776	0.313208	0.247689
P01024	CO3	C3	4900-8_1	Both	FALSE		0.801124	0.906171	0.318604	0.949683	0.7211	0.831036	0.204491	0.822803	0.370164	1.59895	0.195886	-0.0130034	0.134028	0.082868	0.022332	0.112243	0.0016324	0.0583491	0.220121	0.0713008	0.233991	-0.222855	0.374087	0.313208	0.00693769
P01024	CO3	C3	2683-1_2	Both	FALSE		0.801124	0.906171	0.775279	0.832727	0.7211	0.831036	0.695439	0.446718	0.370164	0.363818	0.820431	-0.0130034	0.0237433	-0.0231925	0.022332	0.0586097	0.130625	0.0583491	0.187392	0.0713008	0.1992	-0.222855	-0.123069	0.313208	0.650567
P01024	CO3	C3	2754-50_2	Both	FALSE		0.801124	0.906171	0.326661	0.957477	0.7211	0.831036	0.211517	0.848936	0.370164	1.56462	0.164369	-0.0130034	0.0580998	0.0287694	0.022332	-0.00548852	-0.0112588	0.0583491	0.111341	0.0713008	0.118357	-0.222855	0.256863	0.313208	-0.094594
P01024	CO3	C3	2755-8_2	Both	FALSE		0.801124	0.906171	0.364324	0.920487	0.7211	0.831036	0.246921	0.711326	0.370164	1.40774	0.343216	-0.0130034	0.0360559	0.0825176	0.022332	-0.0344517	0.0320648	0.0583491	0.124056	0.0713008	0.131873	-0.222855	0.659866	0.313208	0.241723
O00391	QSOX1	QSOX1	6217-23_3	Both	FALSE		0.81458	0.908926	0.0650775	0.868227	0.738601	0.842393	0.0274646	0.547277	0.343017	3.65507	0.610949	-0.0358629	-0.0160334	0.0203816	-0.0485581	-0.0684009	-0.0239832	0.0804555	0.0623051	0.0832031	0.066231	-0.445748	0.325121	-0.58361	-0.359847
P14625	ENPL	HSP90B1	6393-63_3	Both	FALSE		0.828985	0.908926	0.053235	0.977556	0.760436	0.856401	0.0215696	0.915315	0.310034	3.90478	0.0886652	-0.036793	-0.143487	-0.0493684	-0.0666576	-0.140649	-0.0545773	0.122924	0.125522	0.135459	0.132607	-0.299315	-0.390736	-0.492087	-0.408849
Q9NTU7	CBLN4	CBLN4	5688-65_3	Both	FALSE		0.830661	0.906171	0.893053	0.900741	0.76289	0.778768	0.857963	0.627834	0.500084	0.153303	0.470327	0.111538	0.0176053	0.0760306	0.0400033	0.00182205	0.0167029	0.163212	0.111461	0.16116	0.118484	0.683395	0.676609	0.248222	0.140175
P23528	COF1	CFL1	4203-50_2	Both	FALSE		0.841664	0.906171	0.900418	0.941073	0.778934	0.775832	0.868131	0.768162	0.507637	0.141505	0.265306	-0.261995	-0.0227036	-0.112215	-0.193839	-0.000135233	-0.0849865	0.382473	0.155939	0.393822	0.165765	-0.685002	-0.713576	-0.492199	-0.509112
P14543	NID1	NID1	3213-65_2	Both	FALSE		0.85366	0.916063	0.22115	0.89332	0.796624	0.879236	0.127627	0.605884	0.257403	2.07811	0.506688	-0.0565856	-0.120673	-0.145737	-0.0888933	-0.0497542	-0.173368	0.179584	0.16379	0.189091	0.174111	-0.315093	-0.881003	-0.470109	-0.984839
O95866	G6B	MPIG6B	7065-1_4	Both	FALSE		0.854756	0.65835	0.910451	0.697692	0.798265	0.410264	0.880261	0.231349	1.78191	0.127614	1.51363	-0.150666	-0.0304293	-0.172012	0.0405783	0.00329832	0.188617	0.282384	0.320683	0.290961	0.339399	-0.53355	-0.532487	0.139463	0.551625
O95866	G6B	MPIG6B	8659-68_3	Both	FALSE		0.332404	0.65835	0.440521	0.936532	0.207212	0.410264	0.31926	0.759832	1.78191	1.14786	0.27638	-0.150666	0.0275265	0.0570883	0.0405783	0.0478548	0.0451991	0.282384	0.0782303	0.290961	0.0829366	-0.53355	0.723435	0.139463	0.540986
P25311	ZA2G	AZGP1	9312-8_3	Both	FALSE		0.865937	0.924031	0.271789	0.634647	0.816403	0.891527	0.166457	0.131757	0.229639	1.80805	2.12309	0.0219571	0.112961	0.125085	0.0489564	0.0772691	-0.0805964	0.13507	0.156756	0.141956	0.165028	0.162561	0.790594	0.344869	-0.484959
P00918	CAH2	CA2	4970-55_1	Both	FALSE		0.887464	0.406854	0.934901	0.988334	0.848716	0.164581	0.911333	0.956684	3.6087	0.0928873	0.0443264	-0.441755	-0.0214304	-0.0141657	-0.506329	-0.0213472	0.0128865	0.275182	0.139512	0.285488	0.148576	-1.60532	-0.100956	-1.77355	0.086238
P30086	PEBP1	PEBP1	4276-10_2	Both	FALSE		0.891303	0.937221	0.386738	0.978851	0.854746	0.914992	0.267956	0.917492	0.17768	1.32496	0.0862762	-0.117631	-0.156472	-0.109182	-0.172737	-0.119139	-0.0898989	0.475832	0.2632	0.467427	0.279784	-0.247211	-0.412137	-0.369548	-0.319352
Q9Y646	CBPQ	CPQ	9394-19_3	Both	FALSE		0.901333	0.939972	0.864373	0.820477	0.868738	0.92344	0.818423	0.419645	0.159299	0.200563	0.885711	0.0566057	0.018241	0.0436912	0.0303747	0.0380387	0.14422	0.149198	0.13251	0.164231	0.139796	0.3794	0.32765	0.184951	1.01969
P16152	CBR1	CBR1	12381-26_3	Both	FALSE	SS_PUB	0.207539	0.574818	0.00169512	0.638642	0.111481	0.288853	0.000379217	0.13934	2.48367	8.17041	2.05973	-0.130943	-0.579481	-0.762668	0.0624448	-0.497523	-0.381795	0.262451	0.431547	0.262004	0.458739	-0.498922	-1.72815	0.238335	-0.824508
P05090	APOD	APOD	8262-20_3	Both	FALSE	SS_PUB	0.413911	0.707229	0.00440064	0.913956	0.284034	0.49044	0.00114832	0.682894	1.4249	6.98509	0.384741	-0.082312	-0.218654	-0.126933	0.018316	-0.168889	-0.103288	0.162608	0.144899	0.170192	0.152544	-0.506199	-0.867294	0.107619	-0.671524
P05090	APOD	APOD	4712-28_2	Both	FALSE	SS_PUB	0.413911	0.707229	0.00146399	0.85026	0.284034	0.49044	0.000323854	0.491095	1.4249	8.34168	0.722474	-0.082312	0.231845	0.152255	0.018316	0.145695	0.0692849	0.162608	0.15018	0.170192	0.159644	-0.506199	1.00252	0.107619	0.431144
P05155	IC1	SERPING1	4479-14_2	Both	FALSE	SS_PUB	0.552198	0.80862	9.59711e-05	0.741997	0.429357	0.619671	1.48e-05	0.296934	0.957133	11.7016	1.24761	-0.0365327	-0.293643	-0.166003	0.00738627	-0.213233	-0.0366864	0.0514718	0.149265	0.0555366	0.158671	-0.709761	-1.0985	0.132998	-0.229862
P05155	IC1	SERPING1	13710-6_3	Both	FALSE		0.552198	0.80862	0.497559	0.921556	0.429357	0.619671	0.377096	0.725777	0.957133	0.979632	0.322806	-0.0365327	-0.0552164	-0.106896	0.00738627	-0.0757489	-0.115796	0.0514718	0.141411	0.0555366	0.150321	-0.709761	-0.749377	0.132998	-0.763554
P00734	THRB	F2	4157-2_1	Both	FALSE		0.0140078	0.0763977	0.0967484	0.634647	0.00416105	0.0155483	0.0449134	0.128518	8.32761	3.14803	2.14814	0.235284	0.0939113	0.395771	0.284213	-0.0799814	0.388384	0.0898388	0.194665	0.101609	0.206932	2.61896	1.97765	2.79713	1.83148
P00734	THRB	F2	5316-54_3	Both	FALSE		0.0355673	0.0763977	0.159237	0.733767	0.0126662	0.0155483	0.0843381	0.283289	8.32761	2.50172	1.29731	0.235284	0.0631165	0.204039	0.284213	-0.035057	0.196035	0.0898388	0.128401	0.101609	0.136492	2.61896	1.55879	2.79713	1.41234
Q8N6C8	LIRA3	LILRA3	6391-52_3	Both	FALSE		0.0685829	0.355685	0.125083	0.85026	0.0277054	0.13135	0.0619025	0.489305	4.05978	2.81851	0.726506	-0.0193931	-0.284003	0.00108122	0.390727	-0.197209	0.195626	0.288063	0.257573	0.303675	0.271736	-0.0673224	0.00417393	1.28666	0.713743
Q9BWP8	COL11	COLEC11	4430-44_3	Both	FALSE		0.198597	0.471619	0.399912	0.862627	0.105408	0.204979	0.279838	0.531576	3.16969	1.28105	0.640866	-0.042285	-0.140246	-0.209137	0.0756579	-0.185123	-0.121139	0.0717452	0.201811	0.0858242	0.214528	-0.589377	-1.0245	0.881546	-0.560561
P50552	VASP	VASP	9762-14_3	Both	FALSE		0.279441	0.623064	0.370627	0.650823	0.164892	0.360499	0.252696	0.150474	2.04053	1.38437	1.97788	-0.102231	-0.144439	-0.423926	0.0577249	-0.0707695	-0.241217	0.208573	0.233317	0.214279	0.246934	-0.490144	-1.77414	0.269392	-0.96612
P18206	VINC	VCL	8750-46_3	Both	FALSE		0.280946	0.0992406	0.482203	0.923211	0.166157	0.02294	0.362063	0.730097	7.54974	1.0208	0.316891	-0.287474	-0.0470123	-0.115727	-0.267264	0.0215243	-0.11193	0.11526	0.147481	0.108323	0.157339	-2.49414	-0.777372	-2.46728	-0.705207
Q9NYL9	TMOD3	TMOD3	12861-13_3	Both	FALSE		0.344928	0.664085	0.511496	0.832727	0.219127	0.423455	0.392305	0.446525	1.71861	0.939799	0.820879	-0.0984879	-0.0987308	-0.316418	0.207401	-0.015021	-0.184573	0.409772	0.269147	0.42549	0.286106	-0.240348	-1.16031	0.487441	-0.640075
P07225	PROS	PROS1	2700-56_2	Both	FALSE		0.36914	0.576826	0.559137	0.76346	0.242566	0.298005	0.448528	0.317918	2.42129	0.804795	1.17565	0.0941896	0.00159593	0.175624	0.138832	-0.0488952	0.190036	0.0658205	0.121667	0.0964399	0.129333	1.43101	1.4193	1.43957	1.44416
P16109	LYAM3	SELP	4154-57_2	Both	FALSE		0.452641	0.471619	0.628593	0.727001	0.322288	0.205833	0.526802	0.269059	3.16138	0.642819	1.35279	-0.140716	-0.0576795	-0.1685	0.0399975	-0.00210413	0.00866261	0.180357	0.178656	0.167828	0.189083	-0.780212	-0.933131	0.238325	0.0455538
P03950	ANGI	ANG	4874-3_1	Both	FALSE		0.470951	0.749387	0.64467	0.693299	0.341037	0.534738	0.543936	0.221796	1.25196	0.610636	1.55754	0.149287	0.0397268	0.212814	0.0315517	-0.0146475	0.130792	0.155692	0.129152	0.170289	0.13729	0.958864	1.61475	0.185283	0.942673
P08603	CFAH	CFH	4159-130_1	Both	FALSE		0.481605	0.706392	0.652023	0.907579	0.351089	0.485285	0.552953	0.651415	1.44604	0.594103	0.432717	0.0919701	0.0117386	0.0196108	-0.057461	0.0285222	0.0465645	0.150327	0.0550086	0.188699	0.0584748	0.611801	0.354279	-0.304511	0.789142
Q01518	CAP1	CAP1	12034-28_3	Both	FALSE		0.489968	0.773481	0.0414546	0.914356	0.358697	0.559705	0.0159586	0.694511	1.16069	4.21693	0.367517	-0.19306	-0.429051	-0.240148	0.0171451	-0.208661	-0.325541	0.407686	0.357434	0.393959	0.379957	-0.47355	-0.666481	0.04352	-0.848599
P04196	HRG	HRG	4996-66_1	Both	FALSE		0.612277	0.851133	0.0348704	0.913956	0.494817	0.671497	0.0130121	0.684527	0.796493	4.42993	0.382311	0.0570618	0.158265	0.0766897	-0.0175171	0.248266	-0.0148543	0.0914052	0.171233	0.107876	0.181656	0.624274	0.444824	-0.162381	-0.0813052
P02790	HEMO	HPX	2768-56_2	Both	FALSE		0.657383	0.875927	0.47388	0.654244	0.547215	0.710865	0.353876	0.155524	0.682545	1.0438	1.94008	-0.0410586	-0.231337	-0.85151	-0.0547018	0.00137209	-0.431352	0.060546	0.494451	0.0669763	0.525607	-0.678139	-1.68539	-0.816734	-0.813105
P02790	HEMO	HPX	14073-31_3	Both	FALSE		0.657383	0.875927	0.479493	0.962081	0.547215	0.710865	0.359119	0.868703	0.682545	1.02897	0.141196	-0.0410586	0.0107211	0.0511774	-0.0547018	-0.0345921	0.0430093	0.060546	0.0963365	0.0669763	0.102407	-0.678139	0.527469	-0.816734	0.417251
P14780	MMP9	MMP9	2579-17_5	Both	FALSE		0.707374	0.901061	0.11246	0.95076	0.607097	0.753903	0.0543017	0.828109	0.564983	2.9523	0.189403	-0.170658	-0.191659	-0.0887414	-0.0660507	0.0170203	0.0160542	0.310342	0.277787	0.322576	0.295291	-0.549902	-0.317509	-0.20476	0.0540653
P13598	ICAM2	ICAM2	14756-29_3	Both	FALSE		0.816452	0.908926	0.547992	0.994245	0.741499	0.844263	0.436602	0.983857	0.338584	0.831922	0.0162805	0.0829361	0.0301677	0.0144687	0.0998172	-0.00852899	0.00889583	0.170007	0.0855676	0.178151	0.0905615	0.487839	0.168106	0.560294	0.0976679
P13598	ICAM2	ICAM2	5486-73_3	Both	FALSE		0.816452	0.908926	0.0563554	0.993381	0.741499	0.844263	0.0231595	0.973875	0.338584	3.83176	0.026488	0.0829361	-0.0745774	-0.00858078	0.0998172	-0.113719	0.00433105	0.170007	0.0891994	0.178151	0.0946285	0.487839	-0.0956477	0.560294	0.0455092
P08571	CD14	CD14	8969-49_3	Both	FALSE		0.833541	0.909502	0.140594	0.952974	0.768475	0.861513	0.0717816	0.833988	0.29813	2.66651	0.182287	-0.0377616	-0.0123765	-0.0697881	-0.0352931	0.0747454	-0.0497038	0.0713094	0.119188	0.0790746	0.129258	-0.529547	-0.581084	-0.446327	-0.382032
P01033	TIMP1	TIMP1	2211-9_6	Both	FALSE		0.941785	0.14168	0.965497	0.89332	0.921434	0.0338181	0.95474	0.607756	6.77352	0.0463259	0.503661	-0.321282	-0.0107233	0.156813	-0.336008	0.00554144	0.0966246	0.130219	0.166606	0.132291	0.175767	-2.46725	0.931236	-2.53992	0.545684
P06276	CHLE	BCHE	8239-223_3	Both	FALSE	SS_PUB	0.0688059	0.355685	0.00839397	0.9311	0.0278196	0.131656	0.00246691	0.747333	4.05512	6.17327	0.29318	-0.138332	0.154392	0.01249	0.00765397	0.223008	0.0860767	0.185758	0.170388	0.18259	0.180006	-0.744692	0.0728857	0.0419188	0.474864
Q99784	NOE1	OLFM1	5703-26_3	Both	FALSE	SS_PUB	0.426914	0.717147	0.00684298	0.724491	0.296722	0.502724	0.00191939	0.260639	1.37543	6.44223	1.3886	0.0728599	-0.149099	-0.161477	-0.00845946	-0.121617	-0.126942	0.0902915	0.0976507	0.0764193	0.105967	0.806941	-1.618	-0.110698	-1.18087
P23284	PPIB	PPIB	4718-5_2	Both	FALSE	SS_PUB	0.681378	0.890207	1.41617e-05	0.510219	0.575452	0.731402	1.65e-06	0.0578906	0.625585	14.1664	3.04193	-0.0972423	0.235923	0.212566	0.0144707	0.229543	0.227943	0.32911	0.0911562	0.336398	0.0967796	-0.295471	2.25159	0.0430166	2.2729
P22792	CPN2	CPN2	6415-90_3	Both	FALSE		0.0207998	0.0319677	0.119861	0.134893	0.00665374	0.00457829	0.0585828	0.000949736	10.7729	2.87474	8.1557	-0.0660396	0.125206	0.00638802	0.209694	0.143494	0.276585	0.171224	0.106589	0.175044	0.113306	-0.385691	0.059598	1.19795	2.3526
P12259	FA5	F5	4906-35_1	Both	FALSE		0.111905	0.448505	0.0225082	0.85026	0.0511872	0.185924	0.00779072	0.489403	3.36484	4.96507	0.726038	-0.100838	0.137651	0.0995891	-0.102024	-0.038465	-0.0178055	0.0570283	0.158987	0.0701691	0.169005	-1.7682	0.621579	-1.45397	-0.104765
P27169	PON1	PON1	4261-55_2	Both	FALSE		0.162573	0.308685	0.358364	0.98222	0.0814838	0.106256	0.241893	0.935597	4.48381	1.42862	0.066674	0.248736	-0.0235791	0.0289878	0.361562	0.026524	0.0293075	0.156519	0.0820684	0.171872	0.0867813	1.58917	0.350914	2.10367	0.335537
P00751	CFAB	CFB	4129-72_1	Both	FALSE		0.210353	0.576826	0.163106	0.946272	0.113536	0.291856	0.0868457	0.794149	2.46299	2.47135	0.231669	-0.0196408	0.0566552	-0.00627276	0.0813471	0.108269	0.0475044	0.104338	0.123673	0.107345	0.131466	-0.188242	-0.0504388	0.757812	0.359082
P17174	AATC	GOT1	4912-17_1	Both	FALSE		0.217758	0.232093	0.419671	0.880398	0.118506	0.0688116	0.299021	0.574716	5.35277	1.21398	0.560753	0.198216	-0.04853	-0.068843	-0.113125	-0.0322103	-0.0176531	0.161532	0.0897731	0.180068	0.0954298	1.22709	-0.760139	-0.628233	-0.183926
P02747	C1QC	C1QC	14100-63_3	Both	FALSE		0.258377	0.60864	0.291255	0.868227	0.148303	0.3395	0.181712	0.547977	2.16057	1.71887	0.609822	0.0501315	-0.174223	-0.224105	-0.0352232	-0.170991	-0.234912	0.0688894	0.212723	0.0796881	0.225138	0.72771	-1.04103	-0.442014	-1.03118
P10153	RNAS2	RNASE2	8394-56_3	Both	FALSE		0.260249	0.54013	0.461969	0.810898	0.149784	0.262476	0.341414	0.400937	2.67519	1.08005	0.933201	0.00563388	-0.0439089	0.0609737	-0.216588	-0.0361637	0.0138614	0.213454	0.062408	0.228929	0.0664629	0.0263939	0.966284	-0.946089	0.207326
P05543	THBG	SERPINA7	2706-69_2	Both	FALSE		0.35991	0.51626	0.549933	0.957085	0.233088	0.23997	0.438522	0.843419	2.85448	0.827484	0.170952	-0.0945831	0.0546977	-0.0108576	0.0865212	0.0366847	0.023734	0.106005	0.0904251	0.132289	0.0957009	-0.892252	-0.119383	0.65403	0.246511
P07359	GP1BA	GP1BA	4990-87_1	Both	FALSE		0.383367	0.698564	0.245127	0.786391	0.254536	0.460925	0.146029	0.345966	1.54904	1.94111	1.08744	0.00418882	-0.0241161	0.0801358	0.105245	0.0357857	0.151766	0.15811	0.104172	0.154911	0.110869	0.0264931	0.762358	0.679392	1.34698
P04114	APOB	APOB	2797-56_2	Both	FALSE		0.40722	0.706392	0.0983207	0.8902	0.277306	0.48383	0.0459336	0.600476	1.45204	3.1245	0.515858	0.0500115	-0.18837	-0.231583	-0.0959849	-0.299815	-0.312536	0.0978365	0.289588	0.130284	0.307835	0.511174	-0.792469	-0.736738	-1.00395
P18428	LBP	LBP	3074-6_2	Both	FALSE		0.412679	0.707229	0.469359	0.900741	0.282733	0.489167	0.348794	0.625877	1.4301	1.0584	0.473515	-0.245931	0.0194639	0.114087	-0.226219	-0.0417499	0.0712935	0.205684	0.124897	0.224983	0.132766	-1.19567	0.904233	-1.00549	0.533159
P04040	CATA	CAT	3488-64_2	Both	FALSE		0.492922	0.621006	0.660899	0.945401	0.361621	0.355752	0.562282	0.780182	2.06704	0.577282	0.249603	-0.144245	0.0174697	-0.00140279	-0.287741	-0.050024	-0.0804054	0.175757	0.177989	0.200889	0.189204	-0.820703	-0.00783768	-1.43234	-0.42219
P13671	CO6	C6	4127-75_1	Both	FALSE		0.503063	0.783548	0.472935	0.993473	0.371501	0.570927	0.352848	0.976834	1.12099	1.04673	0.0234509	-0.0625823	0.0304198	0.0156639	-0.0155391	-0.0273784	0.000646155	0.063424	0.118285	0.0620015	0.125738	-0.986728	0.131679	-0.250625	0.00511041
P00740	FA9	F9	4876-32_1	Both	FALSE		0.537688	0.766694	0.697035	0.791477	0.411631	0.55046	0.605057	0.351119	1.194	0.503608	1.07135	0.0391871	-0.0434137	0.0528522	-0.0444134	-0.00520317	-0.0749562	0.12243	0.135293	0.138198	0.143818	0.320077	0.388157	-0.321375	-0.517521
P00740	FA9	F9	5307-12_3	Both	FALSE		0.714429	0.766694	0.822989	0.728663	0.616032	0.55046	0.760164	0.277845	1.194	0.274571	1.31784	0.0391871	-0.0433333	0.035636	-0.0444134	-0.0297816	-0.115564	0.12243	0.144533	0.138198	0.15364	0.320077	0.245111	-0.321375	-0.745672
Q10588	BST1	BST1	4535-50_2	Both	FALSE		0.562341	0.65835	0.717705	0.971249	0.441689	0.397018	0.629683	0.896366	1.84755	0.463544	0.109679	-0.155673	0.00553699	-0.10462	-0.194861	-0.068519	-0.0655332	0.14434	0.237855	0.148669	0.255569	-1.07852	-0.436877	-1.31071	-0.254874
P19021	AMD	PAM	5620-13_3	Both	FALSE		0.578928	0.830986	0.524664	0.834229	0.458419	0.643075	0.407479	0.453131	0.882988	0.901525	0.805987	-0.0214039	0.0463737	-0.171739	-0.110428	-0.0580692	-0.215286	0.181693	0.159278	0.194832	0.170164	-0.117802	-1.06516	-0.566784	-1.2468
P05067	A4	APP	3171-57_2	Both	FALSE		0.596542	0.841736	0.0219252	0.948016	0.477102	0.657781	0.00752915	0.8128	0.837765	5.00079	0.208228	-0.019289	0.0865878	0.0764004	0.0567028	0.172582	0.0637921	0.156004	0.118457	0.166509	0.125921	-0.123644	0.639918	0.340539	0.503083
P10720	PF4V	PF4V1	5663-18_3	Both	FALSE		0.605891	0.846831	0.569565	0.878912	0.487652	0.665975	0.459093	0.571303	0.813005	0.781303	0.56702	-0.0214973	0.0763321	-0.146444	0.0644138	0.0756651	-0.156884	0.100064	0.144676	0.106253	0.15545	-0.214834	-1.00071	0.606233	-0.997783
P15169	CBPN	CPN1	7142-5_3	Both	FALSE		0.67102	0.495515	0.795031	0.908289	0.562562	0.226592	0.722082	0.653729	2.9692	0.326107	0.429195	-0.00628621	0.0123838	0.0923065	0.111188	0.0370946	0.0294585	0.106648	0.130365	0.106629	0.137533	-0.0589434	0.702063	1.04276	0.212924
P09619	PGFRB	PDGFRB	3459-49_2	Both	FALSE		0.732538	0.906171	0.127075	0.576838	0.637073	0.774754	0.0630901	0.0905081	0.51042	2.79851	2.53839	-0.0960593	0.0857538	-0.192186	-0.151289	-0.0904165	-0.435089	0.163897	0.203368	0.212006	0.22055	-0.586097	-0.934956	-0.713604	-1.92023
Q6EMK4	VASN	VASN	5682-13_3	Both	FALSE		0.787691	0.906171	0.431865	0.89332	0.702582	0.818888	0.311123	0.609425	0.399615	1.17381	0.50073	0.0526215	-0.0735469	-0.0454553	0.0456104	0.00472821	-0.116341	0.0847321	0.130952	0.0835623	0.139204	0.621034	-0.34496	0.545826	-0.827938
P02743	SAMP	APCS	2474-54_5	Both	FALSE		0.820327	0.908926	0.781577	0.954266	0.746524	0.847497	0.705958	0.837557	0.330937	0.348759	0.177982	0.0274979	-0.0141815	-0.0863085	0.0604578	0.0306662	-0.0625756	0.107386	0.147467	0.116483	0.156073	0.256066	-0.580834	0.519024	-0.398304
P07333	CSF1R	CSF1R	2638-12_2	Both	FALSE		0.823697	0.908926	0.220748	0.89332	0.75267	0.851439	0.126994	0.607895	0.321655	2.08336	0.503427	0.0706189	-0.0692384	0.123002	0.0622428	0.0206814	0.111278	0.134971	0.122932	0.119993	0.131499	0.523217	0.989328	0.51872	0.83804
P07333	CSF1R	CSF1R	13682-47_3	Both	FALSE		0.823697	0.908926	0.264496	0.989949	0.75267	0.851439	0.160752	0.962843	0.321655	1.84338	0.0378972	0.0706189	-0.106674	0.0114756	0.0622428	-0.0496477	-0.0154638	0.134971	0.151686	0.119993	0.161244	0.523217	0.0752318	0.51872	-0.095367
P05362	ICAM1	ICAM1	4342-10_3	Both	FALSE		0.839542	0.911616	0.302457	0.841668	0.775489	0.865955	0.190624	0.471395	0.287844	1.67006	0.764769	0.0349975	-0.0792654	0.226285	-0.00413712	-0.173682	0.246415	0.124177	0.19505	0.134263	0.207341	0.281835	1.14524	-0.0308136	1.17277
P02649	APOE	APOE	2937-10_2	Both	FALSE		0.844262	0.911616	0.0466394	0.920487	0.782515	0.870388	0.0183464	0.710206	0.277633	4.0729	0.344876	-0.0874314	0.0638174	0.0928673	-0.0578017	-0.0461564	0.0568473	0.168907	0.119284	0.18737	0.126855	-0.517631	0.771485	-0.308489	0.445083
P02649	APOE	APOE	5312-49_3	Both	FALSE		0.844262	0.911616	0.474832	0.915388	0.782515	0.870388	0.354695	0.699795	0.277633	1.04149	0.359815	-0.0874314	0.00361494	0.098541	-0.0578017	-0.0470724	0.0704002	0.168907	0.119072	0.18737	0.126575	-0.517631	0.819887	-0.308489	0.552166
P02649	APOE	APOE	2938-55_2	Both	FALSE		0.844262	0.911616	0.542839	0.945745	0.782515	0.870388	0.429537	0.787305	0.277633	0.848347	0.240415	-0.0874314	0.012045	0.055304	-0.0578017	-0.0410731	0.00590181	0.168907	0.123977	0.18737	0.131789	-0.517631	0.443123	-0.308489	0.0445336
P02649	APOE	APOE	2418-55_9	Both	FALSE		0.844262	0.911616	0.0916128	0.962081	0.782515	0.870388	0.04203	0.871059	0.277633	3.21656	0.138479	-0.0874314	0.159707	0.0702431	-0.0578017	0.0264374	0.0148201	0.168907	0.18864	0.18737	0.200613	-0.517631	0.369965	-0.308489	0.0734532
P05156	CFAI	CFI	2567-5_6	Both	FALSE		0.92016	0.937221	0.952545	0.914356	0.891348	0.915091	0.936968	0.695599	0.177464	0.0651257	0.365993	-0.012595	0.0114641	-0.0595994	0.0157202	0.0100462	-0.0521932	0.0696204	0.069684	0.0897436	0.0748158	-0.180909	-0.84694	0.175168	-0.691767
P17813	EGLN	ENG	4908-6_1	Both	FALSE		0.978844	0.985504	0.283887	0.957378	0.970211	0.983027	0.175576	0.847917	0.0342364	1.75364	0.165593	-0.0143498	0.0492927	0.077484	-0.0120576	-0.0503933	0.0859467	0.0791981	0.145578	0.10974	0.154075	-0.181189	0.528387	-0.109874	0.55369
Q12913	PTPRJ	PTPRJ	8250-2_3	Both	FALSE	MS	0.270236	0.00719581	0.472034	0.770484	0.157971	0.000723197	0.351854	0.323908	14.4637	1.04958	1.15601	0.270742	-0.048402	0.119724	0.251116	-0.0332011	0.119635	0.0727852	0.0807404	0.0770424	0.085828	3.71975	1.4571	3.25945	1.37158
Q15582	BGH3	TGFBI	3283-21_1	Both	FALSE	SS_PUB	0.0102939	0.149074	0.00441228	0.642219	0.00289863	0.0366018	0.00115242	0.146174	6.61532	6.97929	2.00752	0.19683	-0.146076	-0.0818102	0.195365	-0.253239	-0.263457	0.0821695	0.158586	0.0902458	0.168579	2.39542	-0.51226	2.16481	-1.5337
O43866	CD5L	CD5L	3293-2_4	Both	FALSE	SS_PUB	0.10019	0.42221	0.00702699	0.784186	0.0445438	0.171855	0.00199111	0.34326	3.52221	6.39906	1.09508	0.201282	-0.288431	0.341761	0.562092	-0.541597	0.458722	0.28801	0.291667	0.323446	0.310046	0.698873	1.15653	1.73782	1.45393
P05121	PAI1	SERPINE1	2925-9_1	Both	FALSE	SS_PUB	0.123232	0.46911	0.000196605	0.923211	0.0574286	0.198435	3.34e-05	0.732101	3.23459	10.818	0.314008	-0.217441	0.294509	0.0200378	-0.21345	0.367788	0.115421	0.12481	0.198478	0.135507	0.210985	-1.74217	0.100392	-1.57519	0.543128
P27797	CALR	CALR	5264-65_3	Both	FALSE	SS_PUB	0.390527	0.70162	0.000202585	0.314686	0.262389	0.468922	3.46e-05	0.0072748	1.51464	10.7742	5.51773	-0.264632	0.130995	0.198423	-0.268247	0.15616	0.311816	0.223088	0.0881888	0.221712	0.0956397	-1.18622	2.17672	-1.20989	3.06846
P32942	ICAM3	ICAM3	2649-77_2	Both	FALSE	SS_PUB	0.459169	0.749387	0.00181063	0.49016	0.329157	0.533128	0.000415338	0.0508091	1.25799	8.07397	3.19089	-0.139035	0.132879	0.20888	-0.0136383	0.122364	0.107489	0.139964	0.0935648	0.135774	0.099214	-0.993362	2.16066	-0.100449	1.0702
P04406	G3P	GAPDH	3848-14_2	Both	FALSE		0.0264752	0.0313358	0.136496	0.631447	0.00891457	0.00438823	0.0691316	0.12226	10.8577	2.70491	2.20288	0.753635	-0.288446	-0.750037	0.680916	-0.169521	-0.687493	0.230625	0.358966	0.251774	0.381585	3.26779	-2.03004	2.70448	-1.76065
Q9H4A9	DPEP2	DPEP2	8327-26_3	Both	FALSE		0.0289157	0.23766	0.0273626	0.968707	0.00992124	0.0734477	0.00975061	0.890609	5.22236	4.73019	0.116148	0.248417	-0.0675794	0.0545732	0.319233	-0.159806	0.035034	0.122988	0.119606	0.147132	0.127143	2.01985	0.453224	2.16971	0.273907
P00558	PGK1	PGK1	5020-50_1	Both	FALSE		0.0655424	0.354547	0.122646	0.833653	0.0262459	0.127388	0.0604177	0.45231	4.12104	2.84308	0.807542	-0.475206	0.0479045	0.00555514	-0.385914	0.0640573	0.0659544	0.235175	0.0765777	0.243407	0.081403	-2.02065	0.0721385	-1.58547	0.802822
P22692	IBP4	IGFBP4	2950-57_2	Both	FALSE		0.0791916	0.0772004	0.244775	0.881788	0.0333006	0.0159056	0.145764	0.579781	8.28217	1.94296	0.551762	-0.331498	0.171433	0.0973354	-0.47844	0.100063	0.221227	0.19089	0.228053	0.180036	0.242423	-1.73659	0.424018	-2.65747	0.90336
P15151	PVR	PVR	8064-125_3	Both	FALSE		0.120004	0.467615	0.240526	0.983037	0.0557019	0.195035	0.142578	0.938237	3.26915	1.96554	0.0638431	-0.0638216	0.0379122	0.00290159	0.0912667	-0.0165331	0.0217206	0.109846	0.0858521	0.107919	0.0912618	-0.581007	0.0336101	0.845695	0.236611
Q8NBP7	PCSK9	PCSK9	8246-9_3	Both	FALSE		0.231011	0.589341	0.188966	0.89332	0.128062	0.312439	0.104719	0.606908	2.32669	2.27989	0.504961	-0.108643	0.119541	0.156908	-0.188952	0.0271687	0.160989	0.118562	0.161703	0.12511	0.171892	-0.91634	0.959992	-1.51029	0.926899
Q8NBP7	PCSK9	PCSK9	5231-79_3	Both	FALSE		0.440455	0.589341	0.62167	0.886351	0.310212	0.312439	0.515536	0.593518	2.32669	0.664556	0.527783	-0.108643	0.0799348	0.140888	-0.188952	0.0759106	0.189507	0.118562	0.173575	0.12511	0.184513	-0.91634	0.804257	-1.51029	1.01548
P02042	HBD	HBD	6992-67_3	Both	FALSE		0.265098	0.612767	0.225095	0.942308	0.153681	0.346413	0.130722	0.770485	2.12024	2.05406	0.262252	-0.135675	0.0834661	0.0655498	-0.374543	0.0764909	0.0222813	0.228546	0.117041	0.25759	0.124416	-0.593642	0.555989	-1.45403	0.178063
O00299	CLIC1	CLIC1	5013-2_1	Both	FALSE		0.328308	0.65835	0.0305287	0.989879	0.203573	0.40617	0.0111631	0.961339	1.80197	4.58912	0.039463	-0.245428	0.0959603	0.0171354	-0.0704266	0.132954	0.00224073	0.22566	0.0927622	0.230363	0.100125	-1.0876	0.183642	-0.30572	0.0222524
P10599	THIO	TXN	8813-160_3	Both	FALSE		0.345907	0.0777654	0.538765	0.858253	0.220174	0.0162174	0.4246	0.507677	8.24334	0.859998	0.688463	-0.318275	0.0337104	-0.0757003	-0.564787	0.0392837	-0.0811951	0.230058	0.0680847	0.214062	0.0728299	-1.38346	-1.09792	-2.63842	-1.10085
P04003	C4BPA	C4BPA	9449-150_3	Both	FALSE		0.403558	0.706392	0.127077	0.611804	0.273369	0.47993	0.0631202	0.107132	1.46823	2.79819	2.34833	0.0629851	-0.0959681	0.146607	0.154207	-0.145596	0.269766	0.103667	0.125459	0.129051	0.133365	0.60757	1.15343	1.19493	1.96805
P07738	PMGE	BPGM	12020-39_3	Both	FALSE		0.452639	0.355685	0.628593	0.920487	0.322088	0.129341	0.526616	0.71365	4.09061	0.643209	0.339963	-0.130429	0.112883	0.126815	-0.406213	0.127976	-0.00234019	0.181249	0.261425	0.205876	0.276211	-0.719613	0.481701	-1.9731	-0.00842445
P33151	CADH5	CDH5	2819-23_2	Both	FALSE		0.517466	0.791293	0.456881	0.962081	0.387273	0.584523	0.335683	0.869831	1.07392	1.09707	0.139889	0.0393694	-0.037177	0.0469379	0.129921	-0.0950176	0.0899838	0.13739	0.17381	0.151233	0.184762	0.286551	0.268449	0.859076	0.483692
P35590	TIE1	TIE1	2844-53_2	Both	FALSE		0.549558	0.807242	0.525907	0.986519	0.425589	0.616587	0.409211	0.950955	0.967112	0.89718	0.0503445	0.0564964	-0.0575242	-0.0547615	0.0915106	-0.0915283	-0.0374648	0.0945108	0.178909	0.0937371	0.190182	0.597778	-0.304233	0.976247	-0.195861
P55058	PLTP	PLTP	6263-77_3	Both	FALSE		0.643045	0.51561	0.776977	0.949243	0.530917	0.238372	0.698802	0.819956	2.86784	0.35898	0.199403	-0.117686	0.0422359	-0.0304416	-0.0453407	0.0274816	-0.0735971	0.117413	0.129146	0.120366	0.136683	-1.00232	-0.234306	-0.37669	-0.534523
P36955	PEDF	SERPINF1	9211-19_3	Both	FALSE		0.650447	0.874099	0.097699	0.820157	0.53925	0.70499	0.0454435	0.418504	0.699145	3.13554	0.888149	0.0475965	-0.0650628	-0.0965276	0.0840028	-0.10666	-0.0842265	0.120739	0.07245	0.126352	0.0770151	0.394209	-1.31218	0.66483	-1.08047
P36955	PEDF	SERPINF1	7735-17_3	Both	FALSE		0.650447	0.874099	0.189476	0.832727	0.53925	0.70499	0.105131	0.44303	0.699145	2.27599	0.829025	0.0475965	-0.0934693	-0.0582196	0.0840028	-0.0945544	0.00697981	0.120739	0.083396	0.126352	0.0886509	0.394209	-0.692378	0.66483	0.0782948
P09871	C1S	C1S	8840-61_3	Both	FALSE		0.717871	0.904139	0.761881	0.726515	0.620519	0.763293	0.680208	0.263481	0.540226	0.386052	1.37601	-0.0186357	0.027714	-0.0742129	-0.0358665	0.0152574	-0.108126	0.051978	0.0633411	0.0510581	0.0663199	-0.358531	-1.15572	-0.702464	-1.59672
P10909	CLUS	CLU	4542-24_2	Both	FALSE		0.722075	0.68718	0.826758	0.989949	0.625108	0.445458	0.766483	0.962658	1.6173	0.266266	0.0380895	0.0387677	-0.0183116	0.00170512	0.105788	-0.0372108	-0.017256	0.117063	0.107838	0.125798	0.114633	0.331169	0.0157242	0.840938	-0.14968
P01008	ANT3	SERPINC1	3344-60_4	Both	FALSE		0.796622	0.0397333	0.869242	0.946367	0.71371	0.00638927	0.826205	0.806471	10.1063	0.191081	0.216119	0.191597	-0.0308887	0.0578361	0.203056	-0.0150038	0.0787597	0.0627043	0.112795	0.0715383	0.119902	3.05556	0.509173	2.83842	0.651673
P26927	HGFL	MST1	4407-10_1	Both	FALSE		0.844262	0.711941	0.902229	0.991435	0.782641	0.497285	0.870467	0.968446	1.39718	0.138817	0.0320864	-0.12208	0.141911	-0.130748	-0.122161	0.128621	-0.0950612	0.106331	0.52744	0.134241	0.56557	-1.14812	-0.246368	-0.910008	-0.167079
P35916	VGFR3	FLT4	2358-19_2	Both	FALSE		0.849345	0.913998	0.750575	0.982153	0.789788	0.874958	0.666875	0.933971	0.26716	0.405911	0.0684137	0.067161	-0.0410316	0.0549984	0.0657024	-0.0738091	0.0210445	0.142988	0.186037	0.133462	0.197759	0.469697	0.293852	0.492294	0.105819
P55103	INHBC	INHBC	6408-2_3	Both	FALSE		0.862044	0.54013	0.916433	0.914127	0.809596	0.261399	0.887312	0.692438	2.68341	0.119624	0.370554	-0.0141459	0.0346172	0.0224504	-0.178939	0.0193674	-0.0897897	0.130475	0.202733	0.137499	0.215507	-0.108418	0.110118	-1.30138	-0.413938
P08581	MET	MET	11814-29_3	Both	FALSE		0.869634	0.592591	0.922964	0.822391	0.824549	0.317097	0.896551	0.422001	2.29709	0.109254	0.879501	0.0183867	-0.0138489	0.0190372	0.143259	-0.022571	0.114168	0.119816	0.11803	0.117062	0.125467	0.153458	0.160375	1.22379	0.900787
P08581	MET	MET	2837-3_2	Both	FALSE		0.891303	0.592591	0.936685	0.904048	0.854736	0.317097	0.914986	0.638543	2.29709	0.0888835	0.453067	0.0183867	-0.0044491	0.0437719	0.143259	-0.0214632	0.121924	0.119816	0.148155	0.117062	0.15749	0.153458	0.293669	1.22379	0.767343
P08567	PLEK	PLEK	7875-86_3	Both	FALSE		0.92839	0.958086	0.689482	0.839684	0.902595	0.943642	0.597562	0.468049	0.116016	0.516116	0.772433	0.0683058	-0.0755868	-0.14703	0.0800645	-0.071707	-0.00715382	0.240677	0.191233	0.235125	0.202393	0.283807	-0.761956	0.340519	-0.0351456
P80108	PHLD	GPLD1		MS	FALSE	MS	3.77615e-13	6.18616e-13			4.66294e-15	4.66294e-15			65.9861			0.662439			0.62406			0.0822288		0.10805		8.05604		5.77569
P02766	TTHY	TTR		MS	FALSE	MS	4.1651e-06	1.39901e-05			3.86661e-07	3.86661e-07			29.5314			0.751228			0.685339			0.142254		0.138295		5.28089		4.95561
P36980	FHR2	CFHR2		MS	FALSE	MS	1.97199e-05	6.48994e-05			2.28289e-06	2.28289e-06			25.9801			-0.941284			-0.996775			0.21332		0.217705		-4.41254		-4.57857
O14498	ISLR	ISLR		MS	FALSE	MS	3.07401e-05	9.37487e-05			3.76879e-06	3.76879e-06			24.9775			-0.194162			-0.355322			0.105423		0.0784078		-1.84175		-4.53172
P98160	PGBM	HSPG2		MS	FALSE	MS	0.000262342	0.00085648			4.30392e-05	4.30392e-05			20.1068			-0.250945			-0.232423			0.0604953		0.0611016		-4.14818		-3.80387
P02750	A2GL	LRG1		MS	FALSE	MS	0.000405373	0.00126134			6.97224e-05	6.97224e-05			19.142			-0.567527			-0.553655			0.139219		0.138636		-4.07652		-3.99358
Q16853	AOC3	AOC3		MS	FALSE	MS	0.000695419	0.00188067			0.000127583	0.000127583			17.9335			-0.2851			-0.461761			0.115997		0.110637		-2.45782		-4.17366
P20023	CR2	CR2		MS	FALSE	MS	0.000871367	0.00221771			0.000167164	0.000167164			17.3931			0.640324			0.396778			0.157734		0.165013		4.05952		2.40452
P02774	VTDB	GC		MS	FALSE	MS	0.00100621	0.00246156			0.000197914	0.000197914			17.0554			0.144431			0.243688			0.0523816		0.0590489		2.75729		4.12688
P43121	MUC18	MCAM		MS	FALSE	MS	0.00267735	0.00640599			0.000611628	0.000611628			14.7988			-0.346337			-0.224631			0.0902982		0.0984057		-3.83548		-2.2827
P12955	PEPD	PEPD		MS	FALSE	MS	0.00447511	0.00991678			0.00109633	0.00109633			13.6316			0.240657			0.314484			0.0863873		0.0907926		2.78579		3.46376
P0DMV9	HS71B	HSPA1B		MS	FALSE		0.00636643	0.0137899			0.00162846	0.00162846			12.8402			-0.725992			-0.702634			0.217234		0.208657		-3.34199		-3.36741
P07942	LAMB1	LAMB1		MS	FALSE		0.0141836	0.0313358			0.00423175	0.00423175			10.9303			0.256592			-0.11178			0.143887		0.171139		1.78329		-0.653152
Q96IU4	ABHEB	ABHD14B		MS	FALSE		0.0145607	0.0313358			0.00439444	0.00439444			10.8548			-0.386152			-0.666305			0.220323		0.209504		-1.75266		-3.1804
P20774	MIME	OGN		MS	FALSE		0.0167292	0.0354137			0.0051608	0.0051608			10.5333			-0.890707			-0.806309			0.275289		0.290522		-3.23554		-2.77539
P04180	LCAT	LCAT		MS	FALSE		0.017866	0.0364003			0.00555874	0.00555874			10.3848			0.22452			0.24709			0.0724518		0.0848824		3.09889		2.91097
Q6UXB8	PI16	PI16		MS	FALSE		0.0179182	0.0364003			0.00557893	0.00557893			10.3775			-0.303534			-0.353781			0.110414		0.116161		-2.74907		-3.04559
P22352	GPX3	GPX3		MS	FALSE		0.032476	0.0589279			0.0114006	0.0114006			8.94818			0.317574			0.452296			0.132168		0.151497		2.40281		2.98551
P49908	SEPP1	SELENOP		MS	FALSE		0.0333431	0.0600257			0.0117638	0.0117638			8.88545			0.203922			0.160086			0.0709128		0.062149		2.87567		2.57584
Q7Z7M0	MEGF8	MEGF8		MS	FALSE		0.0464216	0.0812652			0.0173556	0.0173556			8.10768			-0.126594			-0.180328			0.0711724		0.0640294		-1.77869		-2.81633
P35555	FBN1	FBN1		MS	FALSE		0.054024	0.0917337			0.0207519	0.0207519			7.75024			-0.40183			-0.435847			0.145319		0.17044		-2.76515		-2.55718
Q9Y4L1	HYOU1	HYOU1		MS	FALSE		0.0544779	0.0917337			0.0209743	0.0209743			7.72892			-0.234696			-0.229908			0.0898174		0.0945965		-2.61304		-2.43041
Q92954	PRG4	PRG4		MS	FALSE		0.060304	0.101807			0.0237892	0.0237892			7.47705			0.304761			0.33141			0.121825		0.129532		2.50162		2.55853
Q13822	ENPP2	ENPP2		MS	FALSE		0.0862701	0.149074			0.0368669	0.0368669			6.60088			-0.374214			-0.194099			0.160149		0.155819		-2.33666		-1.24567
P59666	DEF3	DEFA3		MS	FALSE		0.08734	0.149074			0.0374012	0.0374012			6.57211			-0.712628			-0.763771			0.317177		0.3024		-2.24679		-2.5257
P63261	ACTG	ACTG1		MS	FALSE		0.0874225	0.149074			0.0374558	0.0374558			6.56919			-0.515413			-0.48241			0.206083		0.205994		-2.501		-2.34187
P01704	LV214	IGLV2-14		MS	FALSE		0.0913737	0.153422			0.0395919	0.0395919			6.45826			0.467026			1.02726			0.407609		0.419469		1.14577		2.44895
O94769	ECM2	ECM2		MS	FALSE		0.12497	0.211467			0.0585305	0.0585305			5.67641			-0.37644			-0.588636			0.256942		0.265378		-1.46508		-2.21811
P23470	PTPRG	PTPRG		MS	FALSE		0.130426	0.217107			0.061641	0.061641			5.57286			-0.130688			-0.199816			0.0790842		0.0852229		-1.65252		-2.34463
Q9HAV0	GBB4	GNB4		MS	FALSE		0.139263	0.228143			0.0670673	0.0670673			5.40412			-0.340086			-0.50171			0.208661		0.218483		-1.62985		-2.29634
P05109	S10A8	S100A8		MS	FALSE		0.144906	0.233306			0.070424	0.070424			5.30644			-1.00866			-0.872677			0.438813		0.439062		-2.29862		-1.98759
P15144	AMPN	ANPEP		MS	FALSE		0.159696	0.251272			0.0795484	0.0795484			5.06278			-0.130226			-0.264283			0.128776		0.135844		-1.01126		-1.94548
P06727	APOA4	APOA4		MS	FALSE		0.162764	0.255799			0.0816244	0.0816244			5.01125			-0.116337			0.0328011			0.11925		0.125023		-0.975575		0.262361
P00450	CERU	CP		MS	FALSE		0.173053	0.274561			0.0883009	0.0883009			4.85401			-0.129436			-0.0221362			0.0913563		0.10213		-1.41682		-0.216745
P33908	MA1A1	MAN1A1		MS	FALSE		0.179142	0.281194			0.0925537	0.0925537			4.75993			-0.110357			-0.158332			0.0695729		0.0744143		-1.58621		-2.12771
O00187	MASP2	MASP2		MS	FALSE		0.184034	0.287006			0.0959091	0.0959091			4.68871			0.207613			0.178571			0.0967774		0.101828		2.14526		1.75366
Q9UNN8	EPCR	PROCR		MS	FALSE		0.185217	0.287616			0.0968354	0.0968354			4.66948			-0.458185			-0.489402			0.21885		0.235626		-2.0936		-2.07703
P11279	LAMP1	LAMP1		MS	FALSE		0.217758	0.336894			0.118505	0.118505			4.26559			0.112739			0.181275			0.0798355		0.0878352		1.41215		2.06381
P06312	KV401	IGKV4-1		MS	FALSE		0.219743	0.33783			0.119684	0.119684			4.24581			0.625225			0.347676			0.307774		0.323252		2.03144		1.07556
P55056	APOC4	APOC4		MS	FALSE		0.235067	0.355685			0.131241	0.131241			4.06144			0.684422			0.838503			0.414877		0.416633		1.6497		2.01257
O75083	WDR1	WDR1		MS	FALSE		0.244506	0.364556			0.138131	0.138131			3.95911			-0.669899			-0.614029			0.339134		0.346601		-1.97532		-1.77157
P48741	HSP77	HSPA7		MS	FALSE		0.24473	0.364556			0.138311	0.138311			3.95649			-0.250345			-0.210441			0.131216		0.122934		-1.90789		-1.71182
O43852	CALU	CALU		MS	FALSE		0.258329	0.379789			0.148219	0.148219			3.81813			-0.020098			0.149643			0.155949		0.165486		-0.128876		0.90426
A0A087X1L8	A0A087X1L8	LOC102723996		MS	FALSE		0.259152	0.379789			0.148862	0.148862			3.80947			0.0545093			0.190428			0.127918		0.138347		0.426126		1.37645
Q15746	MYLK	MYLK		MS	FALSE		0.26437	0.388149			0.153114	0.153114			3.75315			-0.0988967			0.231207			0.317079		0.31233		-0.311899		0.740266
A0A075B7D0	A0A075B7D0	IGHV1OR15-1		MS	FALSE		0.277104	0.406854			0.162963	0.162963			3.62847			-0.640149			-0.706299			0.393049		0.378925		-1.62868		-1.86395
P07357	CO8A	C8A		MS	FALSE		0.278785	0.406854			0.164382	0.164382			3.61113			0.155545			0.204133			0.0949521		0.107731		1.63814		1.89484
P00748	FA12	F12		MS	FALSE		0.306294	0.448505			0.185938	0.185938			3.36469			0.331612			0.436578			0.229762		0.239046		1.44329		1.82633
P04217	A1BG	A1BG		MS	FALSE		0.331343	0.471619			0.206185	0.206185			3.15796			-0.100678			-0.0113			0.070345		0.071967		-1.4312		-0.157016
P68871	HBB	HBB		MS	FALSE		0.341509	0.483156			0.21574	0.21574			3.06736			-0.389742			-0.630975			0.355321		0.360365		-1.09687		-1.75094
Q14520	HABP2	HABP2		MS	FALSE		0.341847	0.483156			0.216085	0.216085			3.06417			0.0864974			0.153763			0.0933286		0.094046		0.926805		1.63497
P09172	DOPO	DBH		MS	FALSE		0.346764	0.485745			0.220904	0.220904			3.02005			0.371028			0.00578408			0.277889		0.317686		1.33517		0.0182069
P30043	BLVRB	BLVRB		MS	FALSE		0.358099	0.502919			0.231241	0.231241			2.92859			-0.297976			-0.382177			0.244108		0.225283		-1.22067		-1.69643
P01780	HV307	IGHV3-7		MS	FALSE		0.383043	0.535197			0.254151	0.254151			2.73965			0.330624			0.524678			0.297511		0.318483		1.1113		1.64743
Q9H299	SH3L3	SH3BGRL3		MS	FALSE		0.389015	0.54013			0.260687	0.260687			2.68887			-0.391376			-0.124338			0.3488		0.335474		-1.12206		-0.370633
P13473	LAMP2	LAMP2		MS	FALSE		0.391723	0.54013			0.263279	0.263279			2.66908			0.11738			0.189133			0.114875		0.118858		1.02181		1.59126
P21291	CSRP1	CSRP1		MS	FALSE		0.405418	0.558937			0.275255	0.275255			2.58011			-0.244098			-0.0423212			0.187671		0.176309		-1.30067		-0.24004
Q9H4G4	GAPR1	GLIPR2		MS	FALSE		0.407146	0.559921			0.277147	0.277147			2.56642			0.0506759			0.164739			0.154984		0.136922		0.326975		1.20316
P69905	HBA	HBA1		MS	FALSE		0.409324	0.56161			0.279394	0.279394			2.55027			-0.229263			-0.562583			0.302389		0.353578		-0.758173		-1.59111
P07358	CO8B	C8B		MS	FALSE		0.417473	0.57406			0.28703	0.28703			2.49634			0.173628			0.191734			0.112866		0.133612		1.53835		1.435
P01591	IGJ	JCHAIN		MS	FALSE		0.424345	0.576826			0.292915	0.292915			2.45575			0.13232			0.507234			0.357521		0.396945		0.370106		1.27785
P07737	PROF1	PFN1		MS	FALSE		0.428876	0.576826			0.298558	0.298558			2.41758			-0.458631			-0.324772			0.306276		0.307861		-1.49745		-1.05493
Q99880	H2B1L	H2BC13		MS	FALSE		0.437229	0.58628			0.306398	0.306398			2.36574			-0.696943			-0.456281			0.475656		0.473555		-1.46522		-0.963523
Q13228	SBP1	SELENBP1		MS	FALSE		0.44189	0.589341			0.311622	0.311622			2.33193			-0.191586			-0.27319			0.162548		0.178944		-1.17864		-1.52668
O95497	VNN1	VNN1		MS	FALSE		0.4591	0.603073			0.328811	0.328811			2.22454			0.28484			-0.053904			0.345975		0.373206		0.823298		-0.144435
P62987	RL40	UBA52		MS	FALSE		0.467383	0.60864			0.337217	0.337217			2.17406			-0.357167			-0.315482			0.243647		0.234644		-1.46592		-1.34452
P54802	ANAG	NAGLU		MS	FALSE		0.469725	0.60864			0.339631	0.339631			2.15979			0.0119286			-0.114003			0.112467		0.11197		0.106063		-1.01815
P22891	PROZ	PROZ		MS	FALSE		0.481649	0.618532			0.351227	0.351227			2.09265			0.233249			0.289747			0.173453		0.228137		1.34474		1.27006
Q9Y490	TLN1	TLN1		MS	FALSE		0.497419	0.623064			0.366565	0.366565			2.00716			-0.321294			-0.0840172			0.34		0.351797		-0.944981		-0.238823
A0A0C4DH68	KV224	IGKV2-24		MS	FALSE		0.498788	0.623064			0.367794	0.367794			2.00046			0.362395			0.501584			0.30901		0.36752		1.17276		1.36478
Q99878	H2A1J	H2AC14		MS	FALSE		0.503249	0.623064			0.371972	0.371972			1.97787			-0.792755			-0.544182			0.592313		0.602065		-1.33841		-0.903859
Q7Z7G0	TARSH	ABI3BP		MS	FALSE		0.50393	0.623064			0.372586	0.372586			1.97458			-0.0449548			0.0861435			0.181249		0.192986		-0.248029		0.446371
P02792	FRIL	FTL		MS	FALSE		0.533391	0.65835			0.405542	0.405542			1.80506			0.509782			0.476212			0.386924		0.390469		1.31752		1.21959
Q96S96	PEBP4	PEBP4		MS	FALSE		0.535152	0.65835			0.407573	0.407573			1.79507			0.0115147			-0.213996			0.289863		0.302624		0.0397245		-0.707136
Q13201	MMRN1	MMRN1		MS	FALSE		0.5376	0.65835			0.410638	0.410638			1.78008			0.0184702			-0.123943			0.209909		0.216468		0.0879915		-0.572572
P01619	KV320	IGKV3-20		MS	FALSE		0.538702	0.65835			0.413144	0.413144			1.76792			0.234722			0.432731			0.314516		0.33805		0.746297		1.28008
P01834	IGKC	IGKC		MS	FALSE		0.538706	0.65835			0.413284	0.413284			1.76724			-0.234088			-0.00310849			0.369611		0.388794		-0.633335		-0.00799522
P32119	PRDX2	PRDX2		MS	FALSE		0.547732	0.664085			0.423813	0.423813			1.71693			-0.243058			-0.409311			0.315505		0.313166		-0.770378		-1.30701
Q14247	SRC8	CTTN		MS	FALSE		0.563861	0.687095			0.443645	0.443645			1.62546			-0.0763509			0.198728			0.359267		0.356325		-0.212519		0.557717
P58215	LOXL3	LOXL3		MS	FALSE		0.571497	0.691871			0.451148	0.451148			1.59192			0.159232			0.279754			0.224146		0.240337		0.710395		1.16401
Q9HBW9	AGRL4	ADGRL4		MS	FALSE		0.572385	0.691871			0.451976	0.451976			1.58825			-0.189839			-0.01954			0.25625		0.28646		-0.740832		-0.0682121
P05556	ITB1	ITGB1		MS	FALSE		0.579496	0.698564			0.458997	0.458997			1.55742			-0.0945235			-0.0218658			0.0947873		0.0971442		-0.997217		-0.225086
P48637	GSHB	GSS		MS	FALSE		0.587435	0.70162			0.467098	0.467098			1.52243			-0.149202			-0.181681			0.157378		0.156049		-0.948047		-1.16425
P06310	KV230	IGKV2-30		MS	FALSE		0.592168	0.703638			0.472039	0.472039			1.50139			0.129089			0.397745			0.343026		0.386869		0.376325		1.02811
Q07075	AMPE	ENPEP		MS	FALSE		0.599546	0.706392			0.481192	0.481192			1.46298			0.159316			0.180402			0.144172		0.149327		1.10504		1.2081
P30530	UFO	AXL		MS	FALSE		0.664968	0.770865			0.555875	0.555875			1.17442			0.107927			0.0625436			0.103859		0.111781		1.03917		0.559521
A0A0J9YY99	A0A0J9YY99			MS	FALSE		0.677505	0.783548			0.569941	0.569941			1.12444			0.240258			0.361354			0.305789		0.340811		0.785699		1.06028
P0C0L5	CO4B	C4B		MS	FALSE		0.680722	0.785596			0.574393	0.574393			1.10888			-0.0759614			-0.143285			0.143819		0.144018		-0.528175		-0.994905
O75882	ATRN	ATRN		MS	FALSE		0.684121	0.786049			0.578674	0.578674			1.09403			0.0819389			0.0719104			0.080013		0.0822361		1.02407		0.874438
P05062	ALDOB	ALDOB		MS	FALSE		0.693617	0.797296			0.591723	0.591723			1.04943			-0.224274			-0.141353			0.221288		0.24251		-1.0135		-0.582875
P02654	APOC1	APOC1		MS	FALSE		0.697203	0.797296			0.596197	0.596197			1.03437			0.149574			0.0685379			0.192024		0.19831		0.778934		0.34561
P06331	HV434	IGHV4-34		MS	FALSE		0.697568	0.797296			0.59697	0.59697			1.03178			0.267038			0.326073			0.298602		0.32744		0.894294		0.995827
Q01459	DIAC	CTBS		MS	FALSE		0.708747	0.802433			0.608881	0.608881			0.992264			0.0753819			0.0698879			0.0791595		0.0759199		0.952278		0.920549
P02760	AMBP	AMBP		MS	FALSE		0.710955	0.803306			0.611562	0.611562			0.983478			-0.0558681			-0.0164596			0.0999295		0.107138		-0.559075		-0.15363
P02745	C1QA	C1QA		MS	FALSE		0.766637	0.851239			0.675858	0.675858			0.783545			0.0522365			0.0130003			0.0761452		0.088265		0.686012		0.147288
Q9P232	CNTN3	CNTN3		MS	FALSE		0.772938	0.857881			0.683287	0.683287			0.76168			-0.174282			-0.158474			0.200381		0.230583		-0.869751		-0.687273
P01714	LV319	IGLV3-19		MS	FALSE		0.775858	0.859914			0.687067	0.687067			0.750648			-0.163681			-0.250302			0.278758		0.291313		-0.587181		-0.859222
P35542	SAA4	SAA4		MS	FALSE		0.792461	0.875927			0.708934	0.708934			0.687985			-0.0321121			-0.0813582			0.103871		0.10937		-0.309155		-0.743881
Q15907	RB11B	RAB11B		MS	FALSE		0.801124	0.885612			0.72095	0.72095			0.65437			-0.199986			-0.0909358			0.346624		0.35598		-0.576953		-0.255452
P08637	FCG3A	FCGR3A		MS	FALSE		0.805883	0.889279			0.728405	0.728405			0.633797			-0.159207			-0.0306861			0.242141		0.252419		-0.657495		-0.121568
P62942	FKB1A	FKBP1A		MS	FALSE		0.817183	0.895816			0.742762	0.742762			0.594758			-0.0152834			0.0421661			0.141764		0.156575		-0.107808		0.269302
P08519	APOA	LPA		MS	FALSE		0.833644	0.906012			0.768938	0.768938			0.52549			-0.205457			-0.452739			0.705156		0.704342		-0.291363		-0.642784
P01594	KV133	IGKV1-33		MS	FALSE		0.833975	0.906012			0.769427	0.769427			0.524217			0.0721108			-0.0491054			0.180729		0.223078		0.399		-0.220127
P04433	KV311	IGKV3-11		MS	FALSE		0.847393	0.906171			0.786364	0.786364			0.480671			-0.137882			-0.00729553			0.468581		0.501577		-0.294254		-0.0145452
Q13103	SPP24	SPP2		MS	FALSE		0.851448	0.906171			0.793704	0.793704			0.46209			0.0786157			0.129118			0.168723		0.19129		0.465945		0.674986
Q8IXL6	FA20C	FAM20C		MS	FALSE		0.851448	0.906171			0.793808	0.793808			0.461826			-0.0742537			-0.0594434			0.113589		0.132484		-0.653708		-0.448684
P01700	LV147	IGLV1-47		MS	FALSE		0.854756	0.906171			0.79831	0.79831			0.450517			0.153958			0.0677777			0.258866		0.299537		0.594743		0.226275
P80748	LV321	IGLV3-21		MS	FALSE		0.85802	0.906171			0.802395	0.802395			0.440307			0.159407			0.160756			0.25062		0.290558		0.636051		0.553266
Q15166	PON3	PON3		MS	FALSE		0.858533	0.906171			0.803298	0.803298			0.438059			0.104559			0.14035			0.178981		0.216974		0.584187		0.646849
P01624	KV315	IGKV3-15		MS	FALSE		0.862044	0.906171			0.809822	0.809822			0.421881			-0.332285			-0.325548			0.512771		0.536538		-0.648019		-0.606758
Q9NR12	PDLI7	PDLIM7		MS	FALSE		0.864649	0.906171			0.814887	0.814887			0.409412			-0.0242655			0.0992702			0.516425		0.510376		-0.0469875		0.194504
P0C0L4	CO4A	C4A		MS	FALSE		0.866424	0.906171			0.819043	0.819043			0.399237			0.158892			0.102736			0.251529		0.229976		0.631705		0.446726
A0A075B6H9	LV469	IGLV4-69		MS	FALSE		0.869634	0.906171			0.82457	0.82457			0.385787			0.329198			0.277375			0.536245		0.582		0.613894		0.47659
Q3ZCW2	LEGL	LGALSL		MS	FALSE		0.869918	0.906171			0.825112	0.825112			0.384473			-0.274794			-0.204511			0.462232		0.45025		-0.594492		-0.454217
P0DP02	HVC33	IGHV3-30-3		MS	FALSE		0.87166	0.906171			0.827453	0.827453			0.378807			0.0629784			0.134645			0.236291		0.225589		0.266529		0.596859
P11021	BIP	HSPA5		MS	FALSE		0.874185	0.906171			0.831006	0.831006			0.370237			-0.0284398			0.00170055			0.0835354		0.0842073		-0.340452		0.0201948
P0CG04	IGLC1	IGLC1		MS	FALSE		0.885826	0.908926			0.846174	0.846174			0.334061			-0.0339998			0.0689579			0.217208		0.246746		-0.156532		0.279469
P10586	PTPRF	PTPRF		MS	FALSE		0.885973	0.908926			0.846792	0.846792			0.332601			-0.12335			-0.151257			0.25248		0.263654		-0.488552		-0.573696
A1L4H1	SRCRL	SSC5D		MS	FALSE		0.891303	0.908926			0.85383	0.85383			0.316047			-0.0765392			-0.0911609			0.154962		0.180933		-0.493922		-0.503838
Q9Y6R7	FCGBP	FCGBP		MS	FALSE		0.891303	0.908926			0.854702	0.854702			0.314005			-0.14845			-0.0770919			0.312056		0.355567		-0.475714		-0.216814
A0A075B7B8	A0A075B7B8	IGHV3OR16-12		MS	FALSE		0.894806	0.909502			0.859882	0.859882			0.301921			0.0525189			0.144536			0.271122		0.291409		0.19371		0.495991
P02746	C1QB	C1QB		MS	FALSE		0.901946	0.911616			0.869727	0.869727			0.279153			0.0451092			0.0220688			0.104737		0.10874		0.430691		0.202949
P0DOY3	IGLC3	IGLC3		MS	FALSE		0.913955	0.918336			0.883725	0.883725			0.247219			0.13418			0.168905			0.312189		0.345069		0.429805		0.489482
Q86UN3	R4RL2	RTN4RL2		MS	FALSE		0.923659	0.926844			0.89657	0.89657			0.218357			-0.0248664			-0.0578693			0.111975		0.12478		-0.222071		-0.463771
P08514	ITA2B	ITGA2B		MS	FALSE		0.937806	0.937221			0.915603	0.915603			0.176346			-0.0670956			-0.11377			0.298577		0.295211		-0.224718		-0.385386
A0A0C4DH38	HV551	IGHV5-51		MS	FALSE		0.937951	0.937221			0.916027	0.916027			0.175419			-0.0605023			-0.010399			0.149302		0.175225		-0.405234		-0.0593463
P27487	DPP4	DPP4		MS	FALSE		0.941269	0.93949			0.920605	0.920605			0.165448			0.0332798			-0.00598596			0.182414		0.187528		0.182441		-0.0319204
A0A0C4DH25	KVD20	IGKV3D-20		MS	FALSE		0.968888	0.969964			0.957779	0.957779			0.086277			0.0108014			0.0584056			0.332774		0.341031		0.0324586		0.171262
P55290	CAD13	CDH13		MS	FALSE		0.979014	0.980449			0.970595	0.970595			0.0596917			-0.0222745			-0.00739033			0.123032		0.136509		-0.181046		-0.0541381
Q9BTY2	FUCO2	FUCA2		MS	FALSE		0.981354	0.981402			0.974005	0.974005			0.0526786			-0.0697285			-0.0683325			0.310373		0.342113		-0.22466		-0.199737
P04066	FUCO	FUCA1		MS	FALSE		0.984751	0.983177			0.978236	0.978236			0.0440081			-0.05564			-0.0357229			0.272588		0.297873		-0.204118		-0.119926
Q9ULI3	HEG1	HEG1		MS	FALSE		0.993422	0.990355			0.990355	0.990355			0.019384			0.0404036			0.0326588			0.292737		0.296163		0.13802		0.110273
Q8N474	SFRP1	SFRP1	14042-11_3	SS	FALSE	SS_PUB	1.79359e-31		3.48277e-31	0.0416984	7.91e-35		7.91e-35	7.57637e-05		115.233	11.8019		-1.73734	-1.47021		-1.87948	-1.51643		0.314092		0.333884		-4.2024		-4.09859
Q8N474	SFRP1	SFRP1	3221-54_1	SS	FALSE	SS_PUB	3.16552e-06		2.9563e-06	0.716218	2.82e-07		2.82e-07	0.252516		16.1791	1.41924		-0.735679	-0.429364		-0.716658	-0.562152		0.313905		0.333684		-1.34644		-1.64985
P21246	PTN	PTN	3045-72_2	SS	FALSE	SS_PUB	5.86527e-31		8.54182e-31	0.0416984	3.88e-34		3.88e-34	3.99198e-05		112.183	12.7927		-1.23759	-0.893758		-1.27677	-0.981222		0.189242		0.201167		-4.23348		-4.34687
Q01995	TAGL	TAGLN	9756-6_3	SS	FALSE	SS_PUB	3.10647e-27		4.02141e-27	0.319786	2.74e-30		2.74e-30	0.0077835		94.3865	5.43332		-1.13336	-0.87779		-1.29355	-0.947298		0.280072		0.296929		-2.96107		-3.00902
Q9BU40	CRDL1	CHRDL1	3362-61_2	SS	FALSE	SS_PUB	1.29701e-26		1.57407e-26	0.252772	1.43e-29		1.43e-29	0.00269822		91.4699	6.7867		-0.905969	-0.612981		-0.998744	-0.730448		0.187735		0.199034		-3.07254		-3.40887
O00300	TR11B	TNFRSF11B	8304-50_3	SS	FALSE	SS_PUB	4.21107e-24		5.7239e-24	0.0939503	6.5e-27		6.5e-27	0.000446427		80.4187	9.20169		-0.923469	-0.840278		-0.92818	-0.716508		0.195876		0.208218		-3.90672		-3.22463
Q76M96	CCD80	CCDC80	3234-23_2	SS	FALSE	SS_PUB	1.62693e-23		2.1061e-23	0.0416984	2.87e-26		2.87e-26	6.7008e-05		77.962	11.9896		-0.728704	-0.726899		-0.841083	-0.845732		0.165153		0.17556		-3.99225		-4.30292
Q99988	GDF15	GDF15	4374-45_2	SS	FALSE	SS_PUB	2.66053e-22		3.32112e-22	0.0620938	5.28e-25		5.28e-25	0.000225642		73.0344	10.1778		-0.932818	-0.964551		-0.969303	-1.06408		0.229623		0.244092		-3.83757		-3.96013
Q4LDE5	SVEP1	SVEP1	11109-56_3	SS	FALSE	SS_PUB	1.88958e-20		2.2015e-20	0.0445793	4.78e-23		4.78e-23	0.000126921		65.7409	11.0777		-0.827098	-0.791864		-0.800646	-0.716898		0.168757		0.179167		-4.2021		-3.67478
Q4LDE5	SVEP1	SVEP1	11178-21_3	SS	FALSE	SS_PUB	9.27931e-19		9.75998e-19	0.0939503	2.66e-21		2.66e-21	0.000512107		59.2756	9.0454		-1.09018	-1.04502		-1.04653	-0.899574		0.245702		0.260859		-3.87128		-3.22642
Q2UY09	COSA1	COL28A1	10702-1_3	SS	FALSE	SS_PUB	1.88958e-20		2.2015e-20	0.0998941	5e-23		5e-23	0.000567193		65.5913	8.86614		-0.828976	-0.855153		-0.917859	-1.01618		0.22956		0.244025		-3.45903		-3.80925
P41271	NBL1	NBL1	2944-66_2	SS	FALSE	SS_PUB	5.40961e-18		5.25215e-18	0.631447	1.67e-20		1.67e-20	0.121359		56.6477	2.2134		-0.909629	-0.501292		-0.970152	-0.448193		0.238257		0.252598		-2.04223		-1.73395
Q2I0M5	RSPO4	RSPO4	8464-31_3	SS	FALSE	SS_PUB	6.1676e-18		5.98808e-18	0.0416984	2.04e-20		2.04e-20	6.6374e-05		56.2247	12.0668		-0.542808	-0.412583		-0.573605	-0.500236		0.0965725		0.10253		-3.88596		-4.33817
Q14508	WFDC2	WFDC2	11388-75_3	SS	FALSE	SS_PUB	1.42002e-17		1.161e-17	0.293441	5.01e-20		5.01e-20	0.00550567		54.8128	5.85247		-0.834665	-0.792016		-0.945794	-0.874601		0.248792		0.264469		-3.00677		-3.11185
P20333	TNR1B	TNFRSF1B	8368-102_3	SS	FALSE	SS_PUB	2.04075e-17		1.68415e-17	0.510219	7.65e-20		7.65e-20	0.0607412		54.2328	2.98727		-0.750356	-0.512657		-0.809285	-0.540732		0.219557		0.234859		-2.2544		-2.22466
P20333	TNR1B	TNFRSF1B	3152-57_1	SS	FALSE	SS_PUB	0.00106965		0.00100701	0.988785	0.000210941		0.000210941	0.958049		8.80122	0.0428985		-0.134395	-0.0180634		-0.141748	-0.0075265		0.0747755		0.0799871		-0.24012		-0.0935587
Q9H4F8	SMOC1	SMOC1	13118-5_3	SS	FALSE	SS_PUB	5.16486e-17		4.1028e-17	0.272821	2.05e-19		2.05e-19	0.00399894		52.8147	6.25827		-0.48009	-0.309589		-0.470187	-0.322193		0.0911801		0.0969255		-3.18629		-3.12632
Q9H4F8	SMOC1	SMOC1	5694-57_3	SS	FALSE		0.623047		0.614077	0.962081	0.506269		0.506269	0.872252		0.682837	0.137112		-0.020367	-0.0143284		0.00542893	-0.0281054		0.0560492		0.058757		-0.254061		-0.474931
P05026	AT1B1	ATP1B1	13392-13_3	SS	FALSE	SS_PUB	8.87905e-17		7.12137e-17	0.0865296	3.72e-19		3.72e-19	0.000373396		51.8315	9.45439		0.273871	0.236633		0.277837	0.252412		0.0573732		0.0609883		3.77812		3.78927
O76076	CCN5	CCN5	6392-7_3	SS	FALSE	SS_PUB	1.79133e-16		1.44932e-16	0.272821	7.9e-19		7.9e-19	0.00349716		50.7258	6.43015		-0.751262	-0.797227		-0.84234	-0.796055		0.227905		0.242266		-3.2721		-3.09396
Q9HCB6	SPON1	SPON1	5496-49_3	SS	FALSE	SS_PUB	4.44862e-16		3.48853e-16	0.390709	2.06e-18		2.06e-18	0.0196871		49.4204	4.30025		-0.646625	-0.482793		-0.735016	-0.500325		0.17129		0.181857		-2.68736		-2.62801
Q9HCB6	SPON1	SPON1	4297-62_3	SS	FALSE	SS_PUB	1.22626e-15		9.30134e-16	0.442989	6.76e-18		6.76e-18	0.0280208		47.6159	3.88164		-0.668725	-0.433032		-0.741159	-0.478916		0.167286		0.177605		-2.48342		-2.57959
Q9UBU2	DKK2	DKK2	6546-41_3	SS	FALSE	SS_PUB	5.442e-16		4.30516e-16	0.123724	2.64e-18		2.64e-18	0.000798396		48.9728	8.39311		-0.783003	-0.8204		-0.867341	-0.985101		0.228225		0.242606		-3.35211		-3.72783
O95633	FSTL3	FSTL3	3438-10_2	SS	FALSE	SS_PUB	8.47848e-16		6.52859e-16	0.433391	4.3e-18		4.3e-18	0.025504		48.265	3.985		-0.701915	-0.648926		-0.818876	-0.673807		0.239268		0.254345		-2.59587		-2.53983
P19438	TNR1A	TNFRSF1A	2654-19_1	SS	FALSE	SS_PUB	1.02604e-15		7.96943e-16	0.474937	5.43e-18		5.43e-18	0.0443598		48.016	3.34142		-0.641518	-0.412508		-0.680041	-0.509052		0.186065		0.197789		-2.14795		-2.47226
P39900	MMP12	MMP12	4496-60_2	SS	FALSE	SS_PUB	1.77912e-15		1.36093e-15	0.727001	1.02e-17		1.02e-17	0.272064		47.0672	1.341		-1.07332	-0.430206		-1.22182	-0.540629		0.311378		0.33012		-1.35926		-1.60441
P29317	EPHA2	EPHA2	4834-61_2	SS	FALSE	SS_PUB	2.01556e-15		1.554e-15	0.727001	1.2e-17		1.2e-17	0.266463		46.8397	1.36308		-0.626389	-0.357803		-0.766189	-0.316574		0.216726		0.229771		-1.61703		-1.35557
Q8IZJ1	UNC5B	UNC5B	7776-20_3	SS	FALSE	SS_PUB	2.31609e-15		1.79894e-15	0.355396	1.43e-17		1.43e-17	0.0122696		46.7018	4.86046		-0.409608	-0.333069		-0.415885	-0.351954		0.112103		0.119167		-2.8236		-2.80823
Q12907	LMAN2	LMAN2	9468-8_3	SS	FALSE	SS_PUB	6.00497e-15		4.5696e-15	0.454479	3.84e-17		3.84e-17	0.0299339		45.1815	3.79714		-0.528104	-0.424649		-0.5642	-0.420485		0.157537		0.167464		-2.58114		-2.41575
Q12907	LMAN2	LMAN2	7638-30_3	SS	FALSE	SS_PUB	1.80113e-07		1.65482e-07	0.702703	1.12e-08		1.12e-08	0.234447		19.9305	1.4983		0.261076	0.105587		0.235738	0.156396		0.0859209		0.0913349		1.21203		1.6761
Q9Y5H3	PCDGA	PCDHGA10	6321-65_3	SS	FALSE	SS_PUB	7.81532e-15		5.9904e-15	0.550281	5.17e-17		5.17e-17	0.0751122		44.8358	2.74724		-0.659339	-0.372717		-0.667916	-0.32144		0.15901		0.169979		-2.26262		-1.8438
Q9UEW3	MARCO	MARCO	9003-99_3	SS	FALSE	SS_PUB	7.88505e-15		6.08517e-15	0.474937	5.39e-17		5.39e-17	0.0430979		44.6639	3.37458		0.371867	0.220703		0.44316	0.259351		0.095216		0.101216		2.24051		2.46207
Q9BXY4	RSPO3	RSPO3	8427-118_3	SS	FALSE	SS_PUB	1.32507e-14		1.0292e-14	0.355396	9.35e-17		9.35e-17	0.0136276		43.9631	4.74372		-0.459025	-0.385545		-0.521383	-0.443761		0.138367		0.147149		-2.65905		-2.85921
Q9BXY4	RSPO3	RSPO3	13094-75_3	SS	FALSE	SS_PUB	1.05416e-09		9.48131e-10	0.56993	3.51e-11		3.51e-11	0.0871998		26.9365	2.57672		-0.396784	-0.2886		-0.380413	-0.300002		0.132398		0.140741		-2.11365		-2.06911
Q13501	SQSTM	SQSTM1	7695-106_3	SS	FALSE	SS_PUB	1.40173e-14		1.09538e-14	0.293441	1.02e-16		1.02e-16	0.00580332		43.7737	5.80185		0.300003	0.23441		0.31414	0.239292		0.0711499		0.0755391		3.09743		2.98981
Q92956	TNR14	TNFRSF14	11545-9_3	SS	FALSE	SS_PUB	1.97406e-14		1.51545e-14	0.321236	1.48e-16		1.48e-16	0.00898092		43.3204	5.25546		0.29442	0.190225		0.297886	0.203944		0.0620558		0.065884		2.90205		2.92794
Q92956	TNR14	TNFRSF14	5352-11_3	SS	FALSE		0.526431		0.515329	0.956835	0.396884		0.396884	0.841876		0.928113	0.172798		-0.0274533	-0.0526808		0.0162079	-0.0324831		0.0958788		0.101794		-0.545408		-0.317117
Q92956	TNR14	TNFRSF14	10472-53_3	SS	FALSE		0.606847		0.59769	0.90855	0.488957		0.488957	0.654802		0.717856	0.427523		-0.0380403	-0.116969		-0.06643	-0.104443		0.12679		0.13419		-0.912932		-0.771274
Q96T51	RUFY1	RUFY1	11425-31_3	SS	FALSE	SS_PUB	2.09906e-14		1.6211e-14	0.338073	1.62e-16		1.62e-16	0.010596		43.159	5.03937		0.572088	0.350017		0.59494	0.471649		0.139814		0.148624		2.40903		2.99822
Q96C24	SYTL4	SYTL4	11563-51_3	SS	FALSE	SS_PUB	2.34104e-14		1.8282e-14	0.375183	1.88e-16		1.88e-16	0.0169445		42.9478	4.48021		0.332072	0.239134		0.372573	0.253651		0.0840302		0.089214		2.71127		2.70896
Q96C24	SYTL4	SYTL4	9090-9_3	SS	FALSE		0.771119		0.761996	0.968707	0.680659		0.680659	0.890669		0.385383	0.116088		-0.123809	-0.171282		-0.117344	-0.150146		0.35579		0.376555		-0.47806		-0.396121
Q8NBS9	TXND5	TXNDC5	11212-7_3	SS	FALSE	SS_PUB	2.34104e-14		1.8282e-14	0.442989	1.91e-16		1.91e-16	0.0273299		42.9638	3.90373		-0.582175	-0.524031		-0.527454	-0.440462		0.187602		0.199423		-2.66776		-2.14028
Q14376	GALE	GALE	11457-53_3	SS	FALSE	SS_PUB	2.61359e-14		2.05161e-14	0.319786	2.19e-16		2.19e-16	0.00830707		42.7343	5.35226		0.33238	0.239882		0.335992	0.238533		0.0750823		0.079714		3.01294		2.83898
P56134	ATPK	ATP5MF	11539-4_3	SS	FALSE	SS_PUB	2.87217e-14		2.26571e-14	0.47153	2.47e-16		2.47e-16	0.0402631		42.6036	3.45869		0.265388	0.160125		0.286086	0.169568		0.0639873		0.0679346		2.40612		2.40035
P55285	CADH6	CDH6	3591-51_3	SS	FALSE	SS_PUB	4.82259e-14		3.83942e-14	0.126976	4.34e-16		4.34e-16	0.000865159		41.7891	8.31416		0.362756	0.256388		0.375906	0.370569		0.0862155		0.0915341		2.8229		3.71193
Q07654	TFF3	TFF3	4721-54_2	SS	FALSE	SS_PUB	4.82259e-14		3.83942e-14	0.357839	4.36e-16		4.36e-16	0.0138162		41.7825	4.71648		-1.02515	-0.969411		-1.14331	-0.952314		0.321893		0.342176		-2.85878		-2.65876
Q07654	TFF3	TFF3	8323-163_3	SS	FALSE	SS_PUB	9.60217e-09		8.70067e-09	0.465808	4.12e-10		4.12e-10	0.038403		23.9137	3.51348		-0.401229	-0.257384		-0.372851	-0.353421		0.126115		0.133473		-1.98368		-2.53636
Q93091	RNAS6	RNASE6	5646-20_3	SS	FALSE	SS_PUB	6.48937e-14		5.18863e-14	0.293441	6.01e-16		6.01e-16	0.00549513		41.3698	5.85489		-0.800268	-0.83129		-0.833597	-0.933494		0.263798		0.280421		-2.97919		-3.13035
O15197	EPHB6	EPHB6	5078-82_3	SS	FALSE	SS_PUB	7.24545e-14		5.81704e-14	0.542619	6.87e-16		6.87e-16	0.0730804		41.1859	2.77436		-0.402966	-0.295031		-0.444023	-0.269268		0.125749		0.133672		-2.26634		-1.96023
O15197	EPHB6	EPHB6	9261-14_3	SS	FALSE	SS_PUB	1.10856e-07		1.01047e-07	0.795163	6.38e-09		6.38e-09	0.361881		20.6025	1.03975		-0.410888	-0.295946		-0.513441	-0.301822		0.212032		0.225392		-1.37338		-1.31872
Q96RJ3	TR13C	TNFRSF13C	5383-14_3	SS	FALSE	SS_PUB	8.87417e-14		7.1528e-14	0.355396	8.61e-16		8.61e-16	0.0136247		40.8122	4.73337		0.507644	0.331387		0.537944	0.417096		0.127802		0.135855		2.48954		2.90945
Q01581	HMCS1	HMGCS1	13496-19_3	SS	FALSE	SS_PUB	9.65166e-14		7.69739e-14	0.390709	9.76e-16		9.76e-16	0.0196902		40.64	4.29129		0.343436	0.283614		0.347814	0.253857		0.0969928		0.103105		2.78259		2.37169
P30305	MPIP2	CDC25B	12427-8_3	SS	FALSE	SS_PUB	9.65166e-14		7.69739e-14	0.494456	9.79e-16		9.79e-16	0.0521071		40.7299	3.1572		0.233195	0.168496		0.25588	0.179245		0.070598		0.0750465		2.30324		2.30483
Q7Z2W9	RM21	MRPL21	8942-2_3	SS	FALSE	SS_PUB	1.24471e-13		9.96468e-14	0.463659	1.29e-15		1.29e-15	0.0374428		40.2539	3.54286		0.485633	0.247697		0.453223	0.269914		0.0992846		0.105735		2.39925		2.45131
O75351	VPS4B	VPS4B	12668-7_3	SS	FALSE	SS_PUB	1.68173e-13		1.35127e-13	0.646364	1.78e-15		1.78e-15	0.148664		39.8471	1.99108		0.240262	0.101098		0.254489	0.122387		0.0582068		0.0617495		1.69854		1.92886
Q96JJ7	TMX3	TMX3	5654-70_3	SS	FALSE	SS_PUB	1.88804e-13		1.52239e-13	0.495892	2.04e-15		2.04e-15	0.0537226		39.6314	3.12241		-0.517138	-0.40304		-0.486886	-0.341256		0.161302		0.171466		-2.40472		-1.93769
Q01973	ROR1	ROR1	2590-69_4	SS	FALSE	SS_PUB	1.95005e-13		1.55188e-13	0.463659	2.15e-15		2.15e-15	0.0359929		39.6178	3.58876		-0.336887	-0.252087		-0.401041	-0.241784		0.0949195		0.102939		-2.54341		-2.267
Q01973	ROR1	ROR1	8474-6_3	SS	FALSE	SS_PUB	1.0039e-10		8.84013e-11	0.78305	2.59e-12		2.59e-12	0.341095		30.2122	1.10232		-0.486534	-0.261966		-0.605546	-0.184699		0.185704		0.196881		-1.38722		-0.928206
P05060	SCG1	CHGB	8235-48_3	SS	FALSE	SS_PUB	2.1519e-13		1.71859e-13	0.505038	2.42e-15		2.42e-15	0.0558897		39.4005	3.082		-0.652383	-0.361327		-0.702644	-0.394417		0.155449		0.165038		-2.24478		-2.30432
P29323	EPHB2	EPHB2	8348-4_3	SS	FALSE	SS_PUB	2.37215e-13		1.90098e-13	0.634647	2.72e-15		2.72e-15	0.129017		39.2686	2.14389		-0.562775	-0.368695		-0.663873	-0.411707		0.192664		0.204805		-1.86603		-1.95637
P29323	EPHB2	EPHB2	8225-86_3	SS	FALSE	SS_PUB	2.87151e-08		2.59526e-08	0.895635	1.45e-09		1.45e-09	0.615228		22.4043	0.491045		-0.279609	-0.105374		-0.313009	-0.128957		0.123106		0.130863		-0.847792		-0.974765
P56704	WNT3A	WNT3A	13236-25_3	SS	FALSE	SS_PUB	2.48997e-13		2.00199e-13	0.272821	2.91e-15		2.91e-15	0.00399045		39.1768	6.2792		0.509056	0.354115		0.522816	0.485913		0.129342		0.137321		2.61618		3.30104
O14793	GDF8	MSTN	14583-49_3	SS	FALSE	SS_PUB	2.92256e-13		2.3573e-13	0.355396	3.48e-15		3.48e-15	0.0133544		38.9662	4.76835		0.248302	0.14202		0.253199	0.199379		0.0610253		0.06479		2.24735		2.91231
O14793	GDF8	MSTN	12077-32_3	SS	FALSE	SS_PUB	7.48635e-09		6.80067e-09	0.646364	3.12e-10		3.12e-10	0.148856		24.2521	1.98967		0.270422	0.119404		0.300906	0.19681		0.0999352		0.105947		1.17859		1.81241
Q16322	KCA10	KCNA10	13042-7_3	SS	FALSE	SS_PUB	3.58677e-13		2.90198e-13	0.653678	4.35e-15		4.35e-15	0.152855		38.6625	1.95889		0.26197	0.1482		0.286208	0.154904		0.0781691		0.0830947		1.84935		1.81956
P52798	EFNA4	EFNA4	2614-28_2	SS	FALSE	SS_PUB	5.75189e-13		5.00102e-13	0.680196	7.61e-15		7.61e-15	0.198349		37.9046	1.67869		-0.357388	-0.128374		-0.411935	-0.194509		0.103561		0.109795		-1.22203		-1.73134
P52798	EFNA4	EFNA4	14050-61_3	SS	FALSE	SS_PUB	2.50383e-12		2.18478e-12	0.229542	3.92e-14		3.92e-14	0.00218959		35.7595	7.06131		-0.23783	-0.228745		-0.265671	-0.295788		0.0742616		0.0787453		-2.91484		-3.47895
Q9UII4	HERC5	HERC5	12934-1_3	SS	FALSE	SS_PUB	8.62393e-13		7.40214e-13	0.431648	1.16e-14		1.16e-14	0.0249989		37.3618	4.01624		0.339959	0.229246		0.304828	0.259585		0.0886276		0.0938002		2.48168		2.64232
Q8TE99	PXYP1	PXYLP1	6079-59_3	SS	FALSE	SS_PUB	8.77742e-13		7.548e-13	0.355396	1.2e-14		1.2e-14	0.0115513		37.2671	4.93392		0.279244	0.257225		0.315236	0.238454		0.082399		0.0875911		2.95385		2.60495
P55001	MFAP2	MFAP2	9294-45_3	SS	FALSE	SS_PUB	1.31731e-12		1.13486e-12	0.474937	1.83e-14		1.83e-14	0.0437389		36.702	3.36305		-0.615002	-0.551357		-0.714933	-0.539381		0.21463		0.227542		-2.46579		-2.28672
P55001	MFAP2	MFAP2	10569-28_3	SS	FALSE		0.625421		0.616399	0.9999	0.509044		0.509044	0.998698		0.677317	0.00130251		0.0204655	0.00292953		0.041432	0.00337863		0.0631019		0.0677491		0.0461617		0.0495865
P07858	CATB	CTSB	8007-19_3	SS	FALSE	SS_PUB	1.40302e-12		1.21082e-12	0.0521482	1.98e-14		1.98e-14	0.000165813		36.5702	10.6283		-0.813481	-1.05124		-0.775098	-0.908891		0.228031		0.2424		-4.14978		-3.47885
P07858	CATB	CTSB	3061-61_2	SS	FALSE		0.227249		0.218104	0.868227	0.125225		0.125225	0.546345		2.09775	0.612698		0.0486602	-0.00602337		0.0615043	0.0452734		0.0725346		0.0771051		-0.0825782		0.5828
Q6UXI7	VITRN	VIT	6234-74_3	SS	FALSE	SS_PUB	1.44983e-12		1.25545e-12	0.678619	2.09e-14		2.09e-14	0.181715		36.4962	1.77315		-0.581832	-0.378164		-0.665986	-0.3599		0.201875		0.214026		-1.8271		-1.64613
Q6UXI7	VITRN	VIT	9627-15_3	SS	FALSE	SS_PUB	8.64705e-09		7.82756e-09	0.433391	3.68e-10		3.68e-10	0.0259858		24.0291	3.96298		-0.485495	-0.544942		-0.581054	-0.503309		0.194665		0.206931		-2.67312		-2.34462
Q9UN76	S6A14	SLC6A14	13053-6_3	SS	FALSE	SS_PUB	1.44983e-12		1.25545e-12	0.463659	2.11e-14		2.11e-14	0.0363791		36.5096	3.57635		0.401801	0.173932		0.472028	0.289421		0.105952		0.112488		1.60817		2.4694
Q07325	CXCL9	CXCL9	9188-119_3	SS	FALSE	SS_PUB	1.74631e-12		1.51463e-12	0.68474	2.58e-14		2.58e-14	0.207327		36.3171	1.63109		-0.789199	-0.369039		-0.93547	-0.458094		0.241581		0.254328		-1.4994		-1.75929
Q07325	CXCL9	CXCL9	11593-21_3	SS	FALSE		0.553856		0.544206	0.928508	0.43136		0.43136	0.742427		0.844109	0.299903		-0.0249684	0.0053613		-0.00781257	-0.0182166		0.0461942		0.049379		0.115378		-0.366487
O94768	ST17B	STK17B	5249-31_3	SS	FALSE	SS_PUB	1.86735e-12		1.62216e-12	0.484798	2.8e-14		2.8e-14	0.0479186		36.1098	3.25294		0.300205	0.178108		0.277324	0.211369		0.0788538		0.0838225		2.18627		2.42542
O94768	ST17B	STK17B	8399-6_3	SS	FALSE		0.225156		0.216171	0.908865	0.123575		0.123575	0.662903		2.11156	0.415082		-0.0851126	-0.0839286		-0.063494	-0.0525341		0.0983967		0.104185		-0.844469		-0.50058
O94768	ST17B	STK17B	8359-149_3	SS	FALSE		0.814637		0.808418	0.932345	0.738832		0.738832	0.751297		0.303114	0.287821		-0.033847	-0.0106708		-0.0313955	-0.0546595		0.0954577		0.101692		-0.111145		-0.533586
Q99727	TIMP4	TIMP4	6462-12_3	SS	FALSE	SS_PUB	2.1952e-12		1.90987e-12	0.477799	3.34e-14		3.34e-14	0.0463513		35.9234	3.29103		-0.431793	-0.341026		-0.480343	-0.421776		0.155294		0.16508		-2.1286		-2.45544
O75815	BCAR3	BCAR3	5262-57_3	SS	FALSE	SS_PUB	2.32581e-12		2.02651e-12	0.0778841	3.59e-14		3.59e-14	0.000300711		35.8281	9.76333		0.234954	0.275097		0.258978	0.369147		0.0786064		0.0835595		3.27344		4.00476
O75815	BCAR3	BCAR3	12634-79_3	SS	FALSE		0.55702		0.547134	0.631447	0.435421		0.435421	0.122475		0.83468	2.20333		-0.0403974	-0.25196		-0.00165369	-0.218406		0.120045		0.127451		-2.0375		-1.67655
P54826	GAS1	GAS1	5463-22_3	SS	FALSE	SS_PUB	2.63912e-12		2.30607e-12	0.920487	4.19e-14		4.19e-14	0.709343		35.694	0.346174		-0.252195	-0.0376558		-0.261038	-0.0556407		0.0645521		0.0684355		-0.578818		-0.805252
O15123	ANGP2	ANGPT2	2602-2_2	SS	FALSE	SS_PUB	2.81418e-12		2.46242e-12	0.651692	4.53e-14		4.53e-14	0.151711		35.5165	1.96706		-0.594154	-0.36146		-0.646236	-0.386937		0.192484		0.204613		-1.83242		-1.84483
O15123	ANGP2	ANGPT2	13660-76_3	SS	FALSE	SS_PUB	8.34084e-08		7.61995e-08	0.642219	4.69e-09		4.69e-09	0.145752		20.9682	2.01067		-0.535991	-0.463517		-0.603523	-0.485771		0.241611		0.256835		-1.87052		-1.84511
Q08708	CLM6	CD300C	5066-134_3	SS	FALSE	SS_PUB	3.2603e-12		2.85658e-12	0.49629	5.32e-14		5.32e-14	0.0538784		35.2558	3.11911		-0.497721	-0.394795		-0.522728	-0.431499		0.168856		0.179496		-2.25891		-2.31893
Q08708	CLM6	CD300C	13406-161_3	SS	FALSE		0.773708		0.765297	0.659661	0.684821		0.684821	0.162928		0.379268	1.89137		0.0785974	0.23281		0.111921	0.486814		0.261748		0.278842		0.880474		1.70702
O43557	TNF14	TNFSF14	5988-49_3	SS	FALSE	SS_PUB	3.28787e-12		2.88816e-12	0.510839	5.5e-14		5.5e-14	0.0618934		35.2355	2.96169		0.324012	0.230455		0.363997	0.261574		0.103546		0.110071		2.15588		2.29389
O43557	TNF14	TNFSF14	5355-69_3	SS	FALSE		0.251329		0.241399	0.905214	0.143315		0.143315	0.642715		1.96012	0.446525		-0.166643	-0.199601		-0.11262	-0.117106		0.22886		0.242217		-0.863508		-0.480101
P17931	LEG3	LGALS3	3066-12_1	SS	FALSE	SS_PUB	3.28787e-12		2.88816e-12	0.552425	5.51e-14		5.51e-14	0.0761576		35.235	2.72808		-0.294545	-0.208138		-0.329874	-0.234933		0.0970837		0.103201		-2.08049		-2.20256
Q495T6	MMEL1	MMEL1	3627-71_4	SS	FALSE	SS_PUB	3.7399e-12		3.2893e-12	0.260584	6.35e-14		6.35e-14	0.0031959		35.0694	6.56606		0.263788	0.242675		0.295676	0.310185		0.0806923		0.0856702		2.85201		3.3686
O43432	IF4G3	EIF4G3	13991-47_3	SS	FALSE	SS_PUB	5.69782e-12		4.9597e-12	0.495231	9.8e-14		9.8e-14	0.0526124		34.5196	3.15099		0.174129	0.122757		0.212903	0.136266		0.0527528		0.0560071		2.24716		2.34344
Q5GLZ8	HERC4	HERC4	7860-9_3	SS	FALSE	SS_PUB	5.79791e-12		5.05344e-12	0.510219	1.01e-13		1.01e-13	0.0608315		34.4063	2.98128		0.357905	0.240608		0.394421	0.242897		0.101409		0.107798		2.29047		2.18126
Q06481	APLP2	APLP2	7915-31_3	SS	FALSE	SS_PUB	5.93469e-12		5.18576e-12	0.272821	1.05e-13		1.05e-13	0.0046076		34.4533	6.07775		-0.310344	-0.311364		-0.345349	-0.250233		0.0896175		0.0952644		-3.25236		-2.51976
Q06481	APLP2	APLP2	10627-87_3	SS	FALSE		0.0848507		0.0812444	0.486746	0.0361107		0.0361107	0.0496586		3.37228	3.21214		-0.162868	-0.286557		-0.118995	-0.0795564		0.15353		0.163204		-1.82169		-0.484129
O95631	NET1	NTN1	6649-51_3	SS	FALSE	SS_PUB	5.93469e-12		5.18576e-12	0.510219	1.06e-13		1.06e-13	0.0616123		34.3764	2.97111		-0.428587	-0.245068		-0.45411	-0.228694		0.101288		0.107453		-2.33123		-2.06473
O95631	NET1	NTN1	9013-60_3	SS	FALSE	SS_PUB	6.19006e-05		5.8136e-05	0.868227	8.49e-06		8.49e-06	0.541337		12.3382	0.622354		-0.144777	-0.0632446		-0.160907	-0.0659475		0.0590445		0.0630799		-1.05823		-1.03318
Q9H665	IGFR1	IGFLR1	7244-16_3	SS	FALSE	SS_PUB	5.97293e-12		5.22554e-12	0.601409	1.08e-13		1.08e-13	0.102147		34.3741	2.40101		-0.795499	-0.638151		-0.920014	-0.669049		0.304457		0.323641		-2.03616		-2.00944
P10912	GHR	GHR	2948-58_2	SS	FALSE	SS_PUB	6.6659e-12		5.83876e-12	0.252772	1.22e-13		1.22e-13	0.00267698		34.1812	6.77584		0.437225	0.438056		0.455711	0.553703		0.141748		0.15068		2.92689		3.41781
O95185	UNC5C	UNC5C	5139-32_3	SS	FALSE	SS_PUB	7.88226e-12		6.91224e-12	0.634647	1.46e-13		1.46e-13	0.131077		33.9459	2.12655		-0.489635	-0.396214		-0.580348	-0.36468		0.193114		0.205283		-1.99498		-1.73684
Q9BYZ8	REG4	REG4	11102-22_3	SS	FALSE	SS_PUB	8.00294e-12		7.02606e-12	0.319786	1.5e-13		1.5e-13	0.00796992		33.9842	5.39017		-0.513345	-0.529713		-0.589362	-0.48156		0.161899		0.1721		-3.08209		-2.67202
Q96E11	RRFM	MRRF	12355-223_3	SS	FALSE	SS_PUB	8.64814e-12		7.52179e-12	0.663671	1.64e-13		1.64e-13	0.167312		33.7996	1.86085		0.270179	0.17651		0.318081	0.188283		0.0964644		0.102543		1.78717		1.79315
Q8IU85	KCC1D	CAMK1D	3418-12_2	SS	FALSE	SS_PUB	1.07902e-11		9.39609e-12	0.474937	2.07e-13		2.07e-13	0.0436767		33.5174	3.35925		0.311386	0.252558		0.31392	0.184074		0.0994128		0.105677		2.44241		1.70408
P09237	MMP7	MMP7	2789-26_2	SS	FALSE	SS_PUB	1.09768e-11		9.56979e-12	0.651692	2.13e-13		2.13e-13	0.151575		33.479	1.96993		-0.612939	-0.300015		-0.795869	-0.500311		0.254565		0.269887		-1.16278		-1.8088
P09237	MMP7	MMP7	8475-15_3	SS	FALSE		0.193558		0.18513	0.867178	0.101794		0.101794	0.540192		2.30937	0.62453		-0.0603086	-0.0660556		-0.0382419	-0.0265991		0.072531		0.0772677		-0.901347		-0.342066
P84157	MXRA7	MXRA7	8005-1_3	SS	FALSE	SS_PUB	1.10572e-11		9.65102e-12	0.909829	2.17e-13		2.17e-13	0.665113		33.412	0.411601		-0.463662	-0.0696834		-0.566537	-0.154723		0.194173		0.20586		-0.356579		-0.744958
O43921	EFNA2	EFNA2	14124-6_3	SS	FALSE	SS_PUB	2.12641e-11		1.83967e-11	0.383261	4.22e-13		4.22e-13	0.0185782		32.5848	4.3606		-0.268467	-0.190732		-0.316734	-0.275054		0.0882001		0.0937577		-2.09768		-2.79098
O43921	EFNA2	EFNA2	10801-11_3	SS	FALSE		0.0711859		0.068131	0.882914	0.0290288		0.0290288	0.585178		3.5981	0.542271		0.0539475	0.0806246		0.103677	0.103072		0.0931957		0.0990681		0.856781		1.02852
P42892	ECE1	ECE1	3611-70_4	SS	FALSE	SS_PUB	2.38087e-11		2.06471e-11	0.314686	4.81e-13		4.81e-13	0.00710238		32.3953	5.53339		0.313378	0.210519		0.302021	0.305482		0.0870377		0.0925221		2.33233		3.10737
P42892	ECE1	ECE1	8767-44_3	SS	FALSE		0.0761315		0.0729056	0.85026	0.0315102		0.0315102	0.492252		3.51312	0.720306		0.118556	0.0237611		0.0885913	-0.0546791		0.100857		0.106744		0.234183		-0.50859
Q9BV57	MTND	ADI1	12457-10_3	SS	FALSE	SS_PUB	2.38087e-11		2.06471e-11	0.383261	4.83e-13		4.83e-13	0.0187148		32.4315	4.36087		0.21512	0.118002		0.256222	0.192024		0.0632699		0.067173		1.81939		2.72251
Q9NPF2	CHSTB	CHST11	7779-86_3	SS	FALSE	SS_PUB	3.02333e-11		2.62487e-11	0.463659	6.2e-13		6.2e-13	0.0377211		32.0665	3.52828		0.325564	0.240899		0.328098	0.243863		0.0934253		0.0993122		2.47658		2.36571
P05451	REG1A	REG1A	13095-51_3	SS	FALSE	SS_PUB	3.03459e-11		2.63761e-11	0.272821	6.29e-13		6.29e-13	0.00462193		32.1279	6.09099		-0.717759	-0.687696		-0.734321	-0.741345		0.208997		0.22189		-3.09394		-3.13655
P52803	EFNA5	EFNA5	2615-60_2	SS	FALSE	SS_PUB	3.11244e-11		2.70826e-11	0.596446	6.52e-13		6.52e-13	0.0990959		32.0019	2.43749		-0.430892	-0.334459		-0.575304	-0.3762		0.165246		0.17489		-1.96801		-2.08574
P61024	CKS1	CKS1B	12530-14_3	SS	FALSE	SS_PUB	3.45794e-11		2.98426e-11	0.433391	7.32e-13		7.32e-13	0.0259512		31.8713	3.97206		0.272294	0.230166		0.272381	0.230747		0.0832836		0.0903202		2.63898		2.45314
P05113	IL5	IL5	3741-4_3	SS	FALSE	SS_PUB	3.5719e-11		3.08614e-11	0.607925	7.64e-13		7.64e-13	0.104989		31.7957	2.37066		0.291121	0.148491		0.295092	0.175546		0.0767818		0.0816199		1.88503		2.08685
P05113	IL5	IL5	11071-1_3	SS	FALSE		0.550691		0.540963	0.803242	0.42742		0.42742	0.378943		0.853358	0.992089		0.030144	-0.0488184		0.0382705	0.00409151		0.0614722		0.0659993		-0.786852		0.0616407
P36888	FLT3	FLT3	3437-80_3	SS	FALSE	SS_PUB	3.71962e-11		3.22093e-11	0.619147	8.09e-13		8.09e-13	0.11275		31.7224	2.29195		0.302329	0.192019		0.280138	0.20697		0.0950728		0.101063		1.96519		1.99146
Q5T2T1	MPP7	MPP7	12732-13_3	SS	FALSE	SS_PUB	3.71962e-11		3.22093e-11	0.442989	8.12e-13		8.12e-13	0.0272042		31.717	3.91645		0.129618	0.112709		0.163227	0.123819		0.0434163		0.0457072		2.49006		2.59063
Q13336	UT1	SLC14A1	13430-50_3	SS	FALSE	SS_PUB	3.75045e-11		3.25114e-11	0.474937	8.27e-13		8.27e-13	0.0449951		31.6753	3.32509		0.308908	0.243365		0.376335	0.289625		0.106803		0.113533		2.20455		2.45188
P01037	CYTN	CST1	5459-33_3	SS	FALSE	SS_PUB	3.96925e-11		3.44447e-11	0.375183	8.84e-13		8.84e-13	0.0176386		31.6461	4.43193		-0.919288	-0.886688		-0.934306	-0.874048		0.301732		0.319893		-2.79237		-2.61131
P42684	ABL2	ABL2	5261-13_3	SS	FALSE	SS_PUB	5.67976e-11		4.98234e-11	0.405356	1.29e-12		1.29e-12	0.0211746		31.1229	4.21332		0.263174	0.161473		0.270462	0.222323		0.0722625		0.0767203		2.16255		2.75679
P42684	ABL2	ABL2	3342-76_4	SS	FALSE		0.880636		0.879228	0.984611	0.838692		0.838692	0.943971		0.176057	0.0577341		-0.0157594	0.00326879		-0.0358277	-0.0334266		0.169529		0.180211		0.0191748		-0.184423
Q5VVJ2	MYSM1	MYSM1	11536-9_3	SS	FALSE	SS_PUB	6.84611e-11		6.01105e-11	0.308277	1.57e-12		1.57e-12	0.00679148		30.8911	5.58922		0.222066	0.192036		0.278713	0.259151		0.0729495		0.0775461		2.52488		3.14132
P30101	PDIA3	PDIA3	4719-58_2	SS	FALSE	SS_PUB	6.91048e-11		6.0731e-11	0.319786	1.6e-12		1.6e-12	0.00831658		30.826	5.33745		0.244238	0.222601		0.220266	0.254005		0.0747705		0.0794819		2.82884		3.01729
P30101	PDIA3	PDIA3	7832-181_3	SS	FALSE	SS_PUB	0.000471663		0.000441362	0.920487	8.31e-05		8.31e-05	0.715942		9.81472	0.336707		-0.215825	-0.098337		-0.0548442	-0.0940136		0.121519		0.128611		-0.801684		-0.724663
Q15375	EPHA7	EPHA7	7195-119_3	SS	FALSE	SS_PUB	7.50182e-11		6.6045e-11	0.486746	1.77e-12		1.77e-12	0.0497339		30.7549	3.21041		-0.175647	-0.0448255		-0.203083	-0.127583		0.0586209		0.0623147		-0.757982		-1.99097
Q9UQC9	CLCA2	CLCA2	8950-4_3	SS	FALSE	SS_PUB	7.50182e-11		6.6045e-11	0.598826	1.77e-12		1.77e-12	0.100948		30.7519	2.41693		0.201273	0.142033		0.206519	0.131587		0.0649323		0.0697678		2.11923		1.83913
P26842	CD27	CD27	5412-53_3	SS	FALSE	SS_PUB	7.93625e-11		6.993e-11	0.409919	1.89e-12		1.89e-12	0.022153		30.63	4.15955		0.318019	0.234091		0.310447	0.234019		0.0832602		0.0883278		2.68119		2.53774
Q9NZC2	TREM2	TREM2	5635-66_3	SS	FALSE	SS_PUB	7.94665e-11		7.00811e-11	0.463659	1.91e-12		1.91e-12	0.0371624		30.5999	3.54554		-0.756675	-0.618525		-0.764665	-0.561369		0.233043		0.247727		-2.54423		-2.19304
Q9NZC2	TREM2	TREM2	11851-21_3	SS	FALSE		0.180228		0.172344	0.852356	0.093472		0.093472	0.495402		2.39617	0.713718		-0.0849719	-0.0498816		-0.0786295	-0.0829597		0.0675514		0.0718388		-0.731986		-1.13972
Q5EE01	CENPW	CENPW	8864-59_3	SS	FALSE	SS_PUB	7.95686e-11		7.02297e-11	0.532062	1.93e-12		1.93e-12	0.0696802		30.6051	2.82794		0.274583	0.166998		0.308816	0.207		0.0821958		0.0873751		1.97637		2.28721
P43220	GLP1R	GLP1R	13085-18_3	SS	FALSE	SS_PUB	7.96689e-11		7.03758e-11	0.463659	1.95e-12		1.95e-12	0.0375522		30.6064	3.53948		0.195143	0.167354		0.213616	0.181106		0.0672139		0.0707606		2.39479		2.45732
P02671|P02675|P02679	FIBA|FIBB|FIBG	FGA|FGB|FGG	4907-56_1	SS	FALSE	SS_PUB	9.50004e-11		8.3444e-11	0.631447	2.35e-12		2.35e-12	0.121583		30.3547	2.21387		-0.536334	-0.328372		-0.604012	-0.315654		0.158684		0.166739		-2.00881		-1.84467
P02671|P02675|P02679	FIBA|FIBB|FIBG	FGA|FGB|FGG	2796-62_2	SS	FALSE	SS_PUB	2.25703e-10		1.99213e-10	0.463659	6.47e-12		6.47e-12	0.0358917		29.0464	3.58585		-0.788249	-0.75384		-0.935285	-0.80018		0.296049		0.314704		-2.44766		-2.44434
Q16206	ENOX2	ENOX2	13422-66_3	SS	FALSE	SS_PUB	9.50004e-11		8.34809e-11	0.463659	2.37e-12		2.37e-12	0.0378021		30.3424	3.53178		0.181035	0.152242		0.189694	0.169748		0.0617701		0.0660752		2.37204		2.46591
P55291	CAD15	CDH15	5410-53_3	SS	FALSE	SS_PUB	9.50004e-11		8.35172e-11	0.908865	2.39e-12		2.39e-12	0.661662		30.3138	0.416815		0.244123	0.0575406		0.224826	0.0695846		0.0722439		0.0767961		0.789299		0.897013
P55291	CAD15	CDH15	11215-6_3	SS	FALSE		0.341509		0.331222	0.868227	0.215671		0.215671	0.541865		1.5449	0.621352		0.00979216	-0.00266855		-0.0872768	-0.0901326		0.125712		0.132624		-0.0211072		-0.673998
P08263	GSTA1	GSTA1	12446-49_3	SS	FALSE	SS_PUB	9.50004e-11		8.3553e-11	0.693299	2.41e-12		2.41e-12	0.222859		30.3216	1.55243		0.309663	0.0671587		0.316408	0.166636		0.105455		0.1121		0.631901		1.46062
Q8TDQ0	HAVR2	HAVCR2	5134-52_2	SS	FALSE	SS_PUB	9.50004e-11		8.35882e-11	0.355396	2.43e-12		2.43e-12	0.0123735		30.3108	4.85021		-0.527049	-0.504104		-0.643471	-0.55888		0.174361		0.185348		-2.75379		-2.86199
Q8TDQ0	HAVR2	HAVCR2	7152-5_3	SS	FALSE		0.123064		0.117753	0.670391	0.0572853		0.0572853	0.176218		2.89773	1.80476		0.123875	0.118183		0.139886	0.252235		0.140711		0.149577		0.832008		1.65141
Q8TDQ0	HAVR2	HAVCR2	11481-25_3	SS	FALSE		0.271497		0.262015	0.781367	0.158947		0.158947	0.336571		1.85508	1.11635		0.130513	0.209818		0.182312	0.384183		0.258442		0.27441		0.804264		1.37699
Q9BUD6	SPON2	SPON2	8099-42_3	SS	FALSE	SS_PUB	1.08763e-10		9.51182e-11	0.355396	2.83e-12		2.83e-12	0.0124338		30.1163	4.8443		-0.570642	-0.681881		-0.629115	-0.679716		0.224452		0.238596		-2.88164		-2.71666
Q13261	I15RA	IL15RA	14054-17_3	SS	FALSE	SS_PUB	1.1166e-10		9.77333e-11	0.728663	2.93e-12		2.93e-12	0.278925		30.0869	1.31374		-0.448791	-0.248383		-0.476513	-0.234698		0.154741		0.164492		-1.57413		-1.40326
Q13261	I15RA	IL15RA	3445-53_2	SS	FALSE		0.836797		0.831709	0.791477	0.772584		0.772584	0.351248		0.258325	1.07154		-0.0178525	0.0625712		-0.0207904	-0.00187835		0.0732902		0.0774353		0.845431		-0.0241195
P48052	CBPA2	CPA2	9276-7_3	SS	FALSE	SS_PUB	1.198e-10		1.04944e-10	0.456317	3.17e-12		3.17e-12	0.0304695		29.9719	3.77643		0.33767	0.284504		0.410522	0.3103		0.110456		0.117416		2.47407		2.53407
Q6UXX9	RSPO2	RSPO2	8409-3_3	SS	FALSE	SS_PUB	1.24431e-10		1.09089e-10	0.0852375	3.32e-12		3.32e-12	0.000348461		29.9464	9.59348		-0.374817	-0.409911		-0.36661	-0.487224		0.1059		0.112432		-3.57104		-3.93288
Q6UXX9	RSPO2	RSPO2	4566-24_3	SS	FALSE		0.337575		0.326945	0.95426	0.211775		0.211775	0.836793		1.56349	0.178887		-0.0644149	0.0369086		0.00457283	-0.0364742		0.19095		0.202982		0.192179		-0.178664
P35968	VGFR2	KDR	3651-50_5	SS	FALSE	SS_PUB	1.24898e-10		1.09586e-10	0.293441	3.36e-12		3.36e-12	0.00586482		29.8975	5.77296		0.220449	0.190726		0.198323	0.218278		0.0617248		0.0656141		2.92651		3.12848
Q9NZ53	PDXL2	PODXL2	10616-67_3	SS	FALSE	SS_PUB	1.67021e-10		1.46659e-10	0.323843	4.53e-12		4.53e-12	0.00922365		29.5662	5.22244		-0.340078	-0.273542		-0.344103	-0.282864		0.0878437		0.0938474		-2.94377		-2.85779
P02679	FIBG	FGG	4989-7_1	SS	FALSE	SS_PUB	1.67868e-10		1.47517e-10	0.638642	4.59e-12		4.59e-12	0.138413		29.4979	2.06702		-0.562038	-0.364818		-0.614207	-0.403919		0.193136		0.205305		-1.84281		-1.91636
O95994	AGR2	AGR2	4959-2_1	SS	FALSE	SS_PUB	1.83577e-10		1.61443e-10	0.703918	5.06e-12		5.06e-12	0.236312		29.3925	1.48985		0.210862	0.119147		0.245081	0.151266		0.0825543		0.0877562		1.41909		1.68689
Q5J8M3	EMC4	EMC4	13516-46_3	SS	FALSE	SS_PUB	1.91478e-10		1.68518e-10	0.302805	5.32e-12		5.32e-12	0.00660216		29.3279	5.62454		0.404712	0.252557		0.387275	0.382405		0.108881		0.115742		2.24202		3.10926
Q8N126	CADM3	CADM3	3630-27_4	SS	FALSE	SS_PUB	1.92113e-10		1.69201e-10	0.552425	5.38e-12		5.38e-12	0.0761431		29.3134	2.73191		0.240275	0.0584473		0.276338	0.159643		0.0787059		0.0835612		0.736103		1.86202
P34096	RNAS4	RNASE4	5644-60_3	SS	FALSE	SS_PUB	2.00178e-10		1.76432e-10	0.563327	5.65e-12		5.65e-12	0.0848253		29.2182	2.60751		-0.40218	-0.355387		-0.456404	-0.40608		0.170948		0.18172		-2.02027		-2.16417
Q969Z4	TR19L	RELT	5115-31_3	SS	FALSE	SS_PUB	2.18313e-10		1.92554e-10	0.444083	6.21e-12		6.21e-12	0.0287449		29.1324	3.85164		-0.475802	-0.355137		-0.550317	-0.496465		0.170139		0.179494		-2.02681		-2.64099
Q969Z4	TR19L	RELT	14112-40_3	SS	FALSE		0.092748		0.0890128	0.791604	0.0404328		0.0404328	0.351844		3.25624	1.06919		0.0866299	0.0178465		0.0580866	-0.0634195		0.0863145		0.0917533		0.205567		-0.685556
Q9UJ90	KCNE5	KCNE5	8908-14_3	SS	FALSE	SS_PUB	2.71754e-10		2.40025e-10	0.25963	7.85e-12		7.85e-12	0.00283509		28.8355	6.70127		-0.329174	-0.2957		-0.342096	-0.366562		0.0945539		0.100512		-2.95867		-3.39507
Q9UJ90	KCNE5	KCNE5	8756-41_3	SS	FALSE		0.940802		0.940582	0.724754	0.919434		0.919434	0.260966		0.0840295	1.38622		0.0215664	0.170897		0.0177316	0.187485		0.110074		0.116834		1.52261		1.57231
Q6NW40	RGMB	RGMB	3331-8_1	SS	FALSE	SS_PUB	2.9718e-10		2.62662e-10	0.951405	8.65e-12		8.65e-12	0.829319		28.6967	0.187949		-0.380993	-0.065599		-0.433195	-0.0809247		0.124562		0.132059		-0.522832		-0.608027
O43781	DYRK3	DYRK3	4359-87_1	SS	FALSE	SS_PUB	3.06198e-10		2.70815e-10	0.69328	8.98e-12		8.98e-12	0.217605		28.6643	1.57795		0.206368	0.100656		0.197775	0.136408		0.0722797		0.0768342		1.37032		1.73578
Q86VW1	S22AG	SLC22A16	9969-8_3	SS	FALSE	SS_PUB	4.06119e-10		3.57e-10	0.25963	1.2e-11		1.2e-11	0.00294919		28.318	6.67056		0.360839	0.242458		0.321975	0.317775		0.0810734		0.087044		2.83746		3.39318
P40967	PMEL	PMEL	6472-40_3	SS	FALSE	SS_PUB	4.0647e-10		3.57559e-10	0.293441	1.21e-11		1.21e-11	0.0057758		28.293	5.80786		0.208259	0.170849		0.253625	0.321474		0.0999962		0.105641		1.67171		2.88283
Q9UBR2	CATZ	CTSZ	4971-1_1	SS	FALSE	SS_PUB	5.42228e-10		4.8433e-10	0.669497	1.65e-11		1.65e-11	0.175464		27.885	1.80939		-0.414647	-0.318235		-0.470999	-0.359383		0.182325		0.193813		-1.70746		-1.81022
Q99538	LGMN	LGMN	3622-33_4	SS	FALSE	SS_PUB	5.5464e-10		4.95702e-10	0.371387	1.7e-11		1.7e-11	0.015502		27.8421	4.58752		0.220035	0.143245		0.21618	0.201111		0.0627572		0.0666286		2.20652		2.8615
Q99538	LGMN	LGMN	7840-64_3	SS	FALSE		0.393677		0.383728	0.948104	0.264679		0.264679	0.815365		1.33741	0.205049		0.172447	0.160992		0.0977033	0.091327		0.276603		0.294032		0.577725		0.308717
P14061	DHB1	HSD17B1	4708-3_2	SS	FALSE	SS_PUB	6.57894e-10		5.88973e-10	0.272821	2.06e-11		2.06e-11	0.00458434		27.6015	6.08418		0.212934	0.205962		0.232551	0.26091		0.0704746		0.0749153		2.78122		3.25933
P28325	CYTD	CST5	3803-10_2	SS	FALSE	SS_PUB	6.57894e-10		5.88973e-10	0.11368	2.06e-11		2.06e-11	0.000697108		27.622	8.57995		-1.20094	-1.59502		-1.23453	-1.30704		0.385701		0.410005		-3.78667		-3.01056
P28325	CYTD	CST5	13661-193_3	SS	FALSE		0.0671786		0.0642382	0.974018	0.0270442		0.0270442	0.910215		3.67247	0.0942804		-0.284128	-0.0394041		-0.257238	0.0153332		0.198575		0.212174		-0.19724		0.071846
Q14289	FAK2	PTK2B	8918-64_3	SS	FALSE	SS_PUB	6.57894e-10		5.88973e-10	0.642219	2.06e-11		2.06e-11	0.143069		27.5883	2.03294		0.261591	0.148833		0.262001	0.143422		0.0749307		0.0797992		1.93286		1.75561
Q14289	FAK2	PTK2B	11395-5_3	SS	FALSE	SS_PUB	0.000414065		0.000387638	0.463659	7.14e-05		7.14e-05	0.0335308		9.98221	3.66486		-0.360443	-0.563363		-0.190504	-0.356668		0.220767		0.234678		-2.45262		-1.49256
P49755	TMEDA	TMED10	6506-54_3	SS	FALSE	SS_PUB	6.85007e-10		6.13579e-10	0.638642	2.16e-11		2.16e-11	0.137295		27.5582	2.08021		-0.40393	-0.259265		-0.394205	-0.211619		0.12823		0.135809		-1.96478		-1.52799
P60985	KTDAP	KRTDAP	5739-75_3	SS	FALSE	SS_PUB	7.2749e-10		6.51983e-10	0.470231	2.31e-11		2.31e-11	0.0396371		27.4779	3.47103		0.253957	0.212802		0.278815	0.211348		0.082651		0.087859		2.47315		2.32037
O00548	DLL1	DLL1	8264-43_3	SS	FALSE	SS_PUB	7.31855e-10		6.56243e-10	0.795163	2.34e-11		2.34e-11	0.360594		27.4459	1.04402		-0.368389	-0.239044		-0.453831	-0.184757		0.166655		0.176381		-1.41001		-1.03516
O00548	DLL1	DLL1	5349-69_3	SS	FALSE	SS_PUB	7.90045e-09		7.17928e-09	0.542619	3.31e-10		3.31e-10	0.0727543		24.2025	2.78314		-0.321424	-0.327004		-0.311219	-0.28305		0.138611		0.147147		-2.27641		-1.87428
P84022	SMAD3	SMAD3	10363-13_3	SS	FALSE	SS_PUB	7.36161e-10		6.6045e-10	0.664817	2.37e-11		2.37e-11	0.169911		27.416	1.84584		0.340294	0.0339914		0.381801	0.146162		0.0985577		0.104638		0.342703		1.37392
Q2TAL6	VWC2	VWC2	11121-56_3	SS	FALSE	SS_PUB	8.20619e-10		7.36603e-10	0.355396	2.66e-11		2.66e-11	0.0128796		27.282	4.80152		-0.302015	-0.364509		-0.325629	-0.282296		0.118615		0.126089		-2.91194		-2.16804
Q9H3M7	TXNIP	TXNIP	11682-7_3	SS	FALSE	SS_PUB	8.27331e-10		7.43006e-10	0.621639	2.7e-11		2.7e-11	0.115631		27.2815	2.26667		0.233558	0.150101		0.251541	0.158921		0.0740893		0.0785987		1.96981		1.96607
P50406	5HT6R	HTR6	13561-5_3	SS	FALSE	SS_PUB	9.16131e-10		8.2317e-10	0.371387	3.01e-11		3.01e-11	0.0154453		27.1172	4.58198		0.384393	0.231474		0.402031	0.366134		0.116631		0.12398		1.93249		2.80798
Q14DG7	T132B	TMEM132B	8890-9_3	SS	FALSE	SS_PUB	1.05212e-09		9.4583e-10	0.669497	3.48e-11		3.48e-11	0.174576		26.9486	1.81488		0.220886	0.124343		0.265733	0.154036		0.0763566		0.081168		1.59634		1.85109
Q96PB7	NOE3	OLFM3	10643-16_3	SS	FALSE	SS_PUB	1.06706e-09		9.60655e-10	0.416007	3.59e-11		3.59e-11	0.0235262		26.9115	4.08019		0.290478	0.259547		0.298279	0.274225		0.0953386		0.101346		2.60497		2.59028
Q96PB7	NOE3	OLFM3	11143-32_3	SS	FALSE	SS_PUB	0.00153571		0.00144331	0.589187	0.000317639		0.000317639	0.0966143		8.3611	2.46271		0.145229	0.195053		0.141229	0.139388		0.090085		0.0957614		2.10019		1.43092
Q96JX3	SRAC1	SERAC1	8985-13_3	SS	FALSE	SS_PUB	1.06706e-09		9.60655e-10	0.534891	3.6e-11		3.6e-11	0.0703388		26.9197	2.82121		0.272935	0.226394		0.244412	0.176476		0.0960054		0.102019		2.2755		1.69187
Q9UBK2	PRGC1	PPARGC1A	11825-27_3	SS	FALSE	SS_PUB	1.1043e-09		9.94654e-10	0.559849	3.75e-11		3.75e-11	0.0830301		26.8843	2.63476		0.206192	0.115748		0.217669	0.167957		0.0688999		0.0736089		1.64459		2.20582
A6NC05	YD286	C5orf63	13378-80_3	SS	FALSE	SS_PUB	1.14829e-09		1.03523e-09	0.423492	3.93e-11		3.93e-11	0.0240456		26.7838	4.0544		0.228496	0.196039		0.254891	0.219216		0.0745585		0.0792565		2.52209		2.64354
O95150	TNF15	TNFSF15	14057-68_3	SS	FALSE	SS_PUB	1.14829e-09		1.03523e-09	0.463659	3.95e-11		3.95e-11	0.0366078		26.7915	3.56296		0.356988	0.25926		0.410888	0.332495		0.117263		0.124652		2.14234		2.55605
O95150	TNF15	TNFSF15	2968-61_1	SS	FALSE		0.512585		0.501825	0.363765	0.381811		0.381811	0.0143755		0.967195	4.6897		-0.0505132	0.182525		-0.0751819	0.00810811		0.100859		0.107557		1.76637		0.0749451
Q7Z408	CSMD2	CSMD2	9971-5_3	SS	FALSE	SS_PUB	1.20933e-09		1.09174e-09	0.474937	4.21e-11		4.21e-11	0.0436333		26.6962	3.36039		-0.288686	-0.248696		-0.261689	-0.264479		0.100986		0.107349		-2.37219		-2.37314
Q9H8J5	MANS1	MANSC1	9557-5_3	SS	FALSE	SS_PUB	1.20933e-09		1.09174e-09	0.679357	4.23e-11		4.23e-11	0.185603		26.6919	1.74878		-0.485026	-0.370805		-0.587853	-0.37105		0.203413		0.21623		-1.78069		-1.67957
Q9H2R5	KLK15	KLK15	6491-59_3	SS	FALSE	SS_PUB	1.20933e-09		1.09174e-09	0.0939503	4.24e-11		4.24e-11	0.000501234		26.7321	9.07569		0.313243	0.298774		0.350836	0.482095		0.112919		0.119292		2.53462		3.70633
Q5TAT6	CODA1	COL13A1	6570-1_3	SS	FALSE	SS_PUB	1.31798e-09		1.19035e-09	0.576838	4.65e-11		4.65e-11	0.0909114		26.6005	2.53031		0.423879	0.332639		0.308913	0.310721		0.148991		0.158379		2.16231		1.9112
P42224	STAT1	STAT1	12351-25_3	SS	FALSE	SS_PUB	1.43655e-09		1.29053e-09	0.463659	5.1e-11		5.1e-11	0.0365778		26.4865	3.56391		-0.65933	-0.697814		-0.473676	-0.484364		0.269901		0.286908		-2.48279		-1.65321
P42224	STAT1	STAT1	10370-21_3	SS	FALSE	SS_PUB	2.00887e-06		1.87099e-06	0.642219	1.67e-07		1.67e-07	0.14497		16.7826	2.01653		-0.568781	-0.503259		-0.411406	-0.409059		0.251193		0.267021		-1.95005		-1.50416
P53367	ARFP1	ARFIP1	13488-3_3	SS	FALSE	SS_PUB	1.47248e-09		1.32342e-09	0.377244	5.26e-11		5.26e-11	0.0178212		26.4492	4.41956		0.220648	0.170587		0.226145	0.235143		0.0737129		0.0791414		2.23547		2.82061
Q15768	EFNB3	EFNB3	7785-1_3	SS	FALSE	SS_PUB	1.48292e-09		1.33341e-09	0.66698	5.33e-11		5.33e-11	0.172994		26.4324	1.82636		0.400084	0.189925		0.44816	0.282112		0.143121		0.151735		1.30661		1.81393
Q15768	EFNB3	EFNB3	2514-65_3	SS	FALSE		0.2924		0.283264	0.540124	0.175118		0.175118	0.0715018		1.75643	2.79891		-0.12068	-0.0685381		-0.108607	-0.322011		0.179057		0.19034		-0.380342		-1.65657
Q8N9N8	EIF1A	EIF1AD	13545-97_3	SS	FALSE	SS_PUB	1.71998e-09		1.53858e-09	0.355396	6.22e-11		6.22e-11	0.0134435		26.2529	4.76026		-0.449222	-0.451863		-0.366839	-0.351098		0.147391		0.155495		-2.90236		-2.18402
Q9NQ25	SLAF7	SLAMF7	7882-31_3	SS	FALSE	SS_PUB	1.74529e-09		1.56196e-09	0.803248	6.35e-11		6.35e-11	0.382289		26.2148	0.982423		0.273669	0.139427		0.294725	0.12364		0.0995842		0.105859		1.37755		1.15285
Q9NQ25	SLAF7	SLAMF7	5487-7_3	SS	FALSE		0.0116492		0.0110076	0.907579	0.00336504		0.00336504	0.650458		5.8471	0.434216		-0.251585	-0.137082		-0.323911	-0.208198		0.213484		0.226936		-0.637108		-0.908131
Q96GP6	SREC2	SCARF2	8956-96_3	SS	FALSE	SS_PUB	1.96607e-09		1.77098e-09	0.355396	7.24e-11		7.24e-11	0.0130887		26.0518	4.78199		-0.209658	-0.226092		-0.234155	-0.237646		0.0765244		0.0813464		-2.80915		-2.78027
Q96GP6	SREC2	SCARF2	9925-56_3	SS	FALSE		0.0185141		0.0176409	0.598826	0.00581754		0.00581754	0.101051		5.27033	2.41579		-0.342493	-0.38391		-0.205266	-0.609814		0.268652		0.285196		-1.40487		-2.07389
Q9ULP0	NDRG4	NDRG4	7934-11_3	SS	FALSE	SS_PUB	2.2837e-09		2.05798e-09	0.68474	8.46e-11		8.46e-11	0.20719		25.858	1.63049		0.179287	0.121215		0.182551	0.100641		0.0671818		0.071415		1.7631		1.38636
Q14982	OPCM	OPCML	3634-5_4	SS	FALSE	SS_PUB	2.38289e-09		2.14828e-09	0.470231	8.88e-11		8.88e-11	0.0393339		25.7857	3.47989		0.245467	0.19225		0.209853	0.200169		0.0759478		0.0807334		2.43418		2.3873
Q9UIS9	MBD1	MBD1	14294-61_3	SS	FALSE	SS_PUB	2.43023e-09		2.19188e-09	0.293441	9.11e-11		9.11e-11	0.00577425		25.7532	5.79252		0.516411	0.292804		0.501987	0.498039		0.143902		0.152969		1.9792		3.06845
Q9H8S9	MOB1A	MOB1A	12426-19_3	SS	FALSE	SS_PUB	2.43988e-09		2.2015e-09	0.634647	9.2e-11		9.2e-11	0.131818		25.7673	2.12258		0.200285	0.0982255		0.18256	0.141078		0.0655011		0.0689573		1.4726		1.98834
Q86VZ4	LRP11	LRP11	8330-1_3	SS	FALSE	SS_PUB	2.51798e-09		2.2729e-09	0.664817	9.55e-11		9.55e-11	0.170319		25.6958	1.84157		-0.445523	-0.314269		-0.539851	-0.212892		0.170231		0.180958		-1.80256		-1.16112
Q86VZ4	LRP11	LRP11	6713-4_3	SS	FALSE	SS_PUB	4.5426e-05		4.26051e-05	0.748276	5.98e-06		5.98e-06	0.302166		12.7129	1.22918		-0.309653	-0.342793		-0.479361	-0.28188		0.218948		0.232744		-1.5364		-1.19478
Q8TBE7	S35G2	SLC35G2	13501-10_3	SS	FALSE	SS_PUB	2.62139e-09		2.3672e-09	0.474937	1e-10		1e-10	0.0449752		25.6349	3.3256		0.323165	0.288968		0.344276	0.242626		0.112086		0.119149		2.47619		1.98067
Q96QR1	SG3A1	SCGB3A1	6252-62_3	SS	FALSE	SS_PUB	3.5446e-09		3.20218e-09	0.614108	1.36e-10		1.36e-10	0.109431		25.2447	2.3249		-0.86798	-0.642106		-0.72924	-0.627732		0.303248		0.322356		-2.05599		-1.89757
Q8TDN1	KCNG4	KCNG4	13525-17_3	SS	FALSE	SS_PUB	3.60209e-09		3.25541e-09	0.634647	1.39e-10		1.39e-10	0.133139		25.2286	2.10947		0.231309	0.162736		0.243092	0.166222		0.0819055		0.0870665		1.93456		1.86179
Q9HDB5	NRX3B	NRXN3	5111-15_3	SS	FALSE	SS_PUB	4.15068e-09		3.774e-09	0.842971	1.62e-10		1.62e-10	0.473082		25.0536	0.761075		-0.359775	-0.150514		-0.433271	-0.187999		0.143769		0.152828		-1.03487		-1.21324
P16860	ANFB	NPPB	7655-11_3	SS	FALSE	SS_PUB	4.28022e-09		3.89318e-09	0.199271	1.68e-10		1.68e-10	0.00178517		25.0107	7.30781		-0.765398	-1.14373		-0.89329	-1.25554		0.320394		0.340583		-3.33152		-3.4274
P16860	ANFB	NPPB	3723-1_2	SS	FALSE	SS_PUB	2.44452e-05		2.28013e-05	0.754371	2.9e-06		2.9e-06	0.308225		13.5326	1.20825		0.139944	0.0875688		0.135738	0.0611373		0.0580807		0.0617405		1.48096		0.979453
P09326	CD48	CD48	3292-75_1	SS	FALSE	SS_PUB	4.35765e-09		3.96501e-09	0.878912	1.72e-10		1.72e-10	0.57121		25.0104	0.567025		-0.348795	-0.0368586		-0.344148	-0.106098		0.116389		0.123723		-0.314756		-0.84935
P36222	CH3L1	CHI3L1	11104-13_3	SS	FALSE	SS_PUB	4.35864e-09		3.96729e-09	0.634647	1.73e-10		1.73e-10	0.132395		24.9531	2.1156		-1.11876	-0.842593		-1.0175	-0.647832		0.413555		0.439614		-1.98171		-1.44828
P08962	CD63	CD63	9190-7_3	SS	FALSE	SS_PUB	4.96094e-09		4.51707e-09	0.714778	1.98e-10		1.98e-10	0.249515		24.8074	1.43297		0.184807	0.0810349		0.199504	0.104471		0.0583467		0.061751		1.36623		1.65584
Q9H9V4	RN122	RNF122	11160-56_3	SS	FALSE	SS_PUB	5.1081e-09		4.65265e-09	0.659661	2.05e-10		2.05e-10	0.162714		24.7565	1.8928		0.184491	0.111818		0.171304	0.0862429		0.0579147		0.0612947		1.88098		1.38371
P03973	SLPI	SLPI	4413-3_2	SS	FALSE	SS_PUB	5.17932e-09		4.71911e-09	0.868227	2.09e-10		2.09e-10	0.548927		24.7182	0.608041		-0.657338	-0.25974		-0.76978	-0.315876		0.270587		0.286873		-0.949543		-1.08744
Q13449	LSAMP	LSAMP	2999-6_2	SS	FALSE	SS_PUB	6.16168e-09		5.61607e-09	0.806242	2.5e-10		2.5e-10	0.390046		24.4992	0.961465		-0.306061	-0.175874		-0.362859	-0.154055		0.126891		0.134887		-1.36399		-1.12769
Q99653	CHP1	CHP1	12458-79_3	SS	FALSE	SS_PUB	6.27546e-09		5.72166e-09	0.485864	2.56e-10		2.56e-10	0.0485581		24.4927	3.23777		0.276506	0.263405		0.294873	0.2562		0.105262		0.111894		2.40807		2.21465
Q9Y266	NUDC	NUDC	8887-21_3	SS	FALSE	SS_PUB	6.8025e-09		6.20423e-09	0.653848	2.79e-10		2.79e-10	0.153995		24.389	1.95081		0.20958	0.123489		0.237475	0.0744307		0.0673944		0.071641		1.78956		1.02708
Q9Y266	NUDC	NUDC	8871-14_3	SS	FALSE		0.890272		0.889354	0.952067	0.852188		0.852188	0.832374		0.160066	0.184223		-0.0147116	-0.0411533		0.0089471	0.0110272		0.138714		0.147455		-0.29489		0.0743668
O00339	MATN2	MATN2	3325-2_2	SS	FALSE	SS_PUB	7.12989e-09		6.47241e-09	0.474937	2.94e-10		2.94e-10	0.0446283		24.3024	3.33449		-0.417436	-0.387617		-0.473799	-0.333913		0.150103		0.159561		-2.48002		-2.03307
P09603	CSF1	CSF1	10741-22_3	SS	FALSE	SS_PUB	7.35731e-09		6.68117e-09	0.47153	3.05e-10		3.05e-10	0.0402487		24.2818	3.45336		-0.486042	-0.409612		-0.500016	-0.245686		0.168291		0.178895		-2.34617		-1.35178
P09603	CSF1	CSF1	3738-54_4	SS	FALSE	SS_PUB	0.00213401		0.00200551	0.726515	0.000469152		0.000469152	0.263157		7.94049	1.3754		-0.181463	-0.113191		-0.169603	-0.191426		0.113316		0.120456		-0.987932		-1.55889
P09228	CYTT	CST2	4324-33_2	SS	FALSE	SS_PUB	8.04903e-09		7.31675e-09	0.289544	3.39e-10		3.39e-10	0.00509971		24.1265	5.94916		-0.899989	-1.16423		-1.06754	-1.22224		0.353088		0.375337		-3.10362		-3.06893
Q8N2S1	LTBP4	LTBP4	13133-73_3	SS	FALSE	SS_PUB	8.19607e-09		7.4167e-09	0.505131	3.47e-10		3.47e-10	0.0561002		24.1222	3.07314		-0.359813	-0.293109		-0.359997	-0.261486		0.118419		0.125881		-2.38349		-2.01872
Q9UBX7	KLK11	KLK11	2831-29_1	SS	FALSE	SS_PUB	9.60217e-09		8.70067e-09	0.657062	4.13e-10		4.13e-10	0.160423		23.9204	1.90642		-0.402667	-0.230455		-0.485411	-0.387435		0.194469		0.206723		-1.16946		-1.82895
Q9UBX7	KLK11	KLK11	7775-15_3	SS	FALSE		0.120161		0.114974	0.9957	0.055881		0.055881	0.988464		2.9234	0.0116062		-0.0622478	-0.0063668		-0.0682672	-0.000354584		0.0740974		0.0785572		-0.0854344		-0.00448814
Q16623	STX1A	STX1A	3766-51_4	SS	FALSE	SS_PUB	9.60217e-09		8.70117e-09	0.371387	4.15e-10		4.15e-10	0.0159419		23.893	4.54392		0.255065	0.189297		0.303888	0.273029		0.0857684		0.0911728		2.1388		2.84406
Q99435	NELL2	NELL2	6022-57_3	SS	FALSE	SS_PUB	9.73422e-09		8.82677e-09	0.636231	4.23e-10		4.23e-10	0.135675		23.8808	2.09098		-0.303944	-0.231545		-0.326207	-0.174573		0.116518		0.123531		-1.93372		-1.38964
Q9UK85	DKKL1	DKKL1	3644-5_4	SS	FALSE	SS_PUB	9.73422e-09		8.82677e-09	0.680196	4.25e-10		4.25e-10	0.193248		23.852	1.70675		0.30047	0.139625		0.239596	0.174299		0.0898079		0.0945468		1.52531		1.79916
Q9UBC7	GALP	GALP	9398-30_3	SS	FALSE	SS_PUB	9.93598e-09		9.01271e-09	0.654244	4.36e-10		4.36e-10	0.155575		23.8771	1.94157		0.201816	0.077854		0.220422	0.159644		0.0854233		0.0901203		0.902002		1.73123
Q9C005	DPY30	DPY30	13943-38_3	SS	FALSE	SS_PUB	1.04985e-08		9.52612e-09	0.555567	4.63e-10		4.63e-10	0.078674		23.7595	2.69165		-0.349739	-0.333616		-0.425647	-0.434779		0.176307		0.187416		-1.84593		-2.24229
Q92626	PXDN	PXDN	13463-1_3	SS	FALSE	SS_PUB	1.18314e-08		1.07925e-08	0.510219	5.27e-10		5.27e-10	0.0583653		23.5905	3.02819		-0.707685	-0.694651		-0.917423	-0.948573		0.362977		0.385849		-1.86612		-2.36832
P20839	IMDH1	IMPDH1	5229-90_3	SS	FALSE	SS_PUB	1.21529e-08		1.1089e-08	0.289544	5.44e-10		5.44e-10	0.00521409		23.5742	5.93748		-0.830933	-1.17377		-0.545188	-0.936722		0.341766		0.361712		-3.21471		-2.48442
Q9Y2G1	MYRF	MYRF	8843-34_3	SS	FALSE	SS_PUB	1.22934e-08		1.12205e-08	0.76346	5.53e-10		5.53e-10	0.317782		23.5424	1.1761		0.237537	0.106251		0.219889	0.100133		0.0699228		0.0743287		1.49231		1.32651
O15072	ATS3	ADAMTS3	8845-2_3	SS	FALSE	SS_PUB	1.2344e-08		1.12701e-08	0.355396	5.58e-10		5.58e-10	0.011417		23.5546	4.94818		0.271879	0.270788		0.220066	0.285488		0.0902296		0.0959151		2.84967		2.82826
Q8NDV2	GPR26	GPR26	13540-1_3	SS	FALSE	SS_PUB	1.23942e-08		1.13191e-08	0.596446	5.63e-10		5.63e-10	0.0991593		23.5323	2.43388		0.212769	0.198628		0.250936	0.181417		0.0903959		0.0960919		2.12981		1.8419
O43915	VEGFD	VEGFD	13098-93_3	SS	FALSE	SS_PUB	1.2422e-08		1.13477e-08	0.296669	5.67e-10		5.67e-10	0.00606565		23.5112	5.73068		-0.44185	-0.514946		-0.45417	-0.532956		0.158106		0.168068		-3.06943		-2.99619
O43915	VEGFD	VEGFD	14705-1_3	SS	FALSE		0.633189		0.623629	0.677976	0.520234		0.520234	0.181089		0.655467	1.77688		-0.0182876	-0.0574582		-0.0473146	-0.144097		0.0864366		0.0909975		-0.659331		-1.55283
P07451	CAH3	CA3	3799-11_2	SS	FALSE	SS_PUB	1.29073e-08		1.17413e-08	0.0445793	5.92e-10		5.92e-10	0.000131622		23.4713	11.023		-0.843958	-0.790508		-1.07268	-1.43549		0.310353		0.326729		-2.44628		-3.97862
Q9BQR3	PRS27	PRSS27	3624-3_4	SS	FALSE	SS_PUB	1.31927e-08		1.20046e-08	0.495892	6.08e-10		6.08e-10	0.0533445		23.4278	3.1352		0.262976	0.138974		0.246673	0.221727		0.0865413		0.0911078		1.57414		2.34405
Q9UKK6	NXT1	NXT1	9942-2_3	SS	FALSE	SS_PUB	1.37562e-08		1.2521e-08	0.454479	6.37e-10		6.37e-10	0.0299061		23.3816	3.80515		-0.362026	-0.463897		-0.39451	-0.485204		0.174601		0.184457		-2.54438		-2.52082
A6H8Y1	BDP1	BDP1	8929-7_3	SS	FALSE	SS_PUB	1.47011e-08		1.33851e-08	0.697692	6.84e-10		6.84e-10	0.231169		23.2849	1.51332		0.225348	0.121037		0.197288	0.124765		0.0721928		0.0767418		1.64215		1.5938
Q96JN8	NEUL4	NEURL4	13468-5_3	SS	FALSE	SS_PUB	1.50596e-08		1.37155e-08	0.607779	7.04e-10		7.04e-10	0.10477		23.2388	2.37296		0.326198	0.276618		0.329606	0.225336		0.127253		0.135272		2.10808		1.6319
Q99983	OMD	OMD	5725-1_3	SS	FALSE	SS_PUB	1.63941e-08		1.49353e-08	0.882914	7.7e-10		7.7e-10	0.58737		23.1628	0.538587		-0.442652	-0.156894		-0.521325	-0.202702		0.184502		0.195602		-0.84211		-1.02424
Q99983	OMD	OMD	5358-3_3	SS	FALSE	SS_PUB	3.90492e-05		3.6716e-05	0.810206	5.02e-06		5.02e-06	0.399491		12.9139	0.936531		-0.481316	-0.269583		-0.553336	-0.350487		0.240961		0.256145		-1.10497		-1.34692
P0C0P6	NPS	NPS	6390-18_3	SS	FALSE	SS_PUB	1.64447e-08		1.49856e-08	0.371387	7.76e-10		7.76e-10	0.0158058		23.1519	4.55423		0.250717	0.248926		0.197065	0.223398		0.0826557		0.0878639		2.85879		2.44425
Q9UN86	G3BP2	G3BP2	9831-12_3	SS	FALSE	SS_PUB	1.77814e-08		1.62084e-08	0.387871	8.43e-10		8.43e-10	0.019116		23.0313	4.32655		-0.485903	-0.58017		-0.356835	-0.435514		0.199984		0.212585		-2.7625		-1.99215
P08118	MSMB	MSMB	10620-21_3	SS	FALSE	SS_PUB	1.814e-08		1.64733e-08	0.74743	8.65e-10		8.65e-10	0.300631		23.0107	1.23531		-0.770358	-0.412251		-0.87683	-0.529666		0.317584		0.337176		-1.27865		-1.54077
O95998	I18BP	IL18BP	3073-51_2	SS	FALSE	SS_PUB	1.814e-08		1.64733e-08	0.715081	8.68e-10		8.68e-10	0.250181		22.9949	1.42912		-0.393186	-0.263287		-0.500757	-0.370071		0.20663		0.21965		-1.25594		-1.64998
Q9H972	CN093	C14orf93	6439-59_3	SS	FALSE	SS_PUB	1.88265e-08		1.71018e-08	0.476603	9.05e-10		9.05e-10	0.0456912		22.9346	3.31275		0.245091	0.138758		0.234906	0.10011		0.0550193		0.0585941		2.42371		1.6717
O00206|Q9Y6Y9	TLR4|LY96	TLR4|LY96	3647-49_4	SS	FALSE	SS_PUB	1.98303e-08		1.80242e-08	0.299428	9.58e-10		9.58e-10	0.00632451		22.8762	5.67829		0.261324	0.213313		0.305631	0.321936		0.09117		0.0969148		2.26044		3.12439
Q99650	OSMR	OSMR	10892-8_3	SS	FALSE	SS_PUB	1.98303e-08		1.80242e-08	0.836915	9.62e-10		9.62e-10	0.461012		22.8604	0.78781		0.271795	0.118424		0.311976	0.113577		0.0955914		0.101615		1.2217		1.10394
Q9H0R8	GBRL1	GABARAPL1	12661-44_3	SS	FALSE	SS_PUB	2.25724e-08		2.05225e-08	0.413948	1.1e-09		1.1e-09	0.0225257		22.7098	4.13157		-0.594088	-0.68566		-0.48552	-0.633497		0.239896		0.255013		-2.72485		-2.39163
Q16665	HIF1A	HIF1A	13089-6_3	SS	FALSE	SS_PUB	2.32878e-08		2.1179e-08	0.586546	1.14e-09		1.14e-09	0.095274		22.6711	2.48121		0.221566	0.0609885		0.270538	0.162533		0.0834385		0.0885858		0.724611		1.79091
Q8N912	NRAC	NRAC	13464-8_3	SS	FALSE	SS_PUB	2.36873e-08		2.15544e-08	0.460803	1.17e-09		1.17e-09	0.0316063		22.6356	3.73368		0.240509	0.181049		0.300895	0.279628		0.0981309		0.104314		1.80147		2.56786
Q9NT22	EMIL3	EMILIN3	9991-112_3	SS	FALSE	SS_PUB	2.36873e-08		2.15544e-08	0.660363	1.17e-09		1.17e-09	0.163551		22.6575	1.88723		0.309123	0.234574		0.285905	0.240035		0.125163		0.13272		1.82793		1.76625
Q9NT22	EMIL3	EMILIN3	8773-172_3	SS	FALSE		0.609947		0.600726	0.986519	0.492396		0.492396	0.950472		0.71079	0.0508554		0.0211117	0.017831		-0.0192705	0.000121913		0.0928131		0.0992817		0.190989		0.00122099
Q7Z304	MAMC2	MAMDC2	6119-14_3	SS	FALSE	SS_PUB	2.49929e-08		2.27488e-08	0.523624	1.24e-09		1.24e-09	0.0669615		22.5551	2.87678		0.182241	0.124927		0.187417	0.137369		0.0558663		0.0593127		2.16406		2.23711
Q8IWI9	MGAP	MGA	11587-5_3	SS	FALSE	SS_PUB	2.54843e-08		2.31067e-08	0.495892	1.27e-09		1.27e-09	0.0535732		22.5316	3.12558		0.297027	0.258302		0.31489	0.250542		0.104979		0.111594		2.37022		2.17379
P19957	ELAF	PI3	4982-54_1	SS	FALSE	SS_PUB	2.58575e-08		2.33629e-08	0.459627	1.3e-09		1.3e-09	0.0310725		22.5254	3.76031		-0.71317	-0.834187		-0.851476	-0.786624		0.305353		0.323731		-2.61092		-2.3406
Q08554	DSC1	DSC1	10882-12_3	SS	FALSE	SS_PUB	2.58575e-08		2.33629e-08	0.981747	1.3e-09		1.3e-09	0.932247		22.5216	0.0702697		0.277562	0.0337218		0.256722	0.0246186		0.0916195		0.0975092		0.365697		0.250953
P19367	HXK1	HK1	13131-5_3	SS	FALSE	SS_PUB	2.93789e-08		2.65606e-08	0.694821	1.49e-09		1.49e-09	0.226158		22.3763	1.53673		0.226478	0.168023		0.244409	0.124373		0.0974567		0.103598		1.68724		1.18451
P61201	CSN2	COPS2	14029-42_3	SS	FALSE	SS_PUB	3.08223e-08		2.78738e-08	0.474937	1.57e-09		1.57e-09	0.0446286		22.2823	3.33448		0.274714	0.247298		0.280173	0.214854		0.0957807		0.101816		2.47963		2.04931
P23677	IP3KA	ITPKA	13473-55_3	SS	FALSE	SS_PUB	3.26442e-08		2.95302e-08	0.589187	1.67e-09		1.67e-09	0.0965402		22.2274	2.46653		0.173155	0.0956561		0.161085	0.0227566		0.0605323		0.0642166		1.5497		0.352114
Q96DB5	RMD1	RMDN1	7096-30_3	SS	FALSE	SS_PUB	3.38665e-08		3.06449e-08	0.718322	1.74e-09		1.74e-09	0.255734		22.1663	1.40779		-0.574403	-0.292559		-0.489919	-0.395409		0.223876		0.235798		-1.28661		-1.64089
Q5T1S8	NCMAP	NCMAP	14614-41_3	SS	FALSE	SS_PUB	3.6435e-08		3.29786e-08	0.631447	1.88e-09		1.88e-09	0.120702		22.0816	2.21697		0.255925	0.186731		0.264017	0.168415		0.0889114		0.0945138		2.04002		1.74198
Q6UY11	DLK2	DLK2	9359-9_3	SS	FALSE	SS_PUB	3.93677e-08		3.56433e-08	0.914356	2.04e-09		2.04e-09	0.696511		21.9722	0.364594		-0.485327	-0.201586		-0.645365	-0.228079		0.257606		0.273838		-0.775576		-0.825124
Q8TCW7	ZPLD1	ZPLD1	5590-11_3	SS	FALSE	SS_PUB	4.4197e-08		3.98697e-08	0.832727	2.3e-09		2.3e-09	0.445057		21.8417	0.824632		0.295405	0.102538		0.32162	0.138877		0.102616		0.108793		0.988014		1.25779
O95841	ANGL1	ANGPTL1	9092-33_3	SS	FALSE	SS_PUB	4.61154e-08		4.16127e-08	0.375183	2.41e-09		2.41e-09	0.0172721		21.7758	4.44777		0.236564	0.221348		0.248619	0.208327		0.0748853		0.0796039		2.81031		2.5111
O95841	ANGL1	ANGPTL1	11142-11_3	SS	FALSE	SS_PUB	3.142e-07		2.88325e-07	0.506182	2.03e-08		2.03e-08	0.0565638		19.2418	3.06379		-0.253046	-0.225957		-0.239504	-0.126644		0.100849		0.107203		-2.16961		-1.16586
O60494	CUBN	CUBN	12904-180_3	SS	FALSE	SS_PUB	5.10664e-08		4.60939e-08	0.636048	2.68e-09		2.68e-09	0.134346		21.6674	2.10177		0.200934	0.207804		0.213877	0.17841		0.101365		0.107799		1.99222		1.62092
Q5DID0	UROL1	UMODL1	9114-84_3	SS	FALSE	SS_PUB	5.75813e-08		5.24248e-08	0.706391	3.06e-09		3.06e-09	0.239982		21.5053	1.4745		0.171179	0.0981283		0.163005	0.110614		0.0625003		0.0660352		1.53996		1.63996
Q9UBP4	DKK3	DKK3	3607-71_1	SS	FALSE	SS_PUB	5.84678e-08		5.32456e-08	0.752573	3.12e-09		3.12e-09	0.306977		21.4748	1.21325		-0.417751	0.0181692		-0.475477	0.15732		0.158863		0.168424		0.113714		0.92423
Q9UBP4	DKK3	DKK3	10746-24_3	SS	FALSE	SS_PUB	4.24192e-05		3.98298e-05	0.542619	5.5e-06		5.5e-06	0.072545		12.8126	2.78263		-0.379282	-0.386263		-0.450529	-0.133757		0.210684		0.223959		-1.79055		-0.592761
Q96S55	WRIP1	WRNIP1	12528-40_3	SS	FALSE	SS_PUB	6.12132e-08		5.576e-08	0.839684	3.28e-09		3.28e-09	0.466529		21.405	0.7758		0.17423	0.0645638		0.186682	0.0764779		0.0575774		0.0624421		1.10716		1.20767
Q16627	CCL14	CCL14	2900-53_3	SS	FALSE	SS_PUB	6.37502e-08		5.80857e-08	0.463566	3.43e-09		3.43e-09	0.0319046		21.3327	3.72273		-0.496427	-0.572766		-0.560369	-0.710594		0.2459		0.261394		-2.25089		-2.60151
Q9P2W9	STX18	STX18	9037-1_3	SS	FALSE	SS_PUB	6.77473e-08		6.17432e-08	0.750919	3.66e-09		3.66e-09	0.304724		21.2725	1.22103		0.19268	0.110277		0.19913	0.0788746		0.0721931		0.0766535		1.49934		1.01708
Q9Y231	FUT9	FUT9	6991-24_3	SS	FALSE	SS_PUB	6.98685e-08		6.36923e-08	0.365339	3.79e-09		3.79e-09	0.0146883		21.2152	4.65276		0.237291	0.137246		0.258184	0.213648		0.0670673		0.071324		1.98882		2.84166
P52823	STC1	STC1	4930-21_1	SS	FALSE	SS_PUB	7.17889e-08		6.5459e-08	0.711423	3.91e-09		3.91e-09	0.245671		21.222	1.44848		-0.529856	-0.200313		-0.449882	-0.0157544		0.18699		0.198773		-1.05863		-0.0788163
P15848	ARSB	ARSB	3172-28_2	SS	FALSE	SS_PUB	7.41263e-08		6.76234e-08	0.463659	4.07e-09		4.07e-09	0.0352738		21.1372	3.60599		0.353625	0.326461		0.330008	0.207827		0.128747		0.13686		2.43807		1.49133
Q9NP99	TREM1	TREM1	9266-1_3	SS	FALSE	SS_PUB	7.41263e-08		6.76234e-08	0.321236	4.07e-09		4.07e-09	0.0086812		21.1467	5.28441		-0.749374	-0.878054		-0.700288	-0.887674		0.278111		0.295635		-2.98432		-2.85098
O14896	IRF6	IRF6	9999-1_3	SS	FALSE	SS_PUB	7.50996e-08		6.85279e-08	0.819559	4.14e-09		4.14e-09	0.410617		21.1261	0.907935		-0.31949	-0.132974		-0.280874	-0.158401		0.111761		0.118803		-1.17408		-1.31312
P48739	PIPNB	PITPNB	12484-67_3	SS	FALSE	SS_PUB	7.84139e-08		7.15694e-08	0.680196	4.34e-09		4.34e-09	0.186957		21.0798	1.74095		0.209534	0.152677		0.218925	0.118053		0.08253		0.0877304		1.80616		1.32503
P10827	THA	THRA	12527-50_3	SS	FALSE	SS_PUB	8.04423e-08		7.34381e-08	0.923211	4.47e-09		4.47e-09	0.732393		21.0428	0.313653		0.169875	0.0415897		0.168525	0.0384985		0.0529081		0.0558172		0.778904		0.683978
Q16651	PRSS8	PRSS8	6225-3_3	SS	FALSE	SS_PUB	8.19168e-08		7.48019e-08	0.298707	4.57e-09		4.57e-09	0.00624143		21.0252	5.69486		0.200035	0.229277		0.172817	0.229273		0.0696816		0.0740723		3.09775		2.9311
Q9Y5S2	MRCKB	CDC42BPB	3629-60_4	SS	FALSE	SS_PUB	8.23085e-08		7.51771e-08	0.899421	4.61e-09		4.61e-09	0.62134		20.9979	0.481061		0.208385	0.0284622		0.226394	0.0694016		0.0786253		0.0834757		0.35968		0.823475
Q13563	PKD2	PKD2	13486-9_3	SS	FALSE	SS_PUB	8.37912e-08		7.65669e-08	0.476603	4.73e-09		4.73e-09	0.0460041		20.9674	3.3049		0.438192	0.430209		0.346041	0.403892		0.168715		0.180474		2.44879		2.16569
Q13563	PKD2	PKD2	13745-10_3	SS	FALSE		0.374674		0.364377	0.416007	0.247375		0.247375	0.0228409		1.40596	4.12321		-0.0100027	0.0314921		-0.0451245	-0.0633215		0.0581458		0.0616438		0.537645		-1.01536
Q9H2A7	CXL16	CXCL16	2436-49_4	SS	FALSE	SS_PUB	8.4171e-08		7.69315e-08	0.905214	4.77e-09		4.77e-09	0.642971		20.957	0.446019		-0.21981	-0.0342717		-0.262255	-0.0730733		0.0819719		0.0871371		-0.415372		-0.83073
P22004	BMP6	BMP6	3736-60_3	SS	FALSE	SS_PUB	8.54267e-08		7.8097e-08	0.463659	4.86e-09		4.86e-09	0.0365402		20.9341	3.5651		0.247815	0.208964		0.267692	0.274709		0.096781		0.102879		2.09458		2.55857
P22004	BMP6	BMP6	8459-10_3	SS	FALSE		0.066885		0.0639559	0.945745	0.0268765		0.0268765	0.784072		3.67689	0.244574		-0.0594122	0.0570361		-0.181004	-0.00900157		0.15457		0.164309		0.366678		-0.0544798
Q9UJ70	NAGK	NAGK	3894-15_2	SS	FALSE	SS_PUB	1.01381e-07		9.27032e-08	0.653678	5.79e-09		5.79e-09	0.152916		20.7175	1.95846		-0.600611	-0.49105		-0.442307	-0.345139		0.255373		0.271464		-1.87467		-1.25324
P25445	TNR6	FAS	9459-7_3	SS	FALSE	SS_PUB	1.03956e-07		9.50793e-08	0.51554	5.96e-09		5.96e-09	0.0634785		20.6825	2.93309		-0.313618	-0.291495		-0.417	-0.390041		0.15152		0.161068		-1.87554		-2.33495
P25445	TNR6	FAS	5392-73_2	SS	FALSE	SS_PUB	1.35542e-07		1.23747e-07	0.486746	8.01e-09		8.01e-09	0.0493293		20.3239	3.21975		-0.329859	-0.282365		-0.410763	-0.405181		0.1511		0.160621		-1.82383		-2.42629
P25445	TNR6	FAS	6248-68_3	SS	FALSE	SS_PUB	2.18667e-05		2.0352e-05	0.697365	2.57e-06		2.57e-06	0.230287		13.6683	1.51855		-0.21907	-0.188213		-0.306821	-0.220434		0.121206		0.12828		-1.52353		-1.68103
P25445	TNR6	FAS	9218-7_3	SS	FALSE		0.578924		0.568727	0.847929	0.458288		0.458288	0.480068		0.783096	0.746203		0.0242986	-0.047616		0.0259483	-0.0235251		0.0447502		0.0473619		-1.05131		-0.493206
O95363	SYFM	FARS2	13941-82_3	SS	FALSE	SS_PUB	1.1251e-07		1.02579e-07	0.799735	6.5e-09		6.5e-09	0.37017		20.5714	1.01607		0.193581	0.0516834		0.22158	0.0879355		0.0606705		0.0644934		0.843772		1.34225
Q8IYJ0	PIANP	PIANP	9599-6_3	SS	FALSE	SS_PUB	1.13634e-07		1.03628e-07	0.799205	6.59e-09		6.59e-09	0.36931		20.5811	1.01955		-0.262937	-0.151264		-0.260546	-0.166577		0.112901		0.119204		-1.31845		-1.37394
Q8IYJ0	PIANP	PIANP	14114-18_3	SS	FALSE	SS_PUB	0.000858346		0.000803665	0.860627	0.000163909		0.000163909	0.514144		9.07587	0.675651		-0.279784	-0.268416		-0.33487	-0.287763		0.242215		0.255737		-1.09402		-1.11062
Q9NRR6	INP5E	INPP5E	11370-20_3	SS	FALSE	SS_PUB	1.15265e-07		1.05139e-07	0.642219	6.71e-09		6.71e-09	0.146732		20.5511	2.00534		0.167947	0.125528		0.128249	0.128333		0.064871		0.0690858		1.885		1.81238
P14649	MYL6B	MYL6B	14227-21_3	SS	FALSE	SS_PUB	1.23728e-07		1.12885e-07	0.355396	7.23e-09		7.23e-09	0.0121723		20.4614	4.88136		-0.341857	-0.385148		-0.409926	-0.522173		0.158913		0.167298		-2.33497		-2.94999
P01876|P01877	IGHA1|IGHA2	IGHA1|IGHA2	11089-7_3	SS	FALSE	SS_PUB	1.24798e-07		1.13887e-07	0.25963	7.32e-09		7.32e-09	0.00309755		20.4305	6.58659		-0.706453	-0.878783		-0.694151	-0.913518		0.252158		0.268047		-3.26126		-3.19693
Q13247	SRSF6	SRSF6	11573-3_3	SS	FALSE	SS_PUB	1.25519e-07		1.14571e-07	0.335757	7.39e-09		7.39e-09	0.0104107		20.4267	5.06098		-0.500295	-0.663682		-0.375845	-0.580929		0.208701		0.221852		-3.00387		-2.51244
Q8N3Z0	PRS35	PRSS35	9983-97_3	SS	FALSE	SS_PUB	1.43805e-07		1.3132e-07	0.825768	8.53e-09		8.53e-09	0.431545		20.2658	0.856641		0.189059	0.11371		0.189551	0.102501		0.087208		0.0918097		1.28426		1.1024
P08174	DAF	CD55	5069-9_3	SS	FALSE	SS_PUB	1.44952e-07		1.32397e-07	0.728663	8.63e-09		8.63e-09	0.278224		20.2348	1.3164		-0.323212	-0.232505		-0.410613	-0.231665		0.146793		0.156043		-1.55385		-1.45882
A8MVW0	F1712	FAM171A2	13479-8_3	SS	FALSE	SS_PUB	1.47764e-07		1.34995e-07	0.556392	8.83e-09		8.83e-09	0.0810819		20.2078	2.65792		0.261451	0.229642		0.289552	0.144011		0.105991		0.112669		2.10149		1.2598
P0DTE4|P0DTE5	UD2A1|UD2A2	UGT2A1|UGT2A2	8907-11_3	SS	FALSE	SS_PUB	1.50555e-07		1.37575e-07	0.820157	9.03e-09		9.03e-09	0.41661		20.1978	0.892864		0.22661	0.110647		0.22175	0.0697243		0.087976		0.0935195		1.23996		0.739158
Q8TBM8	DJB14	DNAJB14	8037-53_3	SS	FALSE	SS_PUB	1.51277e-07		1.3877e-07	0.782971	9.14e-09		9.14e-09	0.339172		20.1996	1.10826		0.176237	0.102361		0.164201	0.0736593		0.0702044		0.0743017		1.43274		0.98031
Q8TBM8	DJB14	DNAJB14	8053-16_3	SS	FALSE		0.537261		0.526797	0.990157	0.410143		0.410143	0.96542		0.894954	0.0352205		0.033392	0.0098737		0.0336998	0.0181657		0.0689289		0.0730793		0.142397		0.247045
Q8N5Y8	PAR16	PARP16	7881-244_3	SS	FALSE	SS_PUB	1.53796e-07		1.41137e-07	0.556045	9.35e-09		9.35e-09	0.0804453		20.1402	2.66674		0.381495	0.329719		0.307585	0.297191		0.143135		0.152154		2.22737		1.90309
Q96BD6	SPSB1	SPSB1	13942-140_3	SS	FALSE	SS_PUB	1.53796e-07		1.41137e-07	0.920487	9.36e-09		9.36e-09	0.719887		20.1473	0.331073		0.224024	0.0535165		0.223439	0.0648738		0.0755407		0.0803007		0.702572		0.800526
P02647	APOA1	APOA1	2750-3_2	SS	FALSE	SS_PUB	1.55532e-07		1.42759e-07	0.463566	9.5e-09		9.5e-09	0.0328009		20.13	3.69046		0.258679	0.234404		0.263113	0.271153		0.0955941		0.101618		2.36258		2.55693
Q08830	FGL1	FGL1	5581-28_3	SS	FALSE	SS_PUB	1.69655e-07		1.55752e-07	0.194331	1.04e-08		1.04e-08	0.00153311		20.0212	7.53597		-0.971029	-1.26998		-0.890715	-1.23596		0.332793		0.353323		-3.52722		-3.2676
P17066	HSP76	HSPA6	13672-3_3	SS	FALSE	SS_PUB	1.70672e-07		1.56717e-07	0.613395	1.05e-08		1.05e-08	0.108385		20.011	2.33549		0.170004	0.14447		0.204553	0.101962		0.0687286		0.0730593		2.04173		1.37323
P39059	COFA1	COL15A1	8974-172_3	SS	FALSE	SS_PUB	1.74921e-07		1.6065e-07	0.610273	1.08e-08		1.08e-08	0.106675		19.9838	2.35305		-0.334631	-0.285158		-0.456383	-0.416079		0.181947		0.193412		-1.53795		-2.0873
Q7Z3B1	NEGR1	NEGR1	7050-5_3	SS	FALSE	SS_PUB	1.75913e-07		1.61592e-07	0.646364	1.09e-08		1.09e-08	0.148612		19.9631	1.98952		-0.250877	-0.170259		-0.212852	-0.192549		0.0931126		0.0989798		-1.78598		-1.89571
Q7Z3B1	NEGR1	NEGR1	13109-82_3	SS	FALSE	SS_PUB	0.00400778		0.00377709	0.687957	0.000965932		0.000965932	0.213447		7.16827	1.59987		-0.108031	-0.0801047		-0.132174	-0.12493		0.0675403		0.0713603		-1.17006		-1.71161
O60260	PRKN	PRKN	13013-41_3	SS	FALSE	SS_PUB	1.93899e-07		1.78182e-07	0.673511	1.21e-08		1.21e-08	0.178238		19.8478	1.79246		0.235837	0.159336		0.226274	0.168156		0.0882559		0.093817		1.76415		1.75187
Q9BQT9	CSTN3	CLSTN3	6291-55_3	SS	FALSE	SS_PUB	2.01201e-07		1.84926e-07	0.355396	1.26e-08		1.26e-08	0.0133166		19.7982	4.77179		-0.710711	-0.950417		-0.482217	-0.740952		0.309894		0.329306		-2.90335		-2.17677
P08833	IBP1	IGFBP1	13741-36_3	SS	FALSE	SS_PUB	2.02086e-07		1.85774e-07	0.272821	1.27e-08		1.27e-08	0.00445547		19.7885	6.12043		-0.763144	-0.906562		-0.562298	-0.608701		0.270046		0.287062		-3.1541		-2.0588
P08833	IBP1	IGFBP1	2771-35_2	SS	FALSE	SS_PUB	0.00761286		0.00716122	0.377756	0.00203793		0.00203793	0.0180686		6.37446	4.39383		-0.605798	-0.751686		-0.316418	-0.119945		0.378125		0.401951		-1.93554		-0.296608
P06732	KCRM	CKM	2670-67_4	SS	FALSE	SS_PUB	2.04551e-07		1.88075e-07	0.638642	1.29e-08		1.29e-08	0.137266		19.7806	2.07822		0.311409	0.258092		0.274858	0.129468		0.144513		0.152139		1.7449		0.842721
O75339	CILP1	CILP	5717-2_3	SS	FALSE	SS_PUB	2.2596e-07		2.07798e-07	0.463659	1.43e-08		1.43e-08	0.0337735		19.6672	3.66289		-0.639409	-0.832608		-0.488158	-0.621223		0.311752		0.329946		-2.5567		-1.83606
Q9NX40	OCAD1	OCIAD1	3635-76_4	SS	FALSE	SS_PUB	2.4722e-07		2.27392e-07	0.416007	1.57e-08		1.57e-08	0.0234101		19.5251	4.08603		0.202426	0.169532		0.243209	0.268071		0.0904203		0.0961178		1.82967		2.66394
Q6GPH6	IPIL1	ITPRIPL1	9221-6_3	SS	FALSE	SS_PUB	2.57349e-07		2.36751e-07	0.319786	1.64e-08		1.64e-08	0.00800493		19.4935	5.38474		-0.425735	-0.584997		-0.291319	-0.44741		0.180132		0.191483		-3.06147		-2.25754
P09238	MMP10	MMP10	8479-4_3	SS	FALSE	SS_PUB	2.97121e-07		2.73389e-07	0.252772	1.9e-08		1.9e-08	0.00262812		19.3092	6.82116		-0.540003	-0.841506		-0.488706	-0.53536		0.241328		0.256216		-3.25838		-2.0288
P09238	MMP10	MMP10	10479-18_3	SS	FALSE		0.459169		0.450096	0.657062	0.329164		0.329164	0.159904		1.11691	1.91173		0.0697248	-0.262214		0.0510181	-0.186145		0.137266		0.145978		-1.8618		-1.25647
O60911	CATL2	CTSV	3364-76_2	SS	FALSE	SS_PUB	3.03892e-07		2.79669e-07	0.375183	1.95e-08		1.95e-08	0.0164484		19.298	4.50635		0.515088	0.436678		0.463145	0.63214		0.19951		0.212081		2.12192		2.83191
Q13753	LAMC2	LAMC2	9580-5_3	SS	FALSE	SS_PUB	3.1217e-07		2.86409e-07	0.542619	2.01e-08		2.01e-08	0.072671		19.2541	2.78443		-0.479559	-0.439207		-0.455237	-0.337824		0.187873		0.199463		-2.25697		-1.65761
Q13145	BAMBI	BAMBI	8811-24_3	SS	FALSE	SS_PUB	3.19756e-07		2.93533e-07	0.583152	2.08e-08		2.08e-08	0.0932407		19.219	2.50218		-0.22624	-0.1844		-0.2273	-0.149194		0.0826618		0.0878705		-2.16061		-1.66239
Q13145	BAMBI	BAMBI	6935-123_3	SS	FALSE		0.0454161		0.0433734	0.907579	0.0168649		0.0168649	0.646483		4.16067	0.440464		0.129473	0.0751279		0.113522	0.00409533		0.129576		0.13774		0.575517		0.0295674
Q96C12	ARMC5	ARMC5	9945-8_3	SS	FALSE	SS_PUB	3.19756e-07		2.93533e-07	0.463566	2.08e-08		2.08e-08	0.032762		19.2207	3.69184		0.177635	0.191423		0.189601	0.171439		0.070583		0.0750306		2.59578		2.21032
Q96C12	ARMC5	ARMC5	8785-1_3	SS	FALSE	SS_PUB	0.000119128		0.000111822	0.948376	1.76e-05		1.76e-05	0.818063		11.5156	0.201735		0.131194	-0.0169106		0.141845	0.0104779		0.0718274		0.0759476		-0.234027		0.137165
Q8TF66	LRC15	LRRC15	6557-50_3	SS	FALSE	SS_PUB	3.20208e-07		2.94002e-07	0.474937	2.09e-08		2.09e-08	0.0410981		19.2044	3.42928		-0.562389	-0.509947		-0.662571	-0.674144		0.242159		0.257417		-2.04526		-2.51274
Q9UHP7	CLC2D	CLEC2D	7054-87_3	SS	FALSE	SS_PUB	3.40507e-07		3.12697e-07	0.666164	2.23e-08		2.23e-08	0.171118		19.1312	1.83651		0.155727	0.13944		0.206593	0.145449		0.0758888		0.0806707		1.79436		1.7619
Q9BUQ8	DDX23	DDX23	13946-8_3	SS	FALSE	SS_PUB	3.45451e-07		3.17296e-07	0.680196	2.27e-08		2.27e-08	0.199451		19.1101	1.67135		0.197556	0.120936		0.20942	0.0635293		0.0747242		0.0794327		1.5868		0.792558
Q9P2E7	PCD10	PCDH10	8780-2_3	SS	FALSE	SS_PUB	3.50707e-07		3.23258e-07	0.194331	2.32e-08		2.32e-08	0.0015734		19.084	7.47557		0.310482	0.358663		0.254271	0.224633		0.0987489		0.104971		3.38286		2.07684
Q9P2E7	PCD10	PCDH10	9018-38_3	SS	FALSE	SS_PUB	4.69399e-05		4.403e-05	0.670391	6.2e-06		6.2e-06	0.176528		12.6779	1.80287		-0.562178	-0.610714		-0.658242	-0.338076		0.35684		0.379325		-1.67526		-0.882453
Q93045	STMN2	STMN2	10900-272_3	SS	FALSE	SS_PUB	3.55568e-07		3.27794e-07	0.272821	2.36e-08		2.36e-08	0.00444944		19.0552	6.12215		-0.504402	-0.693713		-0.414514	-0.542488		0.199625		0.212203		-3.25297		-2.45676
O75771	RA51D	RAD51D	12554-10_3	SS	FALSE	SS_PUB	3.57711e-07		3.2988e-07	0.46716	2.39e-08		2.39e-08	0.0386205		19.0507	3.50103		0.252934	0.204221		0.237453	0.28676		0.102286		0.108732		1.9436		2.52923
Q8WWZ8	OIT3	OIT3	6296-36_3	SS	FALSE	SS_PUB	3.57711e-07		3.2988e-07	0.474937	2.39e-08		2.39e-08	0.043325		19.0393	3.37401		-0.738244	-0.837		-0.512139	-0.65072		0.324262		0.342092		-2.47686		-1.85423
P18850	ATF6A	ATF6	11277-23_3	SS	FALSE	SS_PUB	3.66977e-07		3.38481e-07	0.371387	2.46e-08		2.46e-08	0.0159081		19.0024	4.54647		0.295453	0.306376		0.295824	0.325367		0.106882		0.113616		2.73218		2.72975
Q08050	FOXM1	FOXM1	10056-5_3	SS	FALSE	SS_PUB	4.62421e-07		4.26583e-07	0.363765	3.11e-08		3.11e-08	0.0143		18.7315	4.67488		-0.489067	-0.691561		-0.380109	-0.60437		0.226256		0.240513		-2.8977		-2.4175
Q16352	AINX	INA	11436-6_3	SS	FALSE	SS_PUB	4.66838e-07		4.30728e-07	0.25963	3.15e-08		3.15e-08	0.0030624		18.739	6.62151		-0.363248	-0.428275		-0.409997	-0.513541		0.133835		0.142575		-3.01728		-3.35319
Q9NS68	TNR19	TNFRSF19	5131-15_3	SS	FALSE	SS_PUB	4.71226e-07		4.34847e-07	0.463659	3.19e-08		3.19e-08	0.0349981		18.7219	3.62797		-0.282932	-0.301809		-0.306816	-0.260797		0.112131		0.117653		-2.5727		-2.1446
Q15063	POSTN	POSTN	3457-57_1	SS	FALSE	SS_PUB	4.77058e-07		4.403e-07	0.510219	3.24e-08		3.24e-08	0.0603345		18.6764	2.99057		-0.367566	-0.313258		-0.53381	-0.425278		0.163703		0.174018		-1.86595		-2.35516
Q15063	POSTN	POSTN	6645-53_3	SS	FALSE		0.643802		0.633684	0.911218	0.532219		0.532219	0.672393		0.632545	0.400514		-0.03851	-0.0765745		-0.050682	-0.070589		0.0861029		0.0913016		-0.88037		-0.766174
O43617	TPPC3	TRAPPC3	14337-1_3	SS	FALSE	SS_PUB	4.79917e-07		4.4301e-07	0.398023	3.27e-08		3.27e-08	0.02043		18.7015	4.24741		-0.432263	-0.432275		-0.501186	-0.490105		0.162068		0.17228		-2.55594		-2.71314
O15297	PPM1D	PPM1D	11315-148_3	SS	FALSE	SS_PUB	4.82758e-07		4.45702e-07	0.664817	3.3e-08		3.3e-08	0.17009		18.6754	1.8447		0.199331	0.119698		0.180038	0.131153		0.0667677		0.0708929		1.75134		1.80526
P0C7M6	IQCF3	IQCF3	13439-6_3	SS	FALSE	SS_PUB	4.84122e-07		4.47032e-07	0.839684	3.32e-08		3.32e-08	0.465204		18.6542	0.778745		0.174275	0.0721358		0.185046	0.0812336		0.0623211		0.0660703		1.14232		1.21225
Q8N9N2	ASCC1	ASCC1	10647-18_3	SS	FALSE	SS_PUB	5.01466e-07		4.6312e-07	0.820157	3.45e-08		3.45e-08	0.417448		18.6256	0.890776		-0.20113	-0.115112		-0.222379	-0.0810397		0.088728		0.0943189		-1.27837		-0.850983
Q14155	ARHG7	ARHGEF7	13932-45_3	SS	FALSE	SS_PUB	5.02762e-07		4.64389e-07	0.619147	3.47e-08		3.47e-08	0.113073		18.6173	2.2888		0.185139	0.174832		0.182442	0.102961		0.0887746		0.0943684		1.91822		1.07794
Q16828	DUS6	DUSP6	12341-8_3	SS	FALSE	SS_PUB	5.15604e-07		4.76325e-07	0.209645	3.57e-08		3.57e-08	0.00195218		18.5848	7.18957		0.142587	0.140868		0.163505	0.177995		0.0442376		0.0470251		3.00754		3.50769
Q6UWE3	COLL2	CLPSL2	7767-1_3	SS	FALSE	SS_PUB	5.26924e-07		4.86857e-07	0.693299	3.66e-08		3.66e-08	0.223097		18.5344	1.55129		0.261502	0.164577		0.218018	0.160605		0.0951029		0.101095		1.69334		1.55838
O75509	TNR21	TNFRSF21	5404-53_3	SS	FALSE	SS_PUB	5.45348e-07		5.03958e-07	0.833653	3.8e-08		3.8e-08	0.452082		18.4893	0.808063		-0.355044	-0.23843		-0.465966	-0.236998		0.191981		0.204078		-1.22469		-1.14638
O75509	TNR21	TNFRSF21	9259-35_3	SS	FALSE	SS_PUB	0.00232084		0.00218206	0.955948	0.000517391		0.000517391	0.840444		7.83428	0.174498		-0.250988	-0.160319		-0.459041	-0.15241		0.274406		0.291696		-0.579909		-0.518817
Q14956	GPNMB	GPNMB	8289-8_3	SS	FALSE	SS_PUB	5.83685e-07		5.39467e-07	0.781367	4.08e-08		4.08e-08	0.336114		18.4136	1.11715		-0.247189	-0.147534		-0.168896	-0.14115		0.0999472		0.106245		-1.45066		-1.30851
Q14956	GPNMB	GPNMB	5080-131_3	SS	FALSE	SS_PUB	1.45723e-06		1.36564e-06	0.908865	1.16e-07		1.16e-07	0.66041		17.1972	0.418744		-0.353501	-0.130986		-0.346668	-0.101253		0.144378		0.153476		-0.89814		-0.654506
Q14956	GPNMB	GPNMB	8240-207_3	SS	FALSE	SS_PUB	1.21372e-05		1.13597e-05	0.912032	1.29e-06		1.29e-06	0.674396		14.4405	0.397407		-0.270189	-0.111016		-0.249699	-0.0981861		0.124648		0.132502		-0.881843		-0.73468
Q14956	GPNMB	GPNMB	8606-39_3	SS	FALSE		0.325758		0.315262	0.826938	0.201058		0.201058	0.432908		1.61597	0.853003		0.0950335	0.138736		0.0370355	0.0875576		0.112804		0.119912		1.213		0.724006
Q9P244	LRFN1	LRFN1	7910-41_3	SS	FALSE	SS_PUB	6.20354e-07		5.73445e-07	0.824307	4.35e-08		4.35e-08	0.423889		18.345	0.874865		0.23397	0.119571		0.249484	0.101525		0.0904003		0.0960966		1.30286		1.04422
Q8IWU5	SULF2	SULF2	8305-18_3	SS	FALSE	SS_PUB	6.24445e-07		5.78304e-07	0.634647	4.4e-08		4.4e-08	0.127219		18.3327	2.16155		-0.186657	-0.109332		-0.203989	-0.166432		0.0762419		0.0812209		-1.40967		-1.99135
P02452	CO1A1	COL1A1	13484-69_3	SS	FALSE	SS_PUB	6.24445e-07		5.79204e-07	0.685489	4.42e-08		4.42e-08	0.209866		18.3546	1.61937		0.138611	0.0807302		0.132534	0.0628765		0.0451388		0.048525		1.74638		1.27595
P02452	CO1A1	COL1A1	11140-56_3	SS	FALSE	SS_PUB	0.000345326		0.000323816	0.680196	5.81e-05		5.81e-05	0.199688		10.2048	1.67007		-0.402475	-0.346438		-0.347136	-0.314577		0.190196		0.202181		-1.77933		-1.52711
P54756	EPHA5	EPHA5	3806-55_1	SS	FALSE	SS_PUB	6.25323e-07		5.80099e-07	0.806242	4.44e-08		4.44e-08	0.390678		18.3357	0.960717		-0.253897	0.0387165		-0.306107	-0.0358026		0.0929593		0.0977615		0.413659		-0.363818
P35225	IL13	IL13	14085-28_3	SS	FALSE	SS_PUB	6.31811e-07		5.86198e-07	0.694821	4.5e-08		4.5e-08	0.226925		18.3211	1.53427		0.166675	0.103566		0.220777	0.148815		0.0802655		0.0853598		1.27111		1.7047
P35225	IL13	IL13	3072-4_2	SS	FALSE	SS_PUB	0.000170062		0.00016033	0.726515	2.64e-05		2.64e-05	0.262667		11.0767	1.3793		0.110436	0.103943		0.128691	0.0920354		0.062693		0.066127		1.62293		1.36855
P06400	RB	RB1	5024-67_1	SS	FALSE	SS_PUB	6.43858e-07		5.97457e-07	0.724754	4.6e-08		4.6e-08	0.261091		18.2939	1.38377		0.201864	0.129068		0.18108	0.122367		0.078403		0.0833433		1.61326		1.44308
P49795	RGS19	RGS19	12713-365_3	SS	FALSE	SS_PUB	6.54435e-07		6.07355e-07	0.862627	4.69e-08		4.69e-08	0.524991		18.2525	0.65369		0.163192	0.0538487		0.18477	0.0708125		0.0582607		0.0619318		0.914841		1.12894
P05107	ITB2	ITGB2	12750-9_3	SS	FALSE	SS_PUB	6.69121e-07		6.21068e-07	0.680196	4.81e-08		4.81e-08	0.198201		18.2218	1.67811		0.181435	0.112182		0.187299	0.127385		0.0669816		0.0712022		1.64047		1.74873
O43692	PI15	PI15	5745-64_3	SS	FALSE	SS_PUB	6.86491e-07		6.37276e-07	0.934428	4.95e-08		4.95e-08	0.753747		18.1959	0.284523		0.202191	-0.0275276		0.196833	-0.0534536		0.0730284		0.0774733		-0.374507		-0.684211
Q13426	XRCC4	XRCC4	9886-28_3	SS	FALSE	SS_PUB	6.89928e-07		6.40553e-07	0.383261	4.99e-08		4.99e-08	0.0186396		18.1916	4.35666		-0.467157	-0.55332		-0.327072	-0.510467		0.188483		0.20036		-2.7927		-2.44893
Q16552	IL17	IL17A	3498-53_2	SS	FALSE	SS_PUB	7.05751e-07		6.5533e-07	0.442989	5.12e-08		5.12e-08	0.0282422		18.1698	3.87238		0.144846	0.159426		0.139801	0.16818		0.0598314		0.0642871		2.55123		2.508
Q16552	IL17	IL17A	9170-24_3	SS	FALSE		0.862397		0.860503	0.803242	0.810863		0.810863	0.381044		0.209861	0.986816		0.0147619	0.132914		0.0278856	0.15691		0.106525		0.112043		1.2295		1.37687
Q86YT9	JAML	JAML	8232-90_3	SS	FALSE	SS_PUB	7.46214e-07		6.90991e-07	0.799205	5.43e-08		5.43e-08	0.369743		18.0941	1.01779		-0.310822	-0.252085		-0.361733	-0.220385		0.176722		0.189883		-1.4024		-1.14539
Q86YT9	JAML	JAML	5094-62_3	SS	FALSE		0.538496		0.528603	0.946272	0.412604		0.412604	0.802318		0.88894	0.221356		-0.0335496	0.0335316		-0.0639504	0.009877		0.0667339		0.0709694		0.498908		0.138369
Q9ULZ1	APEL	APLN	6622-90_3	SS	FALSE	SS_PUB	7.76841e-07		7.19453e-07	0.561866	5.67e-08		5.67e-08	0.0838403		18.0495	2.62739		0.167454	0.134529		0.185231	0.190456		0.077402		0.0832085		1.69879		2.21068
Q9NNX1	TUFT1	TUFT1	5690-49_3	SS	FALSE	SS_PUB	8.00455e-07		7.41425e-07	0.596446	5.86e-08		5.86e-08	0.0988405		18.0055	2.43745		0.264715	0.192528		0.256586	0.242923		0.103703		0.110237		1.81236		2.13564
Q7Z4V5	HDGR2	HDGFL2	4553-65_3	SS	FALSE	SS_PUB	8.06222e-07		7.4687e-07	0.459627	5.92e-08		5.92e-08	0.0312669		17.994	3.75301		-0.287219	-0.25043		-0.266826	-0.315529		0.108749		0.115368		-2.22507		-2.61365
Q14116	IL18	IL18	5661-15_3	SS	FALSE	SS_PUB	8.75771e-07		8.1141e-07	0.408036	6.45e-08		6.45e-08	0.0214549		17.8796	4.18928		-0.835146	-1.19219		-0.663326	-0.979415		0.412497		0.438489		-2.75294		-2.16322
Q8WXH2	JPH3	JPH3	9089-77_3	SS	FALSE	SS_PUB	8.78572e-07		8.14116e-07	0.703918	6.49e-08		6.49e-08	0.236922		17.8866	1.4882		0.202534	0.253899		0.207064	0.23721		0.148306		0.157596		1.67498		1.47794
P13987	CD59	CD59	11514-196_3	SS	FALSE	SS_PUB	8.80006e-07		8.15556e-07	0.758441	6.52e-08		6.52e-08	0.31161		17.8671	1.19674		-0.169464	-0.100316		-0.171341	-0.0759675		0.0656384		0.0697744		-1.5007		-1.07571
P13987	CD59	CD59	10480-33_3	SS	FALSE		0.105918		0.1014	0.764112	0.0478557		0.0478557	0.319807		3.08234	1.16941		0.149136	0.228053		0.10061	0.192152		0.149156		0.158554		1.50131		1.19554
A6NI73	LIRA5	LILRA5	7787-25_3	SS	FALSE	SS_PUB	8.82777e-07		8.18235e-07	0.868227	6.56e-08		6.56e-08	0.546975		17.8536	0.611515		-0.279635	-0.143849		-0.307638	-0.117671		0.130314		0.138525		-1.09044		-0.841401
A6NI73	LIRA5	LILRA5	8766-29_3	SS	FALSE	SS_PUB	1.56317e-05		1.45918e-05	0.90063	1.72e-06		1.72e-06	0.623565		14.1128	0.477295		-0.282191	-0.178859		-0.413388	-0.166741		0.184389		0.196008		-0.959657		-0.842607
Q96AE7	TTC17	TTC17	8800-14_3	SS	FALSE	SS_PUB	9.00291e-07		8.3458e-07	0.272821	6.71e-08		6.71e-08	0.00391472		17.8406	6.30384		0.169304	0.170194		0.150118	0.138505		0.0480049		0.0506444		3.30667		2.61355
Q96AE7	TTC17	TTC17	9550-153_3	SS	FALSE		0.563775		0.553641	0.955202	0.443188		0.443188	0.839137		0.816807	0.176066		-0.0980983	-0.200144		-0.000170389	-0.145002		0.344587		0.366299		-0.576529		-0.393321
Q9BW91	NUDT9	NUDT9	9482-110_3	SS	FALSE	SS_PUB	9.17702e-07		8.50833e-07	0.702856	6.86e-08		6.86e-08	0.234852		17.8084	1.49646		-0.301411	-0.244343		-0.277873	-0.198515		0.14158		0.150501		-1.68889		-1.29932
P09972	ALDOC	ALDOC	9876-20_3	SS	FALSE	SS_PUB	9.36258e-07		8.70706e-07	0.560372	7.04e-08		7.04e-08	0.0832349		17.7787	2.62864		0.372497	0.255614		0.359131	0.328686		0.13494		0.143442		1.84784		2.21627
Q16663	CCL15	CCL15	3509-1_1	SS	FALSE	SS_PUB	9.66497e-07		8.99048e-07	0.904121	7.29e-08		7.29e-08	0.639337		17.7632	0.451903		-0.38905	-0.100227		-0.385758	-0.149904		0.149117		0.159403		-0.666626		-0.930442
Q16663	CCL15	CCL15	14109-15_3	SS	FALSE	SS_PUB	0.00057974		0.00054224	0.89332	0.000104187		0.000104187	0.606607		9.57173	0.505468		-0.316691	-0.145941		-0.344699	-0.204757		0.192199		0.20431		-0.752719		-0.991149
P08700	IL3	IL3	4717-55_2	SS	FALSE	SS_PUB	9.66497e-07		8.99048e-07	0.68474	7.31e-08		7.31e-08	0.209077		17.7538	1.62077		0.139054	0.0965965		0.133186	0.110269		0.0588969		0.062608		1.60744		1.72245
P33316	DUT	DUT	9995-6_3	SS	FALSE	SS_PUB	1.00983e-06		9.3947e-07	0.382193	7.66e-08		7.66e-08	0.0184022		17.6992	4.38106		-0.336287	-0.321026		-0.313947	-0.360514		0.118396		0.124906		-2.59284		-2.74669
P07237	PDIA1	P4HB	11450-110_3	SS	FALSE	SS_PUB	1.01873e-06		9.47868e-07	0.779634	7.75e-08		7.75e-08	0.33412		17.6722	1.1234		-0.288978	-0.227167		-0.334345	-0.189732		0.151637		0.161192		-1.47174		-1.16169
P07237	PDIA1	P4HB	4278-14_3	SS	FALSE		0.839889		0.834962	0.653848	0.77631		0.77631	0.153403		0.253502	1.95688		0.0140049	0.109505		-0.0105666	0.179691		0.086225		0.09351		1.25147		1.87244
Q92994	TF3B	BRF1	5384-67_3	SS	FALSE	SS_PUB	1.01972e-06		9.48901e-07	0.852356	7.78e-08		7.78e-08	0.495578		17.6751	0.713097		0.185605	0.095558		0.221429	0.0473567		0.09221		0.0980203		1.02451		0.479835
Q8N6M8	IQCF1	IQCF1	7991-54_3	SS	FALSE	SS_PUB	1.02332e-06		9.52362e-07	0.803242	7.83e-08		7.83e-08	0.380546		17.6542	0.987192		0.205215	0.0733368		0.207344	0.103478		0.0695457		0.0739279		1.04229		1.37718
Q96KJ9	COX42	COX4I2	7850-1_3	SS	FALSE	SS_PUB	1.04644e-06		9.73997e-07	0.803242	8.03e-08		8.03e-08	0.379928		17.6381	0.988888		0.251061	0.16717		0.243411	0.138478		0.118987		0.126484		1.38223		1.08163
Q8WU39	MZB1	MZB1	7780-34_3	SS	FALSE	SS_PUB	1.07203e-06		9.97933e-07	0.433391	8.25e-08		8.25e-08	0.0259707		17.6063	3.97906		-0.224902	-0.225899		-0.225565	-0.236173		0.0836914		0.088767		-2.57945		-2.54525
O15392	BIRC5	BIRC5	3472-40_2	SS	FALSE	SS_PUB	1.07415e-06		1.00002e-06	0.638642	8.29e-08		8.29e-08	0.13869		17.5953	2.06693		0.217112	0.186585		0.201842	0.187473		0.094567		0.0999155		1.92052		1.82997
P58400	NRX1B	NRXN1	5110-84_3	SS	FALSE	SS_PUB	1.07496e-06		1.0009e-06	0.868227	8.32e-08		8.32e-08	0.542146		17.5838	0.620626		-0.242874	-0.132679		-0.282089	-0.109619		0.119225		0.126737		-1.09919		-0.856604
O14777	NDC80	NDC80	12730-3_3	SS	FALSE	SS_PUB	1.11185e-06		1.03536e-06	0.687957	8.63e-08		8.63e-08	0.213431		17.5411	1.59868		0.145977	0.09759		0.135247	0.0997397		0.0564343		0.0599903		1.69215		1.62885
Q05315	LEG10	CLC	11094-104_3	SS	FALSE	SS_PUB	1.29935e-06		1.2204e-06	0.820157	1.02e-07		1.02e-07	0.415634		17.3564	0.895704		0.168453	0.062477		0.190409	0.0866648		0.0611		0.064875		1.01079		1.31515
P28906	CD34	CD34	11285-8_3	SS	FALSE	SS_PUB	1.37193e-06		1.28868e-06	0.818536	1.08e-07		1.08e-07	0.40752		17.2841	0.915811		0.161905	0.0942537		0.165187	0.0980379		0.0725492		0.0771206		1.28012		1.25307
Q9HCR9	PDE11	PDE11A	5252-33_3	SS	FALSE	SS_PUB	1.39344e-06		1.30547e-06	0.368078	1.1e-07		1.1e-07	0.0150475		17.2558	4.6235		0.160073	0.153685		0.157787	0.192954		0.0599001		0.0635953		2.46293		2.87507
Q9UPQ9	TNR6B	TNRC6B	9808-41_3	SS	FALSE	SS_PUB	1.45272e-06		1.36114e-06	0.680196	1.15e-07		1.15e-07	0.193016		17.216	1.70804		-0.265473	-0.249725		-0.26064	-0.144758		0.146843		0.155148		-1.6642		-0.923215
Q9UIK4	DAPK2	DAPK2	4355-13_1	SS	FALSE	SS_PUB	1.45723e-06		1.36564e-06	0.727001	1.16e-07		1.16e-07	0.273392		17.2016	1.33495		0.135297	0.0577198		0.175601	0.11707		0.0746173		0.0793191		0.766725		1.45048
P21695	GPDA	GPD1	13697-51_3	SS	FALSE	SS_PUB	1.52837e-06		1.43244e-06	0.863143	1.22e-07		1.22e-07	0.533383		17.1372	0.637377		0.786587	0.319645		0.707015	0.327179		0.292921		0.311379		1.07812		1.03861
P21695	GPDA	GPD1	11081-1_3	SS	FALSE	SS_PUB	0.000254328		0.000238544	0.962081	4.15e-05		4.15e-05	0.87164		10.5707	0.137809		0.310119	0.0603149		0.274035	0.092258		0.170052		0.179025		0.352424		0.511647
P58499	FAM3B	FAM3B	9177-6_3	SS	FALSE	SS_PUB	1.53665e-06		1.44034e-06	0.601305	1.23e-07		1.23e-07	0.101743		17.1467	2.4054		-0.227016	-0.230509		-0.2694	-0.240883		0.109709		0.116622		-2.04086		-2.00781
P58499	FAM3B	FAM3B	5618-50_3	SS	FALSE	SS_PUB	0.000781368		0.000731961	0.555567	0.000146625		0.000146625	0.0795104		9.19668	2.68331		0.204875	0.164022		0.148843	0.237317		0.0981052		0.103282		1.63694		2.22045
P18440	ARY1	NAT1	12632-14_3	SS	FALSE	SS_PUB	1.55735e-06		1.45988e-06	0.706529	1.25e-07		1.25e-07	0.241661		17.1164	1.466		0.313391	0.231133		0.272374	0.20626		0.135205		0.143724		1.67342		1.41126
P08238	HS90B	HSP90AB1	5467-15_3	SS	FALSE	SS_PUB	1.6649e-06		1.56085e-06	0.446682	1.34e-07		1.34e-07	0.029116		17.0305	3.82954		-0.352766	-0.436352		-0.310321	-0.389331		0.157926		0.167877		-2.64099		-2.24163
O75822	EIF3J	EIF3J	13497-34_3	SS	FALSE	SS_PUB	1.69753e-06		1.59159e-06	0.476603	1.37e-07		1.37e-07	0.0458168		16.9965	3.30433		0.457712	0.396744		0.467535	0.479003		0.17668		0.187813		2.1742		2.45135
P09936	UCHL1	UCHL1	5019-16_2	SS	FALSE	SS_PUB	1.70526e-06		1.59898e-06	0.631447	1.38e-07		1.38e-07	0.121499		17.015	2.20974		-0.188341	-0.181386		-0.142916	-0.146225		0.0865546		0.0920085		-2.03578		-1.55897
P16278	BGAL	GLB1	10554-23_3	SS	FALSE	SS_PUB	1.7376e-06		1.62946e-06	0.642219	1.41e-07		1.41e-07	0.141028		16.9691	2.04659		0.362306	0.298992		0.39541	0.374107		0.17443		0.185421		1.67778		1.96323
Q6UXQ4	CB066	C2orf66	5677-15_3	SS	FALSE	SS_PUB	1.76976e-06		1.65977e-06	0.289544	1.44e-07		1.44e-07	0.00517025		16.9489	5.93179		0.22641	0.148118		0.24132	0.259033		0.0745819		0.0792815		1.93372		3.07817
O60330	PCDGC	PCDHGA12	6938-21_3	SS	FALSE	SS_PUB	1.79689e-06		1.68115e-06	0.194331	1.47e-07		1.47e-07	0.00163303		16.9295	7.42605		-0.429695	-0.658401		-0.362596	-0.669863		0.176342		0.187454		-3.46592		-3.3346
P49796	RGS3	RGS3	12827-37_3	SS	FALSE	SS_PUB	1.79689e-06		1.68115e-06	0.589187	1.47e-07		1.47e-07	0.096563		16.928	2.46626		0.205371	0.183465		0.173118	0.140889		0.0833006		0.0883301		2.13308		1.5638
Q15697	ZN174	ZNF174	11486-26_3	SS	FALSE	SS_PUB	1.87739e-06		1.7521e-06	0.463659	1.54e-07		1.54e-07	0.0367458		16.883	3.56469		0.205616	0.168772		0.224413	0.197727		0.0709545		0.0750956		2.2941		2.5231
Q9BRX8	PXL2A	PRXL2A	13423-94_3	SS	FALSE	SS_PUB	1.90883e-06		1.77705e-06	0.868227	1.57e-07		1.57e-07	0.544829		16.8634	0.615743		0.21639	0.124277		0.205399	0.134197		0.119374		0.125938		1.0289		1.05282
Q9NX14	NDUBB	NDUFB11	7747-47_3	SS	FALSE	SS_PUB	1.91586e-06		1.78378e-06	0.860627	1.58e-07		1.58e-07	0.514853		16.8486	0.673765		0.175963	0.076051		0.266801	0.11004		0.0898108		0.09547		0.83878		1.13792
P42127	ASIP	ASIP	5676-54_3	SS	FALSE	SS_PUB	1.97121e-06		1.83552e-06	0.49016	1.63e-07		1.63e-07	0.0508099		16.8138	3.18597		0.182763	0.186055		0.164799	0.152247		0.0738407		0.0784935		2.42367		1.89035
Q15036	SNX17	SNX17	12845-18_3	SS	FALSE	SS_PUB	1.97803e-06		1.84207e-06	0.741571	1.64e-07		1.64e-07	0.295724		16.8175	1.25192		0.185896	0.146932		0.226433	0.15004		0.0959841		0.102032		1.50308		1.44528
Q8TDQ1	CLM1	CD300LF	5623-11_3	SS	FALSE	SS_PUB	2.01024e-06		1.87267e-06	0.614108	1.68e-07		1.68e-07	0.109767		16.7897	2.32414		0.146434	0.10967		0.138975	0.0792227		0.0518165		0.0548398		2.0538		1.41986
Q9GZN4	BSSP4	PRSS22	4534-10_2	SS	FALSE	SS_PUB	2.01024e-06		1.87267e-06	0.974018	1.68e-07		1.68e-07	0.90827		16.7816	0.0964241		-0.323766	0.0640303		-0.403379	0.0521978		0.147144		0.156001		0.432224		0.332493
Q14449	GRB14	GRB14	13628-58_3	SS	FALSE	SS_PUB	2.06462e-06		1.92353e-06	0.675024	1.73e-07		1.73e-07	0.179066		16.7399	1.78902		0.165799	0.137963		0.165173	0.130386		0.0731648		0.0775663		1.83873		1.64555
Q13291	SLAF1	SLAMF1	7953-20_3	SS	FALSE	SS_PUB	2.11871e-06		1.97414e-06	0.832727	1.78e-07		1.78e-07	0.442759		16.7228	0.830004		-0.274723	-0.136161		-0.388817	-0.205925		0.152648		0.16221		-0.882978		-1.25099
Q6UXZ4	UNC5D	UNC5D	5140-56_3	SS	FALSE	SS_PUB	2.1844e-06		2.03556e-06	0.680196	1.84e-07		1.84e-07	0.194064		16.6631	1.70078		-0.51947	-0.406179		-0.589717	-0.238987		0.239329		0.254409		-1.66169		-0.929652
Q6UXZ4	UNC5D	UNC5D	8624-16_3	SS	FALSE	SS_PUB	0.00747113		0.00702699	0.897499	0.00199175		0.00199175	0.618037		6.40301	0.486508		-0.0996593	-0.0647468		-0.0894872	-0.0370794		0.071775		0.0767774		-0.892872		-0.479577
Q9H115	SNAB	NAPB	12655-30_3	SS	FALSE	SS_PUB	2.20238e-06		2.05253e-06	0.654244	1.86e-07		1.86e-07	0.154428		16.6652	1.94963		0.140224	0.11501		0.153394	0.0902035		0.0585465		0.0622623		1.91246		1.42384
O14960	LECT2	LECT2	5970-61_3	SS	FALSE	SS_PUB	2.30873e-06		2.15209e-06	0.694241	1.96e-07		1.96e-07	0.224735		16.6116	1.54347		0.152954	0.111153		0.164334	0.11158		0.0649763		0.0690705		1.67452		1.58396
Q9BV47	DUS26	DUSP26	8967-6_3	SS	FALSE	SS_PUB	2.30873e-06		2.15209e-06	0.642219	1.96e-07		1.96e-07	0.144174		16.6005	2.02253		0.168747	0.147414		0.176514	0.0904779		0.0785421		0.0834911		1.83149		1.07076
P27361	MK03	MAPK3	2855-49_2	SS	FALSE	SS_PUB	2.37882e-06		2.22341e-06	0.463659	2.03e-07		2.03e-07	0.037649		16.5532	3.53049		-0.443249	-0.552293		-0.296752	-0.453472		0.208169		0.221286		-2.54332		-1.99271
O95390|O14793	GDF11|GDF8	GDF11|MSTN	2765-4_3	SS	FALSE	SS_PUB	2.47789e-06		2.31049e-06	0.612533	2.12e-07		2.12e-07	0.107586		16.4986	2.34366		0.337832	0.269165		0.289032	0.310992		0.137628		0.1463		1.90545		2.06366
P55055	NR1H2	NR1H2	9016-12_3	SS	FALSE	SS_PUB	2.48317e-06		2.31565e-06	0.555567	2.13e-07		2.13e-07	0.0781521		16.5043	2.69911		0.240369	0.208755		0.201385	0.160765		0.0906865		0.0964008		2.2259		1.63368
Q96J42	TXD15	TXNDC15	6366-38_3	SS	FALSE	SS_PUB	2.48844e-06		2.32079e-06	0.634647	2.14e-07		2.14e-07	0.127734		16.4986	2.15712		-0.404645	-0.341231		-0.408639	-0.374899		0.176134		0.187		-1.88715		-1.95013
Q9Y6Q6	TNR11	TNFRSF11A	5424-55_3	SS	FALSE	SS_PUB	2.49367e-06		2.32591e-06	0.474937	2.15e-07		2.15e-07	0.0441494		16.4839	3.35228		0.221045	0.149774		0.238345	0.215034		0.0787135		0.0835693		1.85478		2.4696
P45983	MK08	MAPK8	3825-18_2	SS	FALSE	SS_PUB	2.57986e-06		2.40066e-06	0.981239	2.23e-07		2.23e-07	0.931406		16.4717	0.0711752		-0.314773	-0.0557203		-0.274271	-0.00650215		0.226788		0.238755		-0.244218		-0.0270792
P30040	ERP29	ERP29	4983-6_1	SS	FALSE	SS_PUB	2.63582e-06		2.45325e-06	0.373744	2.29e-07		2.29e-07	0.016128		16.4259	4.52998		-0.314332	-0.465123		-0.349296	-0.428642		0.155354		0.165143		-2.84347		-2.49188
P30040	ERP29	ERP29	13728-19_3	SS	FALSE	SS_PUB	0.00747113		0.00702699	0.85026	0.00198987		0.00198987	0.491402		6.40141	0.72183		-0.349846	-0.338504		-0.128874	-0.217961		0.297319		0.316054		-1.1242		-0.684012
P49767	VEGFC	VEGFC	3132-1_1	SS	FALSE	SS_PUB	2.63582e-06		2.45325e-06	0.784186	2.29e-07		2.29e-07	0.343521		16.4255	1.09488		-0.199829	-0.0859086		-0.180893	-0.136425		0.0906485		0.0958484		-0.937595		-1.39941
Q13586	STIM1	STIM1	8916-32_3	SS	FALSE	SS_PUB	2.64063e-06		2.45799e-06	0.832727	2.3e-07		2.3e-07	0.444753		16.4058	0.825		0.245982	0.183726		0.358001	0.174287		0.144558		0.153667		1.2528		1.11998
Q13586	STIM1	STIM1	9271-101_3	SS	FALSE		0.0500631		0.0479071	0.889009	0.0189213		0.0189213	0.598057		4.04159	0.519987		0.153533	0.113716		0.15278	0.0187948		0.165533		0.175963		0.681384		0.106213
P07900	HS90A	HSP90AA1	2625-53_4	SS	FALSE	SS_PUB	2.70268e-06		2.516e-06	0.610273	2.36e-07		2.36e-07	0.106139		16.379	2.35862		-0.427601	-0.43779		-0.321979	-0.388536		0.201815		0.214532		-2.10393		-1.76953
Q9HBE5	IL21R	IL21R	9366-54_3	SS	FALSE	SS_PUB	2.78725e-06		2.595e-06	0.355396	2.44e-07		2.44e-07	0.0127681		16.3428	4.81207		-0.667969	-0.944464		-0.491642	-0.791705		0.304567		0.323758		-2.93605		-2.3565
Q9Y5C1	ANGL3	ANGPTL3	10382-1_3	SS	FALSE	SS_PUB	2.82583e-06		2.63119e-06	0.610273	2.48e-07		2.48e-07	0.106638		16.3276	2.35343		-0.345372	-0.34752		-0.411051	-0.344413		0.163806		0.174128		-2.05979		-1.9262
Q9Y5C1	ANGL3	ANGPTL3	10391-1_3	SS	FALSE	SS_PUB	0.00223062		0.00209685	0.832727	0.000494328		0.000494328	0.445831		7.88571	0.822491		-0.456465	-0.3162		-0.462324	-0.356891		0.268601		0.285526		-1.16184		-1.23245
P31946	1433B	YWHAB	14156-33_3	SS	FALSE	SS_PUB	2.86839e-06		2.67779e-06	0.477799	2.53e-07		2.53e-07	0.0464451		16.2998	3.28871		-0.536596	-0.627893		-0.329671	-0.512585		0.245318		0.260776		-2.4595		-1.91468
P31946	1433B	YWHAB	12414-31_3	SS	FALSE		0.637568		0.627407	0.870672	0.525238		0.525238	0.553012		0.64581	0.600242		0.034705	0.000228995		0.0222281	-0.0526944		0.0766407		0.0814699		0.00297135		-0.641729
Q15796	SMAD2	SMAD2	11353-143_3	SS	FALSE	SS_PUB	2.95171e-06		2.75583e-06	0.858253	2.61e-07		2.61e-07	0.509766		16.279	0.684228		0.177753	0.0694545		0.155508	0.0239931		0.0761054		0.08029		0.903197		0.296987
Q15796	SMAD2	SMAD2	10364-6_3	SS	FALSE		0.925433		0.924948	0.928735	0.899109		0.899109	0.74438		0.106403	0.297149		0.0265746	-0.127757		0.00113546	-0.157124		0.192677		0.204818		-0.657792		-0.76042
Q9UJ37	SIA7B	ST6GALNAC2	7823-22_3	SS	FALSE	SS_PUB	3.0459e-06		2.84404e-06	0.882914	2.7e-07		2.7e-07	0.586047		16.2366	0.540752		0.213962	0.103905		0.213379	0.0656664		0.106061		0.112744		0.96912		0.578128
Q13219	PAPP1	PAPPA	4148-49_2	SS	FALSE	SS_PUB	3.16212e-06		2.95285e-06	0.900741	2.81e-07		2.81e-07	0.624776		16.1858	0.475313		-0.70925	-0.285312		-0.801222	-0.402634		0.389988		0.414562		-0.725393		-0.96085
P31751	AKT2	AKT2	5360-9_2	SS	FALSE	SS_PUB	3.40405e-06		3.17183e-06	0.442989	3.04e-07		3.04e-07	0.027467		16.0942	3.90513		-0.42201	-0.532068		-0.343276	-0.546029		0.197689		0.209227		-2.57509		-2.50235
P31751	AKT2	AKT2	14685-17_3	SS	FALSE		0.271123		0.261654	0.857368	0.158609		0.158609	0.504723		1.8571	0.69424		-0.0950466	-0.147242		-0.0620446	-0.142286		0.12685		0.134843		-1.14584		-1.04296
Q96PQ1	SIG12	SIGLEC12	8352-26_3	SS	FALSE	SS_PUB	3.40683e-06		3.17474e-06	0.510219	3.05e-07		3.05e-07	0.058416		16.0839	3.02721		0.288713	0.209489		0.266407	0.313855		0.121558		0.129218		1.68655		2.34157
Q96PQ1	SIG12	SIGLEC12	10037-98_3	SS	FALSE		0.299945		0.290366	0.862627	0.181025		0.181025	0.524409		1.72265	0.655046		-0.0936573	-0.125982		-0.0482581	-0.0818962		0.11581		0.122954		-1.07452		-0.660642
Q9NPR2	SEM4B	SEMA4B	9805-51_3	SS	FALSE	SS_PUB	3.44303e-06		3.20879e-06	0.727001	3.09e-07		3.09e-07	0.266231		16.0858	1.36401		-0.243329	-0.101329		-0.305221	-0.196016		0.127503		0.135178		-0.787402		-1.42508
O75880	SCO1	SCO1	7853-19_3	SS	FALSE	SS_PUB	3.55686e-06		3.30742e-06	0.634647	3.2e-07		3.2e-07	0.124717		16.0401	2.18105		0.139505	0.0641674		0.170404	0.121887		0.0594411		0.0631866		1.06669		1.88041
Q03154	ACY1	ACY1	3343-1_4	SS	FALSE	SS_PUB	3.55925e-06		3.30998e-06	0.898903	3.21e-07		3.21e-07	0.619949		16.0257	0.483352		0.578094	0.255363		0.518827	0.202437		0.260997		0.279188		0.967651		0.71885
P12277|P06732	KCRB|KCRM	CKB|CKM	3714-49_2	SS	FALSE	SS_PUB	3.65227e-06		3.39719e-06	0.664223	3.31e-07		3.31e-07	0.167602		15.9974	1.86067		0.813014	0.513231		0.668757	0.0549909		0.41164		0.433361		1.22901		0.126164
Q9BXJ1	C1QT1	C1QTNF1	6304-8_3	SS	FALSE	SS_PUB	3.65227e-06		3.39719e-06	0.51554	3.31e-07		3.31e-07	0.0637262		15.9946	2.93285		-0.245446	-0.23836		-0.219041	-0.243073		0.101926		0.107875		-2.25767		-2.17975
Q9BQE4	SELS	SELENOS	11286-78_3	SS	FALSE	SS_PUB	3.72046e-06		3.46096e-06	0.590689	3.38e-07		3.38e-07	0.0976656		15.9761	2.45364		0.201977	0.235941		0.227112	0.163544		0.10965		0.115436		2.08638		1.39307
Q08999	RBL2	RBL2	13565-2_3	SS	FALSE	SS_PUB	3.79012e-06		3.53466e-06	0.734319	3.46e-07		3.46e-07	0.283873		15.9457	1.29513		-0.261875	-0.213662		-0.318538	-0.21758		0.137078		0.145716		-1.52976		-1.46702
Q02223	TNR17	TNFRSF17	2665-26_2	SS	FALSE	SS_PUB	3.81377e-06		3.55705e-06	0.791703	3.49e-07		3.49e-07	0.352068		15.9402	1.06853		-0.480562	-0.340075		-0.464124	-0.277123		0.233133		0.247823		-1.43394		-1.10444
P29460|Q9NPF7	IL12B|IL23A	IL12B|IL23A	10365-132_3	SS	FALSE	SS_PUB	3.87161e-06		3.61168e-06	0.727001	3.56e-07		3.56e-07	0.264954		15.9177	1.36911		-0.269912	-0.216099		-0.313918	-0.213316		0.133853		0.140916		-1.58231		-1.48618
P52272	HNRPM	HNRNPM	12783-29_3	SS	FALSE	SS_PUB	3.87161e-06		3.61168e-06	0.559706	3.56e-07		3.56e-07	0.0828817		15.9079	2.63339		-0.336742	-0.300183		-0.213959	-0.152346		0.14952		0.158941		-1.95395		-0.948392
Q9P2B2	FPRP	PTGFRN	12727-7_3	SS	FALSE	SS_PUB	3.89642e-06		3.6355e-06	0.71287	3.6e-07		3.6e-07	0.248286		15.9099	1.43721		0.144363	0.0802981		0.163453	0.11914		0.0668498		0.0710621		1.18512		1.64213
Q9Y2R0	COA3	COA3	7888-58_3	SS	FALSE	SS_PUB	3.89642e-06		3.6355e-06	0.85026	3.6e-07		3.6e-07	0.491041		15.9045	0.722849		0.217485	0.0697873		0.254868	0.00348501		0.10568		0.112038		0.655006		0.0309292
Q13901	C1D	C1D	7821-6_3	SS	FALSE	SS_PUB	4.00592e-06		3.73802e-06	0.634647	3.71e-07		3.71e-07	0.126131		15.8714	2.17099		0.177738	0.163181		0.168821	0.147247		0.0784707		0.0843145		2.01955		1.70755
Q16666	IF16	IFI16	12893-159_3	SS	FALSE	SS_PUB	4.27709e-06		4.0009e-06	0.486746	3.98e-07		3.98e-07	0.0498517		15.7807	3.20771		-0.582033	-0.603729		-0.401906	-0.430571		0.244435		0.259837		-2.37872		-1.62361
Q16666	IF16	IFI16	13940-19_3	SS	FALSE	SS_PUB	1.52383e-05		1.42225e-05	0.321236	1.67e-06		1.67e-06	0.00895512		14.1517	5.25903		-0.693657	-1.16361		-0.456206	-0.93316		0.359823		0.380824		-3.04602		-2.35915
Q9NRA0	SPHK2	SPHK2	4468-21_2	SS	FALSE	SS_PUB	4.30986e-06		4.0319e-06	0.463659	4.02e-07		4.02e-07	0.0338351		15.7769	3.65435		0.202445	0.2068		0.176115	0.148835		0.0782732		0.0832053		2.53344		1.74846
P61244	MAX	MAX	12411-60_3	SS	FALSE	SS_PUB	4.33178e-06		4.05276e-06	0.302805	4.05e-07		4.05e-07	0.00653919		15.7653	5.63652		-0.535125	-0.966238		-0.331052	-0.774276		0.288876		0.307079		-3.14377		-2.42524
Q5JZY3	EPHAA	EPHA10	6036-78_3	SS	FALSE	SS_PUB	4.42829e-06		4.14341e-06	0.416007	4.15e-07		4.15e-07	0.0228785		15.7362	4.12126		-0.586023	-0.821152		-0.536551	-0.875567		0.301677		0.321278		-2.60214		-2.60506
Q5JZY3	EPHAA	EPHA10	5076-53_2	SS	FALSE		0.476751		0.466704	0.806645	0.345868		0.345868	0.392238		1.06701	0.956077		-0.00893692	0.0547158		0.0379757	0.128856		0.101129		0.1077		0.537094		1.18017
Q6IN85	P4R3A	PPP4R3A	10866-60_3	SS	FALSE	SS_PUB	4.7692e-06		4.46277e-06	0.532062	4.48e-07		4.48e-07	0.0688864		15.6486	2.84084		-0.479938	-0.556606		-0.401597	-0.506753		0.234372		0.249141		-2.29248		-1.97851
P00451	FA8	F8	13499-30_3	SS	FALSE	SS_PUB	4.82176e-06		4.51233e-06	0.819608	4.54e-07		4.54e-07	0.412131		15.6277	0.904106		-0.396384	-0.25079		-0.448106	-0.225116		0.186903		0.19868		-1.32134		-1.11888
Q5JTV8	TOIP1	TOR1AIP1	10606-34_3	SS	FALSE	SS_PUB	4.8514e-06		4.54121e-06	0.862627	4.59e-07		4.59e-07	0.531191		15.6313	0.641818		-0.317254	0.0899647		-0.293148	-0.033456		0.172713		0.183384		0.517146		-0.181369
Q5JTV8	TOIP1	TOR1AIP1	9039-47_3	SS	FALSE	SS_PUB	0.00570066		0.00536163	0.296669	0.00144056		0.00144056	0.00613147		6.74307	5.71714		0.328233	0.463317		0.317102	0.103633		0.194199		0.206436		2.30241		0.498536
O95751	LDOC1	LDOC1	8378-3_4	SS	FALSE	SS_PUB	4.8514e-06		4.54121e-06	0.532062	4.6e-07		4.6e-07	0.0693676		15.6127	2.833		0.212512	0.247361		0.22197	0.203453		0.104068		0.110626		2.29434		1.79595
Q9NQ88	TIGAR	TIGAR	12476-50_3	SS	FALSE	SS_PUB	4.8514e-06		4.54121e-06	0.555567	4.6e-07		4.6e-07	0.0789866		15.6248	2.68721		0.216522	0.196622		0.21441	0.232881		0.0956305		0.101656		1.99903		2.21576
P18509	PACA	ADCYAP1	4594-22_2	SS	FALSE	SS_PUB	4.95588e-06		4.6394e-06	0.522422	4.71e-07		4.71e-07	0.0664302		15.5879	2.88176		0.14506	0.133543		0.159752	0.152346		0.0610368		0.0648828		2.12115		2.268
P18509	PACA	ADCYAP1	8446-4_3	SS	FALSE		0.368137		0.358144	0.981239	0.241582		0.241582	0.93146		1.43011	0.0711163		-0.0711514	0.00858496		-0.109109	0.0298714		0.0954103		0.102437		0.0894655		0.289817
P18509	PACA	ADCYAP1	8450-36_3	SS	FALSE		0.599411		0.590076	0.680196	0.480719		0.480719	0.191004		0.734986	1.71934		0.0457478	0.161148		0.0345001	0.125994		0.0873783		0.0923202		1.79984		1.343
P18509	PACA	ADCYAP1	8285-64_3	SS	FALSE		0.673962		0.663927	0.331303	0.566366		0.566366	0.0099709		0.570013	5.12622		-0.0167812	-0.315706		-0.0500672	-0.420699		0.124372		0.131406		-2.43846		-3.01856
P55075	FGF8	FGF8	2443-10_4	SS	FALSE	SS_PUB	5.03889e-06		4.7175e-06	0.474937	4.8e-07		4.8e-07	0.0446387		15.5741	3.33422		0.165726	0.170698		0.161915	0.106934		0.0703666		0.0748005		2.33881		1.40594
P55075	FGF8	FGF8	4394-71_2	SS	FALSE		0.0671786		0.0642382	0.9957	0.0270492		0.0270492	0.987921		3.67169	0.0121556		-0.152624	0.0185087		-0.0796977	0.02523		0.153314		0.161985		0.12003		0.154852
P55075	FGF8	FGF8	14757-144_3	SS	FALSE		0.266671		0.257152	0.806242	0.154832		0.154832	0.389959		1.8817	0.962159		0.161378	0.21306		0.0209415	-0.024584		0.281515		0.29637		0.750119		-0.0824772
P01036	CYTS	CST4	14076-74_3	SS	FALSE	SS_PUB	5.14246e-06		4.81486e-06	0.314686	4.91e-07		4.91e-07	0.00732753		15.5438	5.49454		-0.653115	-0.859761		-0.741472	-0.999828		0.288452		0.306628		-2.83187		-3.07262
P21757	MSRE	MSR1	3684-78_3	SS	FALSE	SS_PUB	5.20376e-06		4.87265e-06	0.666838	4.98e-07		4.98e-07	0.172095		15.5331	1.832		0.149103	0.0871198		0.153259	0.117905		0.056799		0.0615978		1.50536		1.8654
P21757	MSRE	MSR1	11207-3_3	SS	FALSE		0.199681		0.191024	0.962081	0.106423		0.106423	0.868238		2.26362	0.141734		0.0762258	0.0366661		0.0360394	0.00150006		0.112655		0.119754		0.323479		0.0124568
P21757	MSRE	MSR1	11282-16_3	SS	FALSE		0.424345		0.414776	0.701375	0.292971		0.292971	0.233453		1.23478	1.50512		0.0876067	0.238144		0.00795733	0.0257351		0.211561		0.223442		1.11103		0.114499
P22749	GNLY	GNLY	14102-6_3	SS	FALSE	SS_PUB	5.24392e-06		4.91066e-06	0.908731	5.03e-07		5.03e-07	0.656936		15.5171	0.424116		-0.568429	-0.180027		-0.636123	-0.0365079		0.281677		0.299426		-0.634151		-0.121241
P22749	GNLY	GNLY	3195-50_2	SS	FALSE	SS_PUB	9.58232e-06		8.9839e-06	0.909941	1.01e-06		1.01e-06	0.669783		14.7189	0.404393		-0.607472	-0.191606		-0.681569	-0.0389016		0.306961		0.326303		-0.619412		-0.11855
P81534	D103A	DEFB103A	5679-16_3	SS	FALSE	SS_PUB	5.41912e-06		5.07514e-06	0.680196	5.21e-07		5.21e-07	0.199138		15.481	1.67442		0.121413	0.101804		0.141486	0.0583303		0.0606952		0.064128		1.64208		0.900238
P52799	EFNB2	EFNB2	14131-37_3	SS	FALSE	SS_PUB	5.62465e-06		5.26805e-06	0.727001	5.42e-07		5.42e-07	0.267381		15.4223	1.35943		-0.356989	-0.369305		-0.556045	-0.302441		0.22424		0.237327		-1.61321		-1.2557
P52799	EFNB2	EFNB2	8772-5_3	SS	FALSE	SS_PUB	0.000131382		0.000123736	0.727001	1.97e-05		1.97e-05	0.269834		11.4016	1.34973		0.105442	0.113186		0.131684	0.0962842		0.068891		0.0733899		1.60945		1.29205
Q99542	MMP19	MMP19	6425-87_3	SS	FALSE	SS_PUB	5.67393e-06		5.31463e-06	0.862627	5.48e-07		5.48e-07	0.529795		15.4081	0.644318		-0.294904	-0.152388		-0.418994	-0.214554		0.178446		0.18969		-0.845834		-1.11695
Q9NQX5	NPDC1	NPDC1	10424-31_3	SS	FALSE	SS_PUB	5.8955e-06		5.5352e-06	0.867178	5.72e-07		5.72e-07	0.539958		15.3697	0.624977		-0.317074	-0.173511		-0.391067	-0.0874486		0.187687		0.198984		-0.914822		-0.436509
O43251	RFOX2	RBFOX2	11462-8_3	SS	FALSE	SS_PUB	5.98169e-06		5.61696e-06	0.666838	5.82e-07		5.82e-07	0.171637		15.3501	1.83489		-0.187267	-0.127806		-0.166877	-0.149797		0.0752042		0.0791725		-1.66309		-1.84472
P08861	CEL3B	CELA3B	6357-83_3	SS	FALSE	SS_PUB	5.98169e-06		5.61696e-06	0.656588	5.83e-07		5.83e-07	0.158156		15.3482	1.92186		0.215924	0.204215		0.175393	0.179377		0.104226		0.110794		1.90882		1.58736
Q96JK2	DCAF5	DCAF5	11283-13_3	SS	FALSE	SS_PUB	6.13859e-06		5.76515e-06	0.914356	6e-07		6e-07	0.69357		15.3153	0.368964		0.13196	0.0365237		0.151247	0.0460411		0.0507366		0.0536977		0.7137		0.849033
O95831	AIFM1	AIFM1	9522-3_3	SS	FALSE	SS_PUB	6.13859e-06		5.76515e-06	0.913956	6.01e-07		6.01e-07	0.681274		15.3175	0.387157		0.150058	0.0651873		0.250879	0.0970248		0.105612		0.111585		0.61242		0.860918
Q9BRX2	PELO	PELO	12431-13_3	SS	FALSE	SS_PUB	6.17575e-06		5.80047e-06	0.634647	6.06e-07		6.06e-07	0.125264		15.3135	2.17857		0.152344	0.116608		0.154463	0.12186		0.0586088		0.0617014		1.93596		1.92233
Q9HAV5	TNR27	EDA2R	3083-71_1	SS	FALSE	SS_PUB	6.29409e-06		5.91205e-06	0.559487	6.19e-07		6.19e-07	0.0826717		15.2843	2.63961		-0.198471	-0.0733887		-0.198697	-0.198568		0.0993016		0.105427		-0.732601		-1.83667
O75347	TBCA	TBCA	12501-10_3	SS	FALSE	SS_PUB	6.49306e-06		6.08622e-06	0.561866	6.4e-07		6.4e-07	0.0838446		15.2469	2.62049		-0.215509	-0.122891		-0.206042	-0.226864		0.0999839		0.106284		-1.21224		-2.0718
Q9UN70	PCDGK	PCDHGC3	7859-21_3	SS	FALSE	SS_PUB	6.51906e-06		6.11106e-06	0.68474	6.44e-07		6.44e-07	0.207604		15.2305	1.62835		0.350768	0.174162		0.27498	0.261382		0.138077		0.146778		1.24349		1.74093
Q9NZS2	KLRF1	KLRF1	7756-37_3	SS	FALSE	SS_PUB	6.54048e-06		6.13208e-06	0.463659	6.48e-07		6.48e-07	0.0351305		15.2364	3.61698		0.153042	0.160234		0.165178	0.157025		0.060799		0.0646578		2.5253		2.33941
Q9NZS2	KLRF1	KLRF1	5098-79_3	SS	FALSE		0.815743		0.809303	0.752573	0.740375		0.740375	0.306706		0.301019	1.21346		-0.0139639	0.0314027		-0.026115	-0.0254183		0.0569934		0.0605847		0.547016		-0.41682
Q13510	ASAH1	ASAH1	5748-20_3	SS	FALSE	SS_PUB	6.54048e-06		6.13208e-06	0.355396	6.49e-07		6.49e-07	0.0118626		15.2258	4.91287		-0.490636	-0.701836		-0.352565	-0.660804		0.225721		0.242345		-2.93978		-2.60635
Q9NZ72	STMN3	STMN3	8019-73_3	SS	FALSE	SS_PUB	6.54609e-06		6.1378e-06	0.634647	6.51e-07		6.51e-07	0.13154		15.2269	2.1249		-0.238402	-0.190089		-0.214976	-0.171849		0.0924319		0.099239		-1.99823		-1.69361
O00622	CCN1	CCN1	6264-9_3	SS	FALSE	SS_PUB	6.5617e-06		6.15291e-06	0.375183	6.54e-07		6.54e-07	0.016569		15.2069	4.49758		-0.796688	-1.08314		-0.584668	-0.947478		0.361298		0.384064		-2.8469		-2.37608
P43627	KI2L2	KIR2DL2	7773-20_3	SS	FALSE	SS_PUB	6.62731e-06		6.2149e-06	0.727001	6.62e-07		6.62e-07	0.26546		15.2134	1.36616		0.182759	0.111755		0.172948	0.0609053		0.0754161		0.0801682		1.45615		0.753109
Q9H3S3	TMPS5	TMPRSS5	8002-27_3	SS	FALSE	SS_PUB	6.7126e-06		6.29535e-06	0.85026	6.72e-07		6.72e-07	0.491708		15.1905	0.721446		0.185289	0.0484393		0.164799	0.0809089		0.066652		0.070169		0.720481		1.13802
Q96HF1	SFRP2	SFRP2	7751-121_3	SS	FALSE	SS_PUB	6.80748e-06		6.37129e-06	0.900741	6.83e-07		6.83e-07	0.626951		15.1725	0.471765		0.197832	0.0240373		0.183113	-0.0275773		0.082516		0.0877154		0.289555		-0.312483
P36507	MP2K2	MAP2K2	3628-3_4	SS	FALSE	SS_PUB	6.92184e-06		6.47883e-06	0.818536	6.96e-07		6.96e-07	0.408413		15.142	0.913535		-0.412356	-0.253103		-0.37371	-0.208284		0.187512		0.199328		-1.32905		-1.03293
Q9UK80	UBP21	USP21	12681-63_3	SS	FALSE	SS_PUB	7.05555e-06		6.5906e-06	0.68474	7.11e-07		7.11e-07	0.209066		15.1219	1.62082		0.219466	0.183356		0.222948	0.156817		0.101839		0.108256		1.75949		1.4242
P06493|P14635	CDK1|CCNB1	CDK1|CCNB1	3422-4_2	SS	FALSE	SS_PUB	7.09955e-06		6.63225e-06	0.293441	7.17e-07		7.17e-07	0.00565683		15.1078	5.81836		0.178047	0.196351		0.143596	0.203328		0.0598443		0.0636152		3.08985		3.01769
Q8N6T3	ARFG1	ARFGAP1	11556-19_3	SS	FALSE	SS_PUB	7.33487e-06		6.85321e-06	0.728663	7.43e-07		7.43e-07	0.27559		15.0662	1.32647		0.182544	0.114268		0.185723	0.125493		0.075152		0.0798874		1.4932		1.5414
P78347	GTF2I	GTF2I	13609-11_3	SS	FALSE	SS_PUB	7.33487e-06		6.85321e-06	0.375183	7.44e-07		7.44e-07	0.0173175		15.0705	4.44462		-0.38502	-0.546347		-0.305762	-0.475152		0.183288		0.194837		-2.83205		-2.35048
O95704	APBB3	APBB3	12784-10_3	SS	FALSE	SS_PUB	7.56489e-06		7.0687e-06	0.792083	7.69e-07		7.69e-07	0.353179		15.0326	1.06523		0.199962	0.149092		0.230526	0.16694		0.110717		0.117694		1.32596		1.3952
O95704	APBB3	APBB3	13589-10_3	SS	FALSE	SS_PUB	0.00643301		0.00605839	0.735905	0.00165116		0.00165116	0.289147		6.60194	1.27648		0.0955786	0.103692		0.104667	0.10669		0.067397		0.0716747		1.50985		1.46199
P45379	TNNT2	TNNT2	5315-22_3	SS	FALSE	SS_PUB	7.58778e-06		7.09066e-06	0.642219	7.73e-07		7.73e-07	0.14535		15.0307	2.01567		0.170803	0.116607		0.170288	0.160085		0.0758817		0.0798857		1.5081		1.94931
P13497	BMP1	BMP1	3348-49_2	SS	FALSE	SS_PUB	7.75749e-06		7.24985e-06	0.246768	7.92e-07		7.92e-07	0.00240996		15.0027	6.91289		0.400175	0.549338		0.378766	0.500963		0.148314		0.157659		3.44166		3.00169
P55107	GDF10	GDF10	6517-14_3	SS	FALSE	SS_PUB	7.7701e-06		7.26221e-06	0.826317	7.95e-07		7.95e-07	0.43218		14.9993	0.85475		0.155945	0.0959878		0.191082	0.101356		0.0770131		0.0818658		1.229		1.22094
P07949	RET	RET	3220-40_2	SS	FALSE	SS_PUB	7.90943e-06		7.39303e-06	0.463566	8.11e-07		8.11e-07	0.0330524		14.9713	3.68157		0.290785	0.152658		0.363066	0.343739		0.136744		0.14536		1.10263		2.28325
Q03426	KIME	MVK	11391-69_3	SS	FALSE	SS_PUB	8.0018e-06		7.48056e-06	0.642219	8.23e-07		8.23e-07	0.146623		14.9466	2.00418		0.237719	0.213921		0.275677	0.137076		0.112932		0.120048		1.84781		1.12744
P35080	PROF2	PFN2	13054-87_3	SS	FALSE	SS_PUB	8.0018e-06		7.48056e-06	0.673511	8.24e-07		8.24e-07	0.177793		14.9532	1.79674		0.171936	0.0913534		0.151909	0.0240479		0.0655217		0.0697789		1.37142		0.342447
Q9NP95	FGF20	FGF20	2763-66_2	SS	FALSE	SS_PUB	8.05253e-06		7.52859e-06	0.486746	8.31e-07		8.31e-07	0.0492833		14.9493	3.22082		0.199631	0.238079		0.19468	0.228066		0.0950176		0.101005		2.411		2.1856
Q9UJQ7	SCP2D	SCP2D1	14175-78_3	SS	FALSE	SS_PUB	8.17074e-06		7.6397e-06	0.892593	8.45e-07		8.45e-07	0.602937		14.9349	0.511804		-0.682692	-0.217418		-0.907423	-0.331787		0.314196		0.333579		-0.686205		-0.983511
P62995	TRA2B	TRA2B	12373-73_3	SS	FALSE	SS_PUB	8.23054e-06		7.69623e-06	0.25963	8.53e-07		8.53e-07	0.00312523		14.9148	6.5951		-0.502795	-0.938464		-0.487457	-0.928326		0.26401		0.280268		-3.31434		-3.11234
P58753	TIRAP	TIRAP	9839-148_3	SS	FALSE	SS_PUB	8.27084e-06		7.73451e-06	0.658679	8.59e-07		8.59e-07	0.161726		14.9068	1.89941		-0.222226	-0.18062		-0.15663	-0.109657		0.0996318		0.105873		-1.7703		-1.02369
Q9NRR2	TRYG1	TPSG1	14103-12_3	SS	FALSE	SS_PUB	8.41665e-06		7.87149e-06	0.797318	8.76e-07		8.76e-07	0.365177		14.8795	1.03026		0.131869	0.0803117		0.1394	0.0373775		0.065848		0.0699972		1.20307		0.530191
Q9NRR2	TRYG1	TPSG1	3404-51_2	SS	FALSE		0.0919698		0.0882628	0.431648	0.0399719		0.0399719	0.024917		3.26828	4.02011		0.0915141	0.269897		0.031939	0.0921233		0.122264		0.1294		2.13771		0.705871
O43736	ITM2A	ITM2A	7765-15_3	SS	FALSE	SS_PUB	9.07e-06		8.50173e-06	0.68474	9.5e-07		9.5e-07	0.207862		14.7964	1.62701		0.192169	0.137049		0.166033	0.114597		0.0760128		0.0808025		1.76187		1.39501
Q96GD3	SCMH1	SCMH1	12604-16_3	SS	FALSE	SS_PUB	9.46062e-06		8.86852e-06	0.894916	9.93e-07		9.93e-07	0.614001		14.7463	0.493206		-0.155025	-0.0432458		-0.142646	-0.0648107		0.0637507		0.0675859		-0.672765		-0.948588
Q8WZ59	TM190	TMEM190	10442-1_3	SS	FALSE	SS_PUB	9.47882e-06		8.88622e-06	0.542619	9.97e-07		9.97e-07	0.0725107		14.7373	2.78692		-0.379139	-0.455858		-0.359699	-0.415877		0.194011		0.205725		-2.26777		-1.96568
Q9NR55	BATF3	BATF3	8858-21_3	SS	FALSE	SS_PUB	1.16452e-05		1.08968e-05	0.849916	1.23e-06		1.23e-06	0.484954		14.5075	0.735466		0.098083	0.069537		0.137729	0.0747326		0.060684		0.0645078		1.13137		1.14365
P01023	A2MG	A2M	3708-62_1	SS	FALSE	SS_PUB	1.17154e-05		1.09633e-05	0.634647	1.24e-06		1.24e-06	0.133164		14.4812	2.11145		-0.279835	-0.278329		-0.334757	-0.227278		0.135595		0.14275		-1.99463		-1.56104
O60667	FAIM3	FCMR	6574-11_3	SS	FALSE	SS_PUB	1.20682e-05		1.12943e-05	0.882914	1.28e-06		1.28e-06	0.585727		14.4557	0.541311		-0.497367	-0.334623		-0.632606	-0.263428		0.323529		0.343915		-1.02254		-0.759265
Q9NZV1	CRIM1	CRIM1	6502-50_3	SS	FALSE	SS_PUB	1.38022e-05		1.28932e-05	0.0445793	1.47e-06		1.47e-06	0.000131061		14.2987	10.9764		-0.299414	-0.633558		-0.202922	-0.579256		0.135792		0.144348		-4.19116		-3.6902
Q9NZV1	CRIM1	CRIM1	8699-43_3	SS	FALSE		0.154895		0.148271	0.656892	0.0766107		0.0766107	0.158953		2.59982	1.91821		0.0567975	0.102418		0.0762459	-0.00156457		0.10036		0.106398		1.00881		-0.0146216
P41970	ELK3	ELK3	5707-55_3	SS	FALSE	SS_PUB	1.40548e-05		1.31302e-05	0.377756	1.5e-06		1.5e-06	0.0180699		14.2686	4.39374		-0.530859	-0.758761		-0.367621	-0.680042		0.256474		0.272635		-2.81256		-2.4008
P15291	B4GT1	B4GALT1	13381-49_3	SS	FALSE	SS_PUB	1.43063e-05		1.33662e-05	0.842041	1.53e-06		1.53e-06	0.471937		14.2454	0.76358		-0.243512	-0.178766		-0.392836	-0.221393		0.1692		0.179862		-1.04427		-1.21399
Q8N475	FSTL5	FSTL5	7099-33_3	SS	FALSE	SS_PUB	1.48367e-05		1.38629e-05	0.614108	1.59e-06		1.59e-06	0.108795		14.2093	2.33398		0.117596	0.119354		0.115108	0.137118		0.0605282		0.0641713		1.91943		2.07253
Q96J94	PIWL1	PIWIL1	12793-4_3	SS	FALSE	SS_PUB	1.49618e-05		1.40095e-05	0.803242	1.61e-06		1.61e-06	0.378621		14.2044	0.992976		0.230538	0.0886798		0.236005	0.156663		0.108239		0.11683		0.811579		1.32005
P81277	PRRP	PRLH	6543-182_3	SS	FALSE	SS_PUB	1.50239e-05		1.40688e-05	0.664754	1.62e-06		1.62e-06	0.168392		14.1903	1.85388		0.184453	0.146404		0.159875	0.136813		0.0766155		0.0814431		1.86343		1.64526
O43924	PDE6D	PDE6D	13491-40_3	SS	FALSE	SS_PUB	1.50858e-05		1.41e-05	0.556392	1.63e-06		1.63e-06	0.0811641		14.1763	2.65679		0.211111	0.233392		0.246537	0.264085		0.110492		0.117454		2.05124		2.17683
P12271	RLBP1	RLBP1	12936-38_3	SS	FALSE	SS_PUB	1.51167e-05		1.4131e-05	0.973632	1.64e-06		1.64e-06	0.905929		14.1696	0.0990114		0.151786	0.0297469		0.176247	0.0112579		0.0839084		0.0891956		0.352307		0.125506
P40763	STAT3	STAT3	10346-5_3	SS	FALSE	SS_PUB	1.51167e-05		1.4131e-05	0.390709	1.64e-06		1.64e-06	0.0196996		14.18	4.29072		-0.405305	-0.58792		-0.25108	-0.507859		0.20071		0.213357		-2.78708		-2.29744
P40763	STAT3	STAT3	10354-57_3	SS	FALSE		0.804972		0.798295	0.99992	0.727208		0.727208	0.999693		0.319011	0.000306888		-0.071204	-0.00263645		-0.0595398	-9.83053e-05		0.173545		0.183674		-0.0151056		-0.000532185
P14138	EDN3	EDN3	6113-31_3	SS	FALSE	SS_PUB	1.5178e-05		1.41617e-05	0.858253	1.65e-06		1.65e-06	0.507119		14.1605	0.689596		0.214934	0.108228		0.180162	0.108449		0.0948011		0.100334		1.12691		1.06774
Q6UWY0	ARSK	ARSK	8269-327_3	SS	FALSE	SS_PUB	1.52383e-05		1.42198e-05	0.474937	1.66e-06		1.66e-06	0.0409854		14.1562	3.43244		0.13106	0.160502		0.12794	0.116975		0.0625009		0.0664392		2.46714		1.72186
O96013	PAK4	PAK4	13719-19_3	SS	FALSE	SS_PUB	1.52383e-05		1.42225e-05	0.51554	1.67e-06		1.67e-06	0.0640048		14.1607	2.9279		-0.265068	-0.362738		-0.280778	-0.318009		0.150075		0.157994		-2.32898		-1.95757
Q86Y29	BAGE3	BAGE3	6442-6_3	SS	FALSE	SS_PUB	1.52383e-05		1.42225e-05	0.634647	1.67e-06		1.67e-06	0.128755		14.1584	2.14612		0.202347	0.166671		0.163513	0.162904		0.0819215		0.0870836		1.97898		1.82565
P42167	LAP2B	TMPO	8265-225_3	SS	FALSE	SS_PUB	1.54809e-05		1.445e-05	0.474937	1.7e-06		1.7e-06	0.0416094		14.1257	3.42065		-0.524084	-0.638871		-0.437274	-0.64734		0.251807		0.267133		-2.43733		-2.33464
O75022	LIRB3	LILRB3	11334-7_3	SS	FALSE	SS_PUB	1.56911e-05		1.46484e-05	0.371387	1.73e-06		1.73e-06	0.0158813		14.115	4.55832		0.155638	0.098552		0.181007	0.176469		0.0584091		0.062068		1.65154		2.70894
Q9Y259	CHKB	CHKB	13117-232_3	SS	FALSE	SS_PUB	1.57503e-05		1.47048e-05	0.660975	1.74e-06		1.74e-06	0.164598		14.0993	1.8803		0.329976	0.171523		0.24825	0.245799		0.121212		0.127608		1.39145		1.87673
Q9Y259	CHKB	CHKB	7761-125_3	SS	FALSE		0.10466		0.100189	0.463659	0.0470797		0.0470797	0.0350224		3.09976	3.62057		-0.116862	-0.180108		-0.00279932	0.0867498		0.155543		0.165542		-1.14276		0.520257
Q496F6	CLM2	CD300E	10798-4_3	SS	FALSE	SS_PUB	1.58093e-05		1.4761e-05	0.682875	1.75e-06		1.75e-06	0.202707		14.0933	1.65396		0.410857	0.343151		0.343141	0.352625		0.195525		0.207845		1.71655		1.66114
Q496F6	CLM2	CD300E	8287-17_3	SS	FALSE	SS_PUB	0.0043857		0.00413841	0.638642	0.00107055		0.00107055	0.138044		7.05976	2.06993		-0.30894	-0.207641		-0.363358	-0.426593		0.219319		0.233139		-0.936879		-1.78716
Q16629	SRSF7	SRSF7	12987-12_3	SS	FALSE	SS_PUB	1.5868e-05		1.4817e-05	0.199271	1.76e-06		1.76e-06	0.00180109		14.0928	7.29605		-0.367476	-0.700225		-0.315735	-0.658373		0.184927		0.196579		-3.50882		-3.14743
Q96D42	HAVR1	HAVCR1	9021-1_3	SS	FALSE	SS_PUB	1.59265e-05		1.48727e-05	0.687957	1.77e-06		1.77e-06	0.21269		14.1003	1.60368		-0.337806	-0.272662		-0.486307	-0.352504		0.184391		0.196993		-1.45258		-1.74819
P30419	NMT1	NMT1	12448-246_3	SS	FALSE	SS_PUB	1.60746e-05		1.49836e-05	0.321236	1.79e-06		1.79e-06	0.00904686		14.0725	5.2464		-0.429944	-0.712309		-0.311905	-0.639549		0.220534		0.233405		-3.04269		-2.61817
P30419	NMT1	NMT1	5196-7_3	SS	FALSE		0.176043		0.168313	0.920487	0.0902273		0.0902273	0.709231		2.43266	0.346211		0.0597575	-0.0107308		0.050084	-0.0444576		0.0685163		0.0728336		-0.155728		-0.60577
Q2Y0W8	S4A8	SLC4A8	12798-46_3	SS	FALSE	SS_PUB	1.72634e-05		1.60943e-05	0.733767	1.93e-06		1.93e-06	0.283474		13.9902	1.29662		0.147487	0.117685		0.145307	0.122122		0.0760505		0.0808426		1.51903		1.48374
P14735	IDE	IDE	3197-70_2	SS	FALSE	SS_PUB	1.73187e-05		1.61471e-05	0.708787	1.94e-06		1.94e-06	0.243721		13.9864	1.45801		0.174554	0.100409		0.162788	0.0217927		0.0841097		0.091216		1.1776		0.237482
O60869	EDF1	EDF1	12415-122_3	SS	FALSE	SS_PUB	1.74629e-05		1.62828e-05	0.993473	1.96e-06		1.96e-06	0.978573		13.9667	0.0216703		0.170731	0.0174447		0.225145	0.0109813		0.0890625		0.0946744		0.194744		0.115339
Q9H6D8	FNDC4	FNDC4	13451-2_3	SS	FALSE	SS_PUB	1.76954e-05		1.65009e-05	0.68474	1.99e-06		1.99e-06	0.206168		13.9567	1.63711		0.186361	0.169736		0.219776	0.187403		0.100359		0.10775		1.65534		1.70078
O14737	PDCD5	PDCD5	12517-52_3	SS	FALSE	SS_PUB	1.77495e-05		1.65526e-05	0.694241	2e-06		2e-06	0.225632		13.9583	1.54038		-0.259861	-0.190101		-0.177083	-0.10104		0.121413		0.129875		-1.53585		-0.770935
P28074	PSB5	PSMB5	12580-7_3	SS	FALSE	SS_PUB	1.7892e-05		1.66868e-05	0.926572	2.02e-06		2.02e-06	0.738846		13.9351	0.304757		0.152831	0.0460554		0.152688	0.0298461		0.0618542		0.06578		0.738049		0.45063
Q02750	MP2K1	MAP2K1	2864-2_3	SS	FALSE	SS_PUB	1.79106e-05		1.67067e-05	0.728663	2.03e-06		2.03e-06	0.278897		13.926	1.31384		-0.264009	-0.226292		-0.253715	-0.172006		0.141219		0.150117		-1.57154		-1.1313
Q9BYN0	SRXN1	SRXN1	14268-4_3	SS	FALSE	SS_PUB	1.79106e-05		1.67067e-05	0.88248	2.03e-06		2.03e-06	0.581439		13.9378	0.548988		0.206646	0.102155		0.193623	0.106585		0.101556		0.108634		0.994527		0.970316
Q96L93	KI16B	KIF16B	11672-17_3	SS	FALSE	SS_PUB	1.83161e-05		1.70863e-05	0.727001	2.08e-06		2.08e-06	0.272139		13.9118	1.33982		0.175142	0.15061		0.211447	0.115802		0.0928882		0.0987412		1.58964		1.15753
P54819	KAD2	AK2	11368-32_3	SS	FALSE	SS_PUB	1.84564e-05		1.72184e-05	0.387831	2.1e-06		2.1e-06	0.019026		13.8949	4.34111		-0.45532	-0.715961		-0.369628	-0.660217		0.244572		0.258846		-2.78256		-2.44942
O00220	TR10A	TNFRSF10A	4832-75_2	SS	FALSE	SS_PUB	1.85084e-05		1.72683e-05	0.981239	2.11e-06		2.11e-06	0.931187		13.899	0.0714111		0.172209	0.0127921		0.150171	0.0230637		0.0611519		0.0647198		0.207948		0.354088
Q9NRB3	CHSTC	CHST12	6626-81_3	SS	FALSE	SS_PUB	1.86478e-05		1.73996e-05	0.664817	2.13e-06		2.13e-06	0.17		13.8817	1.84527		0.103923	0.0774914		0.127645	0.109596		0.0529745		0.0571794		1.43732		1.86784
P10914	IRF1	IRF1	10351-51_3	SS	FALSE	SS_PUB	1.89614e-05		1.76608e-05	0.433324	2.17e-06		2.17e-06	0.0251944		13.8616	4.00703		0.133794	0.139542		0.160601	0.160644		0.0541254		0.0581115		2.47407		2.63967
P01298	PAHO	PPY	4588-1_2	SS	FALSE	SS_PUB	1.90993e-05		1.77907e-05	0.634647	2.19e-06		2.19e-06	0.133185		13.853	2.11127		-0.334834	-0.111705		-0.364257	-0.271036		0.146738		0.155669		-0.754476		-1.70254
Q16881	TRXR1	TXNRD1	13967-14_3	SS	FALSE	SS_PUB	1.93238e-05		1.80012e-05	0.59782	2.22e-06		2.22e-06	0.100094		13.8291	2.42348		-0.389749	-0.423877		-0.359652	-0.395883		0.19399		0.206214		-2.1185		-1.87176
P35247	SFTPD	SFTPD	4414-69_2	SS	FALSE	SS_PUB	1.94605e-05		1.813e-05	0.463566	2.24e-06		2.24e-06	0.0328223		13.8312	3.69624		-0.525134	-0.978885		-0.28338	-0.701345		0.36799		0.389467		-2.54723		-1.7589
P26196	DDX6	DDX6	12869-68_3	SS	FALSE	SS_PUB	1.97199e-05		1.83862e-05	0.442989	2.28e-06		2.28e-06	0.0276144		13.8066	3.90644		-0.414416	-0.482458		-0.320381	-0.479211		0.177598		0.186417		-2.59482		-2.46514
Q15399	TLR1	TLR1	11149-3_3	SS	FALSE	SS_PUB	1.97199e-05		1.83862e-05	0.463659	2.28e-06		2.28e-06	0.0343371		13.8148	3.64359		0.18671	0.109679		0.167589	0.170515		0.0611948		0.0645595		1.7509		2.53042
Q9NT68	TEN2	TENM2	11164-7_3	SS	FALSE	SS_PUB	2.01747e-05		1.88355e-05	0.717765	2.34e-06		2.34e-06	0.254144		13.7723	1.41241		0.170145	0.113453		0.162809	0.082053		0.0689927		0.0733401		1.61155		1.105
Q16280	CNGA2	CNGA2	12872-35_3	SS	FALSE	SS_PUB	2.03085e-05		1.89618e-05	0.728663	2.36e-06		2.36e-06	0.275723		13.7678	1.32596		0.155336	0.020176		0.167419	0.0996379		0.0812472		0.0863667		0.246868		1.13894
Q8N4E4	PDCL2	PDCL2	14192-31_3	SS	FALSE	SS_PUB	2.0356e-05		1.90075e-05	0.693299	2.37e-06		2.37e-06	0.221654		13.7623	1.55823		0.134199	0.1028		0.131476	0.0726601		0.0598501		0.0636213		1.68112		1.12766
P0CG48	UBC	UBC	6647-55_3	SS	FALSE	SS_PUB	2.08319e-05		1.94179e-05	0.803248	2.43e-06		2.43e-06	0.382547		13.7387	0.982197		0.115752	0.0722136		0.161766	0.101036		0.0679269		0.0722381		1.0504		1.37566
P0CG48	UBC	UBC	6172-7_4	SS	FALSE		0.867202		0.865353	0.880398	0.820543		0.820543	0.575093		0.19797	0.560239		-0.0105816	0.0522964		-0.0257962	-0.0173943		0.105335		0.110893		0.492976		-0.155946
P49961	ENTP1	ENTPD1	3182-38_2	SS	FALSE	SS_PUB	2.10096e-05		1.95866e-05	0.716741	2.46e-06		2.46e-06	0.25313		13.7173	1.41666		0.204558	0.177062		0.171498	0.122163		0.108798		0.115654		1.59538		1.04401
P49961	ENTP1	ENTPD1	7999-23_3	SS	FALSE	SS_PUB	0.00433806		0.00409326	0.727001	0.00105628		0.00105628	0.265442		7.07405	1.36716		-0.157688	-0.154837		-0.197472	-0.0948837		0.0999401		0.105214		-1.52015		-0.892616
Q9UM21	MGT4A	MGAT4A	9392-43_3	SS	FALSE	SS_PUB	2.10096e-05		1.95866e-05	0.904765	2.46e-06		2.46e-06	0.641123		13.7183	0.448954		0.180007	0.0911876		0.173569	0.0709114		0.0969798		0.103091		0.930529		0.68226
Q9UM44	HHLA2	HHLA2	14132-21_3	SS	FALSE	SS_PUB	2.13111e-05		1.98691e-05	0.554184	2.5e-06		2.5e-06	0.0774966		13.702	2.70854		0.28099	0.284994		0.215964	0.28074		0.124981		0.132856		2.20608		2.052
P22681	CBL	CBL	12016-60_3	SS	FALSE	SS_PUB	2.3565e-05		2.19755e-05	0.321236	2.78e-06		2.78e-06	0.00869905		13.5796	5.295		-0.409918	-0.716179		-0.261071	-0.58876		0.22029		0.233146		-3.06063		-2.42666
Q9Y5I4	PCDC2	PCDHAC2	9361-7_3	SS	FALSE	SS_PUB	2.41133e-05		2.24884e-05	0.679357	2.85e-06		2.85e-06	0.183564		13.5591	1.76221		-0.262074	-0.233273		-0.226227	-0.181575		0.125011		0.132082		-1.82029		-1.35261
Q8WWQ8	STAB2	STAB2	3399-31_2	SS	FALSE	SS_PUB	2.41529e-05		2.2527e-05	0.882914	2.86e-06		2.86e-06	0.586136		13.5444	0.540742		0.23146	0.107326		0.206812	0.0361536		0.14657		0.155387		0.725905		0.231278
O94856	NFASC	NFASC	7179-69_3	SS	FALSE	SS_PUB	2.45681e-05		2.29176e-05	0.949243	2.92e-06		2.92e-06	0.820207		13.5212	0.199094		-0.189191	-0.0427319		-0.184541	-0.059483		0.0882488		0.0943993		-0.48084		-0.625148
P22087	FBRL	FBL	13994-1_3	SS	FALSE	SS_PUB	2.46066e-05		2.29551e-05	0.858253	2.93e-06		2.93e-06	0.510213		13.5217	0.683091		0.171347	0.0985713		0.205699	0.0596027		0.0908145		0.0965368		1.07245		0.612697
O75477	ERLN1	ERLIN1	8776-10_3	SS	FALSE	SS_PUB	2.48126e-05		2.3149e-05	0.818536	2.96e-06		2.96e-06	0.408176		13.5081	0.914555		0.153998	0.0762585		0.156326	0.0471253		0.0600751		0.0635812		1.25088		0.734704
Q9UNG2	TNF18	TNFSF18	2708-54_2	SS	FALSE	SS_PUB	2.52688e-05		2.35763e-05	0.634647	3.02e-06		3.02e-06	0.130139		13.4872	2.13664		0.162306	0.0112823		0.119073	-0.085281		0.0729608		0.077219		0.153739		-1.09066
Q08ET2	SIG14	SIGLEC14	8248-222_3	SS	FALSE	SS_PUB	2.53893e-05		2.36905e-05	0.549251	3.04e-06		3.04e-06	0.0744174		13.4829	2.75401		-0.572014	-0.668986		-0.569751	-0.700472		0.297834		0.316601		-2.17476		-2.14377
Q08ET2	SIG14	SIGLEC14	5125-6_3	SS	FALSE		0.13191		0.126135	0.74639	0.0625374		0.0625374	0.299539		2.80838	1.23915		-0.190739	0.181585		-0.197723	0.0235911		0.189746		0.200456		0.946684		0.117011
O95249	GOSR1	GOSR1	7805-52_3	SS	FALSE	SS_PUB	2.57595e-05		2.40376e-05	0.938686	3.09e-06		3.09e-06	0.764721		13.4553	0.26985		0.174953	0.0566172		0.173458	0.0332438		0.083809		0.08909		0.670117		0.370796
P06576	ATPB	ATP5F1B	4965-27_1	SS	FALSE	SS_PUB	2.6045e-05		2.43058e-05	0.686541	3.13e-06		3.13e-06	0.211228		13.4488	1.6098		0.314176	0.259625		0.253217	0.240182		0.145553		0.154724		1.74368		1.52367
P16471	PRLR	PRLR	5114-65_3	SS	FALSE	SS_PUB	2.63296e-05		2.45731e-05	0.945745	3.17e-06		3.17e-06	0.78633		13.4234	0.241667		0.153333	0.0595265		0.202783	0.0421038		0.0879855		0.0935296		0.671103		0.44717
P16471	PRLR	PRLR	9224-20_3	SS	FALSE		0.454723		0.44562	0.878493	0.324373		0.324373	0.570432		1.13181	0.568585		-0.0376176	-0.0578239		-0.0207995	-0.0429371		0.0550034		0.0582135		-1.03886		-0.731154
P55287	CAD11	CDH11	7763-25_3	SS	FALSE	SS_PUB	2.65302e-05		2.4762e-05	0.68474	3.2e-06		3.2e-06	0.205494		13.4159	1.64063		0.234228	0.20335		0.207442	0.195674		0.113085		0.119891		1.75648		1.59911
P55287	CAD11	CDH11	9604-14_3	SS	FALSE	SS_PUB	0.00116525		0.00109258	0.69195	0.000231766		0.000231766	0.216388		8.69797	1.58395		-0.440396	-0.558414		-0.513878	-0.525158		0.316527		0.336472		-1.72522		-1.53176
Q9H5V8	CDCP1	CDCP1	8589-13_3	SS	FALSE	SS_PUB	2.73921e-05		2.55683e-05	0.673511	3.31e-06		3.31e-06	0.177678		13.3736	1.79585		0.260096	0.046812		0.27318	0.176658		0.117048		0.124423		0.397371		1.39654
Q9H5V8	CDCP1	CDCP1	6565-68_3	SS	FALSE		0.0178416		0.0169614	0.819922	0.00554722		0.00554722	0.413778		5.32261	0.900361		-0.23617	-0.220382		-0.237078	-0.284269		0.200576		0.21192		-1.08515		-1.32048
Q8N423	LIRB2	LILRB2	5091-28_3	SS	FALSE	SS_PUB	2.81682e-05		2.62946e-05	0.728663	3.41e-06		3.41e-06	0.279459		13.34	1.31171		-0.316858	-0.304433		-0.329194	-0.223568		0.191447		0.20351		-1.55984		-1.08527
Q8N423	LIRB2	LILRB2	5633-65_3	SS	FALSE	SS_PUB	0.00628766		0.00591579	0.68474	0.00160692		0.00160692	0.204734		6.62891	1.64461		-0.246907	-0.170548		-0.270147	0.035472		0.204027		0.216307		-0.827907		0.163035
Q92522	H1X	H1-10	12709-63_3	SS	FALSE	SS_PUB	2.89415e-05		2.70184e-05	0.443693	3.51e-06		3.51e-06	0.0286189		13.3256	3.86425		-0.492741	-0.76474		-0.297025	-0.594791		0.277348		0.298089		-2.63076		-1.94011
Q53RT3	APRV1	ASPRV1	10902-53_3	SS	FALSE	SS_PUB	2.93828e-05		2.74323e-05	0.893305	3.57e-06		3.57e-06	0.604802		13.2991	0.508646		0.264157	0.0576998		0.348459	0.122686		0.128488		0.136426		0.446015		0.890129
Q15075	EEA1	EEA1	14043-12_3	SS	FALSE	SS_PUB	2.96582e-05		2.76913e-05	0.751166	3.61e-06		3.61e-06	0.305791		13.2877	1.21734		0.180361	-0.122625		0.161366	-0.17312		0.105909		0.111985		-1.14266		-1.51693
Q14558	KPRA	PRPSAP1	9478-69_3	SS	FALSE	SS_PUB	2.97686e-05		2.77481e-05	0.614108	3.63e-06		3.63e-06	0.109503		13.2845	2.32417		-0.214687	-0.153176		-0.181517	-0.210357		0.0919144		0.0977061		-1.63257		-2.08887
Q07837	SLC31	SLC3A1	9000-177_3	SS	FALSE	SS_PUB	3.06153e-05		2.85394e-05	0.632639	3.74e-06		3.74e-06	0.122993		13.2467	2.19632		0.136703	0.141582		0.152175	0.0781623		0.0750212		0.0797484		1.84121		0.969549
Q9P286	PAK5	PAK5	3388-58_2	SS	FALSE	SS_PUB	3.07236e-05		2.86424e-05	0.510219	3.76e-06		3.76e-06	0.0596497		13.2399	3.00351		0.168966	0.201617		0.175014	0.212457		0.086209		0.0916412		2.25949		2.24092
Q9NXW2	DJB12	DNAJB12	8006-12_3	SS	FALSE	SS_PUB	3.08575e-05		2.8821e-05	0.68474	3.79e-06		3.79e-06	0.207669		13.2256	1.62801		-0.338335	-0.313589		-0.458837	-0.357707		0.190679		0.202693		-1.61172		-1.72577
P26583	HMGB2	HMGB2	6913-189_3	SS	FALSE	SS_PUB	3.12086e-05		2.91509e-05	0.481405	3.84e-06		3.84e-06	0.0473423		13.2107	3.26679		-0.93549	-1.25308		-0.600127	-0.922065		0.499121		0.530571		-2.41546		-1.70031
Q9NVV4	PAPD1	MTPAP	9028-5_3	SS	FALSE	SS_PUB	3.13962e-05		2.93281e-05	0.478062	3.87e-06		3.87e-06	0.0465793		13.2074	3.2854		0.153951	0.167139		0.191284	0.0855411		0.0743195		0.0790025		2.17729		1.06986
P40121	CAPG	CAPG	4968-50_1	SS	FALSE	SS_PUB	3.1907e-05		2.98073e-05	0.463659	3.94e-06		3.94e-06	0.0360602		13.1955	3.59305		-0.525452	-0.72293		-0.510827	-0.710584		0.275419		0.291751		-2.51347		-2.34381
Q96DF8	ESS2	ESS2	11356-19_3	SS	FALSE	SS_PUB	3.21734e-05		3.00067e-05	0.660975	3.98e-06		3.98e-06	0.16571		13.1811	1.87299		0.125425	0.102945		0.133847	0.118105		0.0585349		0.0618926		1.71917		1.85989
O76064	RNF8	RNF8	14663-44_3	SS	FALSE	SS_PUB	3.25197e-05		3.03318e-05	0.868227	4.03e-06		4.03e-06	0.545029		13.1567	0.615175		0.261015	0.107297		0.195547	0.0564322		0.109232		0.116115		0.97168		0.482681
P45984	MK09	MAPK9	9760-13_3	SS	FALSE	SS_PUB	3.27036e-05		3.05054e-05	0.619147	4.06e-06		4.06e-06	0.112401		13.1601	2.29794		-0.301128	-0.340978		-0.254512	-0.45771		0.202914		0.213621		-1.64503		-2.07795
O43854	EDIL3	EDIL3	9360-33_3	SS	FALSE	SS_PUB	3.2726e-05		3.05285e-05	0.571461	4.07e-06		4.07e-06	0.0886013		13.1456	2.55896		-0.421753	-0.367497		-0.440522	-0.169303		0.191832		0.203919		-1.86797		-0.822516
Q15743	OGR1	GPR68	12503-5_3	SS	FALSE	SS_PUB	3.37115e-05		3.145e-05	0.680196	4.2e-06		4.2e-06	0.186321		13.1086	1.74462		0.201108	0.211552		0.24286	0.173284		0.113451		0.1206		1.82004		1.41293
Q06787	FMR1	FMR1	7713-50_3	SS	FALSE	SS_PUB	3.37321e-05		3.14714e-05	0.962081	4.21e-06		4.21e-06	0.871247		13.1184	0.138263		-0.251866	-0.0614153		-0.152622	-0.0545931		0.117015		0.123844		-0.521065		-0.437843
Q06787	FMR1	FMR1	7721-81_3	SS	FALSE		0.0208648		0.0198879	0.937157	0.00668502		0.00668502	0.760955		5.12581	0.274884		0.1338	0.0737938		0.117651	0.0352078		0.115603		0.12235		0.633264		0.286
Q06787	FMR1	FMR1	7713-102_3	SS	FALSE		0.205151		0.196275	0.680196	0.110062		0.110062	0.200062		2.22941	1.66944		-0.11657	-0.212064		-0.0196094	-0.00808527		0.189141		0.200179		-1.10702		-0.0401609
O15537	XLRS1	RS1	6497-10_3	SS	FALSE	SS_PUB	3.39406e-05		3.17374e-05	0.835652	4.26e-06		4.26e-06	0.456497		13.102	0.798315		0.141774	0.0611228		0.155934	0.0839165		0.0627062		0.0664923		0.964064		1.24378
Q9NZK5	ADA2	ADA2	6077-63_3	SS	FALSE	SS_PUB	3.39406e-05		3.17374e-05	0.984406	4.26e-06		4.26e-06	0.943268		13.0916	0.0584804		-0.450666	-0.0835278		-0.550542	-0.0903704		0.259431		0.275779		-0.319997		-0.325683
P19338	NUCL	NCL	13655-34_3	SS	FALSE	SS_PUB	3.43296e-05		3.22044e-05	0.583509	4.33e-06		4.33e-06	0.0936954		13.0769	2.49677		-0.452429	-0.524458		-0.299138	-0.4553		0.234738		0.249529		-2.16379		-1.78231
P26992	CNTFR	CNTFR	14101-2_3	SS	FALSE	SS_PUB	3.45863e-05		3.24471e-05	0.638642	4.37e-06		4.37e-06	0.139427		13.0658	2.05905		-0.200443	-0.222812		-0.25856	-0.208017		0.110621		0.117591		-1.96006		-1.72976
P26992	CNTFR	CNTFR	2711-6_2	SS	FALSE	SS_PUB	0.000727248		0.000681788	0.954266	0.000135026		0.000135026	0.837273		9.28434	0.178308		-0.150636	-0.0575817		-0.288781	-0.0888944		0.142738		0.151732		-0.400812		-0.581514
P15428	PGDH	HPGD	4995-16_1	SS	FALSE	SS_PUB	3.49211e-05		3.27631e-05	0.697236	4.42e-06		4.42e-06	0.229095		13.0536	1.52294		0.269425	0.219027		0.215231	0.227628		0.130686		0.138921		1.64157		1.60596
P02771	FETA	AFP	5792-8_2	SS	FALSE	SS_PUB	3.57446e-05		3.3596e-05	0.519635	4.54e-06		4.54e-06	0.0655003		13.0269	2.89767		-0.226591	-0.237062		-0.219889	-0.223986		0.0994422		0.105708		-2.30072		-2.05737
P20701	ITAL	ITGAL	11617-1_3	SS	FALSE	SS_PUB	3.68763e-05		3.46635e-05	0.693299	4.7e-06		4.7e-06	0.218736		12.9958	1.5724		0.101344	0.0785539		0.139855	0.108944		0.0579174		0.0615668		1.33533		1.73026
Q15884	F1892	FAM189A2	5699-19_3	SS	FALSE	SS_PUB	3.68763e-05		3.46635e-05	0.555567	4.7e-06		4.7e-06	0.0801921		12.9851	2.67373		0.549462	0.519799		0.533014	0.645399		0.263724		0.279965		1.9186		2.22732
Q15884	F1892	FAM189A2	5719-66_3	SS	FALSE	SS_PUB	0.00948352		0.00890479	0.693299	0.00264535		0.00264535	0.22117		6.10105	1.56177		0.0744598	0.111225		0.110749	0.0939672		0.0629425		0.0668853		1.7271		1.38167
Q92974	ARHG2	ARHGEF2	12848-9_3	SS	FALSE	SS_PUB	3.74392e-05		3.51945e-05	0.888227	4.78e-06		4.78e-06	0.595917		12.9652	0.523654		0.218079	0.109166		0.236411	0.129363		0.120324		0.127906		0.898164		1.00016
P20618	PSB1	PSMB1	12612-37_3	SS	FALSE	SS_PUB	3.76092e-05		3.53563e-05	0.727001	4.81e-06		4.81e-06	0.266887		12.9614	1.36047		-0.291233	-0.299893		-0.384157	-0.35809		0.206294		0.219293		-1.42914		-1.60062
O60258	FGF17	FGF17	3494-71_3	SS	FALSE	SS_PUB	3.78567e-05		3.55909e-05	0.862627	4.85e-06		4.85e-06	0.528835		12.9558	0.646184		0.111859	0.0576177		0.0930337	0.0273049		0.0592933		0.0630294		0.961355		0.430362
P68402	PA1B2	PAFAH1B2	2642-4_1	SS	FALSE	SS_PUB	3.88826e-05		3.65574e-05	0.540729	4.99e-06		4.99e-06	0.0718433		12.9257	2.79355		-0.475412	-0.650634		-0.365427	-0.433602		0.287497		0.305612		-2.19031		-1.39556
P25786	PSA1	PSMA1	3859-50_2	SS	FALSE	SS_PUB	3.96812e-05		3.73123e-05	0.552526	5.11e-06		5.11e-06	0.0764699		12.9007	2.72349		0.139786	0.1432		0.112134	0.130957		0.0616184		0.0655011		2.24605		1.94616
P25786	PSA1	PSMA1	7880-9_3	SS	FALSE	SS_PUB	0.000851704		0.000797414	0.90063	0.000162453		0.000162453	0.62367		9.08725	0.477122		0.131628	0.0693355		0.158652	0.0284489		0.0869714		0.0924516		0.790033		0.305851
O43155	FLRT2	FLRT2	13122-19_3	SS	FALSE	SS_PUB	3.99235e-05		3.75421e-05	0.687957	5.15e-06		5.15e-06	0.213228		12.8789	1.5997		-0.283713	-0.285031		-0.384013	-0.329267		0.176383		0.187497		-1.58446		-1.71758
Q0P6D2	DIK1C	DIPK1C	14341-8_3	SS	FALSE	SS_PUB	4.0784e-05		3.83534e-05	0.781367	5.27e-06		5.27e-06	0.337598		12.8568	1.11253		0.182559	0.119799		0.129114	0.0686237		0.0880722		0.0936218		1.33912		0.726771
P22626	ROA2	HNRNPA2B1	5351-52_3	SS	FALSE	SS_PUB	4.21052e-05		3.95327e-05	0.505038	5.45e-06		5.45e-06	0.0559752		12.8186	3.07568		-0.626473	-0.891615		-0.387255	-0.700193		0.361771		0.384567		-2.37391		-1.77862
Q9UJU6	DBNL	DBNL	9755-19_3	SS	FALSE	SS_PUB	4.30402e-05		4.03488e-05	0.474937	5.59e-06		5.59e-06	0.0430089		12.7949	3.37696		-0.325695	-0.361043		-0.21791	-0.376142		0.144825		0.153951		-2.39956		-2.3546
Q9UJU6	DBNL	DBNL	4978-54_2	SS	FALSE		0.873231		0.871893	0.971844	0.8296		0.8296	0.900926		0.186973	0.104574		-0.0215431	-0.0137509		-0.045597	-0.0589703		0.166579		0.177076		-0.0820883		-0.330975
Q9NQS3	NECT3	NECTIN3	13557-3_3	SS	FALSE	SS_PUB	4.33515e-05		4.06431e-05	0.945018	5.64e-06		5.64e-06	0.776472		12.7836	0.254455		0.141264	0.022686		0.180481	0.0450382		0.0644016		0.0688901		0.350017		0.648498
P07686	HEXB	HEXB	6075-61_3	SS	FALSE	SS_PUB	4.4199e-05		4.144e-05	0.510839	5.76e-06		5.76e-06	0.0619874		12.7641	2.95997		0.150656	0.169123		0.112563	0.154265		0.0697819		0.0741789		2.33676		2.02094
P0C7L1	ISK8	SPINK8	7962-11_3	SS	FALSE	SS_PUB	4.48138e-05		4.20188e-05	0.559487	5.85e-06		5.85e-06	0.0821278		12.7529	2.647		0.18253	0.297673		0.183389	0.298969		0.13343		0.140471		2.15924		2.06475
Q92832	NELL1	NELL1	6544-33_3	SS	FALSE	SS_PUB	4.48156e-05		4.20254e-05	0.881154	5.87e-06		5.87e-06	0.576386		12.7365	0.55778		0.243717	0.109403		0.263162	0.161599		0.145435		0.154599		0.745749		1.03327
Q9UBU3	GHRL	GHRL	8447-11_3	SS	FALSE	SS_PUB	4.48156e-05		4.20254e-05	0.375183	5.87e-06		5.87e-06	0.0172995		12.7473	4.44586		0.119218	0.11584		0.111139	0.0848131		0.0395951		0.0420901		2.78393		1.96083
Q9UBU3	GHRL	GHRL	6518-85_3	SS	FALSE		0.619927		0.611014	0.631447	0.50305		0.50305	0.12005		0.689267	2.22534		0.0302222	0.309889		0.0764347	0.425651		0.192458		0.203322		1.57822		2.0325
Q8N6K0	TEX29	TEX29	10557-6_3	SS	FALSE	SS_PUB	4.49689e-05		4.21716e-05	0.561866	5.9e-06		5.9e-06	0.0840693		12.7365	2.6175		-0.165436	-0.168272		-0.152518	-0.121507		0.0751965		0.0799347		-2.16704		-1.49281
P55957	BID	BID	5798-3_3	SS	FALSE	SS_PUB	4.51978e-05		4.23887e-05	0.920487	5.94e-06		5.94e-06	0.719699		12.7265	0.331339		-0.324576	-0.1128		-0.370544	-0.0361564		0.181917		0.19338		-0.615319		-0.185899
Q9UNA0	ATS5	ADAMTS5	3168-8_2	SS	FALSE	SS_PUB	4.64117e-05		4.35321e-05	0.703685	6.12e-06		6.12e-06	0.235893		12.6937	1.49284		-0.1814	-0.147206		-0.1891	-0.125736		0.0851951		0.0906023		-1.69002		-1.36519
P04843	RPN1	RPN1	10490-3_3	SS	FALSE	SS_PUB	4.70884e-05		4.41718e-05	0.803248	6.23e-06		6.23e-06	0.381703		12.6793	0.984504		-0.238761	-0.189227		-0.313049	-0.228328		0.153831		0.16309		-1.21282		-1.37697
P04843	RPN1	RPN1	6458-6_3	SS	FALSE	SS_PUB	0.00727531		0.00684656	0.416007	0.00192351		0.00192351	0.0234427		6.43734	4.08438		-0.207844	-0.327507		-0.167475	-0.304085		0.115339		0.122606		-2.70849		-2.38801
Q8IUB2	WFDC3	WFDC3	6384-19_3	SS	FALSE	SS_PUB	4.84438e-05		4.54458e-05	0.375183	6.42e-06		6.42e-06	0.0167874		12.6401	4.48188		-0.471211	-0.702981		-0.353376	-0.615713		0.234913		0.249716		-2.84222		-2.37488
O15041	SEM3E	SEMA3E	5363-51_3	SS	FALSE	SS_PUB	4.93426e-05		4.62916e-05	0.554184	6.55e-06		6.55e-06	0.0776587		12.6167	2.7062		-0.313518	-0.0180528		-0.324978	-0.265453		0.170781		0.181543		-0.105115		-1.4373
O15041	SEM3E	SEMA3E	10670-26_3	SS	FALSE		0.892585		0.892443	0.810108	0.856567		0.856567	0.399258		0.154933	0.937576		-0.00628771	0.00843093		-0.0458205	-0.173868		0.211206		0.222351		0.0396915		-0.774846
Q8TAI1	TYMOS	TYMSOS	8263-64_3	SS	FALSE	SS_PUB	4.94112e-05		4.63585e-05	0.840942	6.57e-06		6.57e-06	0.470613		12.6109	0.766486		0.195624	0.08166		0.26878	0.134776		0.106137		0.112825		0.762627		1.1787
Q9NRR1	CYTL1	CYTL1	8402-22_3	SS	FALSE	SS_PUB	5.04556e-05		4.73411e-05	0.694821	6.72e-06		6.72e-06	0.226039		12.5923	1.53729		-0.403436	-0.377501		-0.477934	-0.413351		0.230227		0.244733		-1.60705		-1.65393
P22303	ACES	ACHE	10980-11_3	SS	FALSE	SS_PUB	5.11218e-05		4.79688e-05	0.726515	6.82e-06		6.82e-06	0.263036		12.5691	1.37589		0.386626	0.310755		0.271134	0.25411		0.187683		0.199509		1.62233		1.25544
Q7LG56	RIR2B	RRM2B	8925-25_3	SS	FALSE	SS_PUB	5.19355e-05		4.8735e-05	0.397844	6.94e-06		6.94e-06	0.0202401		12.5561	4.26715		-0.320865	-0.516651		-0.250994	-0.463973		0.17721		0.188123		-2.77216		-2.37356
Q7LG56	RIR2B	RRM2B	8854-59_3	SS	FALSE		0.858533		0.856317	0.839684	0.804297		0.804297	0.468447		0.218009	0.771553		-0.0212767	-0.0729568		-0.013863	-0.0901341		0.0673989		0.0730933		-1.06928		-1.21577
Q8N5H7	SH2D3	SH2D3C	12704-26_3	SS	FALSE	SS_PUB	5.19993e-05		4.87976e-05	0.694134	6.96e-06		6.96e-06	0.223918		12.5489	1.54854		0.120511	0.118136		0.145909	0.0719282		0.0721028		0.0766195		1.60514		0.928838
Q765I0	UTS2B	UTS2B	6290-3_3	SS	FALSE	SS_PUB	5.24359e-05		4.921e-05	0.463566	7.03e-06		7.03e-06	0.0322414		12.5421	3.71049		-0.315535	-0.383816		-0.259683	-0.336207		0.140962		0.149844		-2.60537		-2.1725
Q969W8	ZN566	ZNF566	12795-2_3	SS	FALSE	SS_PUB	5.48072e-05		5.14382e-05	0.882914	7.36e-06		7.36e-06	0.586511		12.4902	0.53994		0.106346	0.039258		0.13394	0.0628864		0.0585395		0.0622282		0.665254		0.999356
Q9NXR1	NDE1	NDE1	9765-4_3	SS	FALSE	SS_PUB	5.52378e-05		5.18452e-05	0.706391	7.43e-06		7.43e-06	0.239861		12.4893	1.47504		-0.179917	-0.149699		-0.13642	-0.125816		0.0871827		0.0926439		-1.67979		-1.33656
Q9Y6F6	IRAG1	IRAG1	8255-34_3	SS	FALSE	SS_PUB	5.55927e-05		5.21811e-05	0.610273	7.49e-06		7.49e-06	0.106725		12.4672	2.35524		-0.466543	-0.507598		-0.231566	-0.322342		0.247068		0.261488		-1.99633		-1.21537
Q15172	2A5A	PPP2R5A	13622-16_3	SS	FALSE	SS_PUB	5.57242e-05		5.23074e-05	0.567515	7.52e-06		7.52e-06	0.0859122		12.469	2.59658		-0.248467	-0.279864		-0.161701	-0.279096		0.12581		0.133557		-2.15334		-2.02901
O43281	EFS	EFS	12572-236_3	SS	FALSE	SS_PUB	5.60032e-05		5.25721e-05	0.945018	7.57e-06		7.57e-06	0.775979		12.4561	0.255098		0.0988072	0.0368208		0.0994071	0.0310101		0.051553		0.054825		0.708143		0.561398
O60573	IF4E2	EIF4E2	9745-20_3	SS	FALSE	SS_PUB	5.7463e-05		5.39454e-05	0.477776	7.78e-06		7.78e-06	0.0462259		12.4256	3.29937		0.145024	0.154805		0.173948	0.181391		0.0669887		0.071922		2.23247		2.42376
Q9NRM6	I17RB	IL17RB	6262-14_3	SS	FALSE	SS_PUB	5.86232e-05		5.50375e-05	0.416007	7.95e-06		7.95e-06	0.0233394		12.4046	4.0896		-0.353549	-0.477852		-0.2363	-0.441378		0.168038		0.178626		-2.71217		-2.37968
Q9NRM6	I17RB	IL17RB	5084-154_3	SS	FALSE	SS_PUB	0.00237896		0.00223528	0.319786	0.000535593		0.000535593	0.00837537		7.801	5.32873		0.13184	0.264218		0.144943	0.221938		0.080962		0.0860635		3.07496		2.47681
P07357|P07358|P07360	CO8A|CO8B|CO8G	C8A|C8B|C8G	2429-27_4	SS	FALSE	SS_PUB	5.93378e-05		5.57114e-05	0.830277	8.06e-06		8.06e-06	0.435975		12.3898	0.845675		0.260333	0.170804		0.221491	0.0842631		0.151583		0.161135		1.11279		0.519253
P31943	HNRH1	HNRNPH1	14309-8_3	SS	FALSE	SS_PUB	6.05647e-05		5.68663e-05	0.296669	8.24e-06		8.24e-06	0.00611257		12.3557	5.72101		0.192109	0.311487		0.216662	0.297743		0.0932282		0.0991026		3.14066		2.85253
Q15126	PMVK	PMVK	12450-42_3	SS	FALSE	SS_PUB	6.06868e-05		5.69841e-05	0.727819	8.27e-06		8.27e-06	0.274399		12.3633	1.33193		0.199525	0.14989		0.195121	0.200471		0.115303		0.122833		1.28046		1.59907
Q16539	MK14	MAPK14	5007-1_1	SS	FALSE	SS_PUB	6.11016e-05		5.73766e-05	0.523624	8.34e-06		8.34e-06	0.0674301		12.3442	2.86492		-0.335937	-0.410678		-0.220569	-0.37324		0.172161		0.183009		-2.30209		-1.98359
Q9NQW7	XPP1	XPNPEP1	3481-87_1	SS	FALSE	SS_PUB	6.11494e-05		5.74245e-05	0.375183	8.36e-06		8.36e-06	0.0175987		12.3456	4.42534		-0.471328	-0.714206		-0.383943	-0.53404		0.243609		0.258959		-2.78932		-2.00479
Q16842	SIA4B	ST3GAL2	6281-51_3	SS	FALSE	SS_PUB	6.11969e-05		5.74722e-05	0.463659	8.38e-06		8.38e-06	0.0367686		12.3396	3.55788		-0.594898	-0.829037		-0.417636	-0.666497		0.31186		0.33151		-2.54801		-1.95659
O95206	PCDH8	PCDH8	6280-11_3	SS	FALSE	SS_PUB	6.42762e-05		6.03703e-05	0.355396	8.83e-06		8.83e-06	0.0123778		12.2818	4.84978		-0.541143	-0.948877		-0.345429	-0.743434		0.306702		0.326028		-2.92984		-2.20606
Q9GZX9	TWSG1	TWSG1	9234-8_3	SS	FALSE	SS_PUB	6.54087e-05		6.14372e-05	0.926572	9e-06		9e-06	0.738778		12.2667	0.304851		-0.182889	-0.0644527		-0.153119	-0.0552508		0.0825462		0.0876462		-0.77372		-0.625407
P35520	CBS	CBS	10086-39_3	SS	FALSE	SS_PUB	6.60296e-05		6.20237e-05	0.301772	9.1e-06		9.1e-06	0.00644255		12.2568	5.67012		0.13793	0.149878		0.168454	0.234133		0.0652383		0.0707502		2.22011		3.10982
P14550	AK1A1	AKR1A1	4192-10_2	SS	FALSE	SS_PUB	6.68659e-05		6.28125e-05	0.62235	9.23e-06		9.23e-06	0.116046		12.235	2.26022		-0.457579	-0.489072		-0.358984	-0.427898		0.230129		0.24463		-2.0632		-1.711
Q9BUJ0	ABHEA	ABHD14A	5715-4_3	SS	FALSE	SS_PUB	6.72656e-05		6.31912e-05	0.319786	9.3e-06		9.3e-06	0.0077126		12.2269	5.43089		-0.440528	-0.928801		-0.359334	-0.706929		0.285021		0.30298		-3.07091		-2.25452
P01215|P01225	GLHA|FSHB	CGA|FSHB	3032-11_2	SS	FALSE	SS_PUB	6.76639e-05		6.35687e-05	0.920487	9.37e-06		9.37e-06	0.718071		12.2121	0.333636		-0.775986	-0.287636		-0.735249	-0.351217		0.406898		0.432537		-0.701046		-0.804566
Q9Y287	ITM2B	ITM2B	8086-49_3	SS	FALSE	SS_PUB	6.8782e-05		6.46225e-05	0.819608	9.54e-06		9.54e-06	0.411259		12.1979	0.906308		-0.197629	-0.111616		-0.339323	-0.262417		0.213497		0.22695		-0.519117		-1.14148
O75503	CLN5	CLN5	8874-53_3	SS	FALSE	SS_PUB	6.99686e-05		6.57406e-05	0.679357	9.72e-06		9.72e-06	0.183426		12.178	1.76149		0.1061	0.0801738		0.127578	0.100346		0.0504299		0.0536075		1.55949		1.82678
O75503	CLN5	CLN5	9795-9_3	SS	FALSE		0.696159		0.687421	0.946272	0.595151		0.595151	0.802242		0.520195	0.221452		0.00262476	0.00173216		-0.0273468	-0.0259576		0.0657677		0.0693839		0.0261882		-0.371701
Q6AZY7	SCAR3	SCARA3	11292-13_3	SS	FALSE	SS_PUB	7.25887e-05		6.81015e-05	0.824307	1.01e-05		1.01e-05	0.426759		12.1377	0.868231		0.218078	0.142901		0.20293	0.121055		0.108444		0.115327		1.29764		1.03728
Q6AZY7	SCAR3	SCARA3	9569-14_3	SS	FALSE		0.0119707		0.011313	0.996318	0.00347638		0.00347638	0.990928		5.8128	0.00911497		-0.137516	0.00286814		-0.10618	0.012123		0.128134		0.135843		0.022257		0.0887329
Q96LB9	PGRP3	PGLYRP3	10561-5_3	SS	FALSE	SS_PUB	7.31915e-05		6.86706e-05	0.824307	1.02e-05		1.02e-05	0.427614		12.1241	0.865776		0.215792	0.0689156		0.244339	0.130127		0.100522		0.106856		0.680011		1.20125
Q16549	PCSK7	PCSK7	4459-68_2	SS	FALSE	SS_PUB	7.37923e-05		6.9238e-05	0.708787	1.03e-05		1.03e-05	0.243462		12.1087	1.45915		0.226906	0.117508		0.211851	0.21153		0.124381		0.13164		0.934692		1.57511
Q04828	AK1C1	AKR1C1	12618-50_3	SS	FALSE	SS_PUB	7.51065e-05		7.04748e-05	0.495423	1.05e-05		1.05e-05	0.0530093		12.0968	3.14739		0.145459	0.0995947		0.166569	0.159607		0.0610692		0.0652212		1.59718		2.35427
O60462	NRP2	NRP2	6590-54_3	SS	FALSE	SS_PUB	7.71307e-05		7.23781e-05	0.736679	1.08e-05		1.08e-05	0.289619		12.0567	1.27395		-0.241069	-0.222714		-0.292098	-0.191841		0.139531		0.148323		-1.56556		-1.27454
Q15762	CD226	CD226	5721-1_3	SS	FALSE	SS_PUB	7.84355e-05		7.36064e-05	0.375183	1.1e-05		1.1e-05	0.0175337		12.0363	4.42977		-0.491653	-0.770048		-0.316049	-0.660867		0.258711		0.275013		-2.82828		-2.31811
Q15762	CD226	CD226	5062-60_3	SS	FALSE		0.101773		0.0975073	0.794677	0.0453321		0.0453321	0.357638		3.13848	1.05264		-0.0549226	-0.0919462		0.0342458	0.00141522		0.107429		0.114067		-0.847523		0.0123366
Q6UX46	ALKL2	ALKAL2	6284-7_3	SS	FALSE	SS_PUB	7.90243e-05		7.41628e-05	0.375183	1.11e-05		1.11e-05	0.0167066		12.0305	4.48766		-0.487531	-0.84744		-0.326729	-0.6749		0.284145		0.302049		-2.83345		-2.16395
P09012	SNRPA	SNRPA	12678-66_3	SS	FALSE	SS_PUB	7.94867e-05		7.46045e-05	0.334211	1.12e-05		1.12e-05	0.0102472		12.0217	5.08037		-0.529157	-0.989549		-0.315684	-0.879071		0.310839		0.330426		-3.0068		-2.54984
Q8WWM9	CYGB	CYGB	11546-7_3	SS	FALSE	SS_PUB	7.94867e-05		7.46045e-05	0.795163	1.12e-05		1.12e-05	0.362095		12.0352	1.03967		-0.215951	-0.124139		-0.251413	-0.21026		0.143794		0.152186		-0.854831		-1.35925
P41235	HNF4A	HNF4A	10041-3_3	SS	FALSE	SS_PUB	8.41911e-05		7.90282e-05	0.635151	1.19e-05		1.19e-05	0.134012		11.9541	2.10232		-0.343791	-0.351498		-0.388444	-0.406239		0.189802		0.201762		-1.80801		-1.95936
O43683	BUB1	BUB1	12033-3_3	SS	FALSE	SS_PUB	8.50752e-05		7.98745e-05	0.726515	1.21e-05		1.21e-05	0.263939		11.9477	1.37319		-0.20447	-0.144517		-0.179922	-0.0363851		0.120173		0.127186		-1.18613		-0.284325
P13693	TCTP	TPT1	14072-9_3	SS	FALSE	SS_PUB	8.50752e-05		7.98745e-05	0.463659	1.21e-05		1.21e-05	0.0335846		11.9354	3.66299		0.158438	0.184074		0.123946	0.101642		0.075521		0.0802797		2.34928		1.24811
P13693	TCTP	TPT1	3872-2_1	SS	FALSE		0.0490052		0.0468936	0.818536	0.0184891		0.0184891	0.407795		4.06664	0.915966		-0.225805	-0.300038		-0.165947	-0.201187		0.229718		0.241125		-1.28596		-0.826208
Q9GZT9	EGLN1	EGLN1	9901-28_3	SS	FALSE	SS_PUB	8.50752e-05		7.98745e-05	0.355396	1.21e-05		1.21e-05	0.0120809		11.9336	4.87931		-0.403797	-0.661075		-0.287467	-0.555713		0.211686		0.225024		-2.95489		-2.37842
Q9UKP5	ATS6	ADAMTS6	6441-62_3	SS	FALSE	SS_PUB	8.50752e-05		7.98745e-05	0.642219	1.21e-05		1.21e-05	0.143567		11.9376	2.02713		-0.338842	-0.286		-0.311709	-0.381312		0.178168		0.189394		-1.57421		-1.95924
Q8IZT8	HS3S5	HS3ST5	10731-10_3	SS	FALSE	SS_PUB	8.98576e-05		8.43689e-05	0.559487	1.28e-05		1.28e-05	0.0822484		11.8692	2.64196		0.364801	0.400501		0.416219	0.234325		0.189699		0.201652		2.05026		1.14707
Q9Y2I2	NTNG1	NTNG1	5637-81_3	SS	FALSE	SS_PUB	9.11206e-05		8.5559e-05	0.464891	1.3e-05		1.3e-05	0.0381162		11.8654	3.52841		-0.112173	-0.185037		-0.179782	-0.236454		0.0845169		0.0890493		-2.11952		-2.54057
Q92547	TOPB1	TOPBP1	9947-22_3	SS	FALSE	SS_PUB	9.15385e-05		8.59602e-05	0.904492	1.31e-05		1.31e-05	0.640108		11.8518	0.450672		-0.211028	-0.0646789		-0.214215	-0.104526		0.10515		0.112893		-0.610323		-0.916213
Q9UKN5	PRDM4	PRDM4	12779-30_3	SS	FALSE	SS_PUB	9.15385e-05		8.59602e-05	0.642219	1.31e-05		1.31e-05	0.142689		11.8451	2.03382		0.143377	0.137368		0.198929	0.174654		0.0815728		0.0867129		1.64919		1.96002
P23141	EST1	CES1	7182-1_3	SS	FALSE	SS_PUB	9.20954e-05		8.64875e-05	0.495892	1.32e-05		1.32e-05	0.0536922		11.8412	3.12777		0.252662	0.315564		0.194057	0.34305		0.133255		0.141275		2.28458		2.33912
Q07820	MCL1	MCL1	10396-6_3	SS	FALSE	SS_PUB	9.26505e-05		8.70132e-05	0.463659	1.33e-05		1.33e-05	0.0366442		11.8289	3.56181		-0.352689	-0.532797		-0.271645	-0.37131		0.205917		0.218892		-2.48457		-1.66089
Q07820	MCL1	MCL1	9819-110_3	SS	FALSE		0.998777		0.998777	0.908865	0.998508		0.998508	0.660421		0.00149328	0.418726		-0.00211817	0.0276394		-0.00138237	-0.0409047		0.116028		0.123339		0.236819		-0.329606
P05771	KPCB	PRKCB	5475-10_3	SS	FALSE	SS_PUB	9.37557e-05		8.806e-05	0.692766	1.35e-05		1.35e-05	0.217286		11.8185	1.58075		-0.463223	-0.409444		-0.299485	-0.437742		0.243791		0.258019		-1.64415		-1.66034
Q8N109	KI2LA	KIR2DL5A	7799-3_3	SS	FALSE	SS_PUB	9.37557e-05		8.806e-05	0.633477	1.35e-05		1.35e-05	0.124019		11.8231	2.18954		-0.265808	-0.344561		-0.358663	-0.394284		0.181187		0.192364		-1.85377		-1.99186
Q8N109	KI2LA	KIR2DL5A	8000-17_3	SS	FALSE		0.550691		0.540963	0.799205	0.427438		0.427438	0.368186		0.853284	1.02168		-0.0536567	0.449077		0.0894767	0.334023		0.319131		0.33924		1.38438		0.973963
Q06141	REG3A	REG3A	9277-16_3	SS	FALSE	SS_PUB	9.56927e-05		8.98837e-05	0.493663	1.38e-05		1.38e-05	0.0515751		11.7847	3.17376		-0.293476	-0.36609		-0.264668	-0.217257		0.157046		0.167991		-2.25088		-1.27399
P14555	PA2GA	PLA2G2A	2692-74_2	SS	FALSE	SS_PUB	9.97008e-05		9.3515e-05	0.580459	1.44e-05		1.44e-05	0.0918909		11.7429	2.51839		-0.566488	-0.510029		-0.623359	-0.386851		0.229982		0.244474		-2.14857		-1.5524
P11473	VDR	VDR	10023-32_3	SS	FALSE	SS_PUB	0.000104388		9.77725e-05	0.843991	1.51e-05		1.51e-05	0.474874		11.6879	0.757167		0.172725	0.107458		0.104983	0.0910225		0.0873325		0.0928354		1.21354		0.969902
P01566	IFN10	IFNA10	5733-61_3	SS	FALSE	SS_PUB	0.000104919		9.82755e-05	0.510219	1.52e-05		1.52e-05	0.0611931		11.6809	2.97886		0.173687	0.107643		0.189538	0.176951		0.0703146		0.0747774		1.50253		2.28299
P01566	IFN10	IFNA10	14128-121_3	SS	FALSE		0.689732		0.680781	0.832727	0.585847		0.585847	0.43994		0.536028	0.836999		0.0645939	0.111805		0.069455	0.0406974		0.109822		0.11821		1.00615		0.34205
Q01844	EWS	EWSR1	12988-49_3	SS	FALSE	SS_PUB	0.000108206		0.000101359	0.319786	1.57e-05		1.57e-05	0.00820586		11.6432	5.35403		-0.48055	-0.855798		-0.409257	-0.727787		0.261538		0.278018		-3.08234		-2.51175
P11233	RALA	RALA	14332-3_3	SS	FALSE	SS_PUB	0.000111483		0.000104282	0.642219	1.62e-05		1.62e-05	0.14596		11.6084	2.0111		-0.412014	-0.451272		-0.282426	-0.343509		0.227224		0.240485		-1.93262		-1.40427
Q86Y01	DTX1	DTX1	11430-49_3	SS	FALSE	SS_PUB	0.000114062		0.0001067	0.806645	1.66e-05		1.66e-05	0.392074		11.5785	0.956514		0.159731	0.119495		0.172321	0.100035		0.0865553		0.0915203		1.35824		1.07959
O43318|Q15750	M3K7|TAB1	MAP3K7|TAB1	5259-2_3	SS	FALSE	SS_PUB	0.000114576		0.000107187	0.642219	1.67e-05		1.67e-05	0.142337		11.5784	2.03652		0.111861	0.119897		0.149634	0.153355		0.071549		0.0760574		1.64134		1.96202
Q9ULC4	MCTS1	MCTS1	12488-9_3	SS	FALSE	SS_PUB	0.000116458		0.000108953	0.554184	1.7e-05		1.7e-05	0.0773243		11.5632	2.71104		-0.254431	-0.390884		-0.342713	-0.353165		0.168337		0.178944		-2.24427		-1.92215
Q9H772	GREM2	GREM2	5598-3_3	SS	FALSE	SS_PUB	0.000117624		0.000110075	0.712646	1.72e-05		1.72e-05	0.247319		11.541	1.44136		-0.268386	-0.190681		-0.349651	-0.285585		0.160287		0.170387		-1.1739		-1.64169
P28482	MK01	MAPK1	3115-64_2	SS	FALSE	SS_PUB	0.000117624		0.000110234	0.634647	1.73e-05		1.73e-05	0.131961		11.5402	2.11919		-0.515307	-0.638999		-0.366748	-0.459836		0.31761		0.337624		-1.95791		-1.3408
P98179	RBM3	RBM3	12747-89_3	SS	FALSE	SS_PUB	0.000117624		0.000110234	0.571461	1.73e-05		1.73e-05	0.0885041		11.5368	2.56018		-0.267451	-0.363988		-0.213677	-0.326245		0.16118		0.171336		-2.18588		-1.85708
Q14494	NF2L1	NFE2L1	11154-3_3	SS	FALSE	SS_PUB	0.000117624		0.000110234	0.457289	1.73e-05		1.73e-05	0.0307421		11.5458	3.76602		-0.364267	-0.541256		-0.306412	-0.43924		0.197716		0.210174		-2.61843		-2.03046
P80370	DLK1	DLK1	6373-54_3	SS	FALSE	SS_PUB	0.000118127		0.000110711	0.680196	1.74e-05		1.74e-05	0.191768		11.529	1.71504		-0.365941	-0.342433		-0.421162	-0.210173		0.19724		0.207648		-1.69783		-1.00065
P80370	DLK1	DLK1	6496-60_3	SS	FALSE	SS_PUB	0.000158562		0.000149431	0.727001	2.43e-05		2.43e-05	0.271706		11.1606	1.3424		-0.400137	-0.323772		-0.46147	-0.176521		0.219268		0.230838		-1.45056		-0.757863
P80370	DLK1	DLK1	8380-244_4	SS	FALSE	SS_PUB	0.00568886		0.00535023	0.603675	0.00143272		0.00143272	0.103301		6.75173	2.38858		0.103484	0.159587		0.0986535	0.0999801		0.0777235		0.082621		1.99643		1.1938
O14979	HNRDL	HNRNPDL	10852-114_3	SS	FALSE	SS_PUB	0.000120124		0.000112767	0.319786	1.78e-05		1.78e-05	0.00805055		11.5122	5.40555		-0.32495	-0.515003		-0.247485	-0.415355		0.156869		0.164658		-3.08361		-2.42205
P22223	CADH3	CDH3	2643-57_2	SS	FALSE	SS_PUB	0.000120124		0.000112767	0.442989	1.78e-05		1.78e-05	0.0280229		11.5087	3.87436		0.241438	0.270305		0.163547	0.215568		0.097527		0.103672		2.64858		2.02065
Q9HBX9	RXFP1	RXFP1	14135-3_3	SS	FALSE	SS_PUB	0.000121719		0.000114339	0.862627	1.81e-05		1.81e-05	0.525436		11.4866	0.652818		0.0983877	0.0551498		0.131488	0.0618974		0.0523938		0.0556952		1.04042		1.09774
Q9P0G3	KLK14	KLK14	3681-87_3	SS	FALSE	SS_PUB	0.000121719		0.000114339	0.862627	1.81e-05		1.81e-05	0.531661		11.4827	0.640703		0.19698	0.108883		0.147744	0.0730674		0.100261		0.106578		1.07302		0.680011
Q9P0G3	KLK14	KLK14	8620-56_3	SS	FALSE	SS_PUB	0.00558526		0.00525208	0.679357	0.00140278		0.00140278	0.183691		6.7713	1.76146		-0.248073	0.0900971		-0.281957	0.240038		0.156281		0.165688		0.572164		1.42381
O75354	ENTP6	ENTPD6	8932-1_3	SS	FALSE	SS_PUB	0.000122767		0.000115437	0.734949	1.83e-05		1.83e-05	0.285321		11.4731	1.29058		0.146898	0.100769		0.123996	0.0811348		0.0628663		0.0664219		1.57131		1.20449
Q96CU9	FXRD1	FOXRED1	8017-23_3	SS	FALSE	SS_PUB	0.000130431		0.00012283	0.921556	1.95e-05		1.95e-05	0.727048		11.4059	0.321083		0.160978	0.080321		0.213827	0.0738399		0.100737		0.106869		0.789978		0.685177
P0CAP1	MYZAP	MYZAP	9964-10_3	SS	FALSE	SS_PUB	0.000130907		0.000123284	0.828366	1.96e-05		1.96e-05	0.434729		11.3977	0.849005		0.142447	0.0639986		0.095904	0.0414204		0.0515858		0.0545964		1.22303		0.751922
P0CAP1	MYZAP	MYZAP	9055-81_3	SS	FALSE		0.515892		0.50505	0.833653	0.38527		0.38527	0.448546		0.958016	0.816533		0.0521455	0.099166		0.0721565	0.0154198		0.115407		0.122142		0.850859		0.125518
P0CAP1	MYZAP	MYZAP	13924-13_3	SS	FALSE		0.690918		0.681969	0.847549	0.587798		0.587798	0.479332		0.532682	0.74779		0.035492	0.0473971		0.0229355	-0.0303468		0.0998757		0.106132		0.471272		-0.284182
Q9NR34	MA1C1	MAN1C1	13427-66_3	SS	FALSE	SS_PUB	0.000133852		0.000126069	0.779634	2.01e-05		2.01e-05	0.334024		11.3693	1.1237		-0.172777	-0.125545		-0.273607	-0.203996		0.132119		0.140445		-0.940296		-1.42797
O15031	PLXB2	PLXNB2	9216-100_3	SS	FALSE	SS_PUB	0.000137646		0.000129647	0.868227	2.07e-05		2.07e-05	0.541099		11.3347	0.622613		-0.2537	-0.141657		-0.272916	-0.151098		0.133836		0.142269		-1.04612		-1.04966
O15031	PLXB2	PLXNB2	10855-55_3	SS	FALSE		0.0965819		0.0926599	0.907579	0.0426346		0.0426346	0.649928		3.2012	0.435142		0.0947734	0.0366455		0.0281248	-0.0222695		0.098905		0.104677		0.368126		-0.211484
Q504Y2	PKDCC	PKDCC	8664-36_3	SS	FALSE	SS_PUB	0.000141428		0.000133216	0.92589	2.13e-05		2.13e-05	0.735587		11.3058	0.309239		0.169175	0.0553105		0.158104	0.0229236		0.085459		0.0904466		0.642029		0.251921
A6NM11	L37A2	LRRC37A2	8897-3_3	SS	FALSE	SS_PUB	0.000142793		0.000134519	0.350197	2.16e-05		2.16e-05	0.0110555		11.2993	4.98746		0.179415	0.180501		0.167758	0.23698		0.0705879		0.0750358		2.45735		2.9852
O43927	CXL13	CXCL13	13701-2_3	SS	FALSE	SS_PUB	0.000142793		0.000134519	0.781367	2.16e-05		2.16e-05	0.337842		11.2972	1.11177		-0.443768	-0.368404		-0.520241	-0.393402		0.260621		0.277044		-1.39052		-1.39672
O43927	CXL13	CXCL13	3487-32_2	SS	FALSE	SS_PUB	0.00066125		0.000619555	0.711423	0.000120731		0.000120731	0.245721		9.4095	1.44826		-0.289424	0.174764		-0.407169	-0.0331014		0.199022		0.211562		0.869549		-0.155574
Q8TC05	MDM1	MDM1	7898-29_3	SS	FALSE	SS_PUB	0.000142793		0.000134519	0.76346	2.16e-05		2.16e-05	0.317138		11.2919	1.17823		-0.138863	-0.0297822		-0.229071	-0.114762		0.0943332		0.100277		-0.313791		-1.12997
P27695	APEX1	APEX1	9849-13_3	SS	FALSE	SS_PUB	0.000145015		0.000136623	0.463659	2.2e-05		2.2e-05	0.0345238		11.2705	3.63094		-0.704659	-1.17563		-0.483406	-0.914171		0.439653		0.467356		-2.56194		-1.90574
Q8TF42	UBS3B	UBASH3B	12558-3_3	SS	FALSE	SS_PUB	0.000145015		0.000136623	0.651692	2.2e-05		2.2e-05	0.151354		11.2727	1.97153		-0.473422	-0.474153		-0.350755	-0.437726		0.24039		0.25442		-1.91994		-1.68302
Q13561	DCTN2	DCTN2	5879-51_3	SS	FALSE	SS_PUB	0.000145251		0.000136858	0.680196	2.21e-05		2.21e-05	0.196948		11.2645	1.68492		-0.138503	-0.177533		-0.197218	-0.147674		0.0967837		0.102882		-1.79144		-1.4115
Q969J5	I22R2	IL22RA2	5087-5_3	SS	FALSE	SS_PUB	0.000145251		0.000136858	0.331303	2.21e-05		2.21e-05	0.0100828		11.267	5.1002		0.34904	0.45189		0.222659	0.461697		0.146286		0.155504		2.92578		2.82181
Q969J5	I22R2	IL22RA2	9456-34_3	SS	FALSE		0.556173		0.54631	0.730662	0.434086		0.434086	0.281161		0.837775	1.30613		0.0505038	0.207965		0.0432864	0.262588		0.152872		0.162856		1.33879		1.58035
O43390	HNRPR	HNRNPR	13504-147_3	SS	FALSE	SS_PUB	0.000147666		0.00013914	0.442989	2.25e-05		2.25e-05	0.0283973		11.2489	3.85881		-0.338333	-0.494563		-0.234441	-0.351329		0.182741		0.194255		-2.59076		-1.76718
O43390	HNRPR	HNRNPR	13512-28_3	SS	FALSE		0.106743		0.102191	0.945401	0.0482754		0.0482754	0.780283		3.07396	0.249503		0.0553728	0.0206212		0.00170152	-0.0275964		0.105375		0.111335		0.194543		-0.246379
Q5JXA9	SIRB2	SIRPB2	5669-26_3	SS	FALSE	SS_PUB	0.000150512		0.000142032	0.442989	2.3e-05		2.3e-05	0.0283745		11.2222	3.85975		-0.444382	-0.705593		-0.322469	-0.585926		0.254171		0.270187		-2.65252		-2.10331
Q58F21	BRDT	BRDT	12748-6_3	SS	FALSE	SS_PUB	0.000155523		0.000146561	0.863143	2.38e-05		2.38e-05	0.532932		11.1873	0.638246		0.115683	0.061823		0.107504	0.072446		0.0612009		0.0650573		0.998953		1.0999
Q96LW7	CAR19	CARD19	7778-104_3	SS	FALSE	SS_PUB	0.000162895		0.000153522	0.946272	2.5e-05		2.5e-05	0.79348		11.128	0.23252		0.091419	-0.0254445		0.10966	-0.00672702		0.0512032		0.0544296		-0.493504		-0.122896
P06744	G6PI	GPI	4272-46_2	SS	FALSE	SS_PUB	0.000163312		0.000153921	0.51554	2.51e-05		2.51e-05	0.0631631		11.1251	2.93872		-0.570074	-0.796026		-0.399149	-0.660462		0.32864		0.349348		-2.33549		-1.84434
Q15661	TRYB1	TPSAB1	9409-11_3	SS	FALSE	SS_PUB	0.000163728		0.000154319	0.835652	2.52e-05		2.52e-05	0.456689		11.1314	0.79788		-0.272376	-0.313985		-0.398359	-0.328641		0.257396		0.279143		-1.20289		-1.16161
O15389	SIGL5	SIGLEC5	9275-2_3	SS	FALSE	SS_PUB	0.000164556		0.000155113	0.552724	2.54e-05		2.54e-05	0.076701		11.1175	2.72011		-0.516733	-0.714634		-0.533941	-0.722267		0.315459		0.335336		-2.1924		-2.08971
Q96MN2	NALP4	NLRP4	12794-6_3	SS	FALSE	SS_PUB	0.000164556		0.000155113	0.778349	2.54e-05		2.54e-05	0.332383		11.1282	1.12951		0.0951	0.0729402		0.123335	0.0422573		0.0531749		0.0573956		1.34971		0.729839
Q13308	PTK7	PTK7	9525-1_3	SS	FALSE	SS_PUB	0.000164968		0.000155508	0.631447	2.55e-05		2.55e-05	0.122433		11.1064	2.20133		-0.240305	-0.291509		-0.22909	-0.216799		0.141132		0.150025		-2.00782		-1.42085
O95388	CCN4	CCN4	3057-55_1	SS	FALSE	SS_PUB	0.000166025		0.000156511	0.870672	2.57e-05		2.57e-05	0.554675		11.1044	0.597338		0.181768	0.0937908		0.132851	0.0962782		0.0891115		0.0943123		1.04006		1.00914
O95388	CCN4	CCN4	13692-154_3	SS	FALSE		0.0384942		0.0367873	0.786391	0.0138443		0.0138443	0.345697		4.36502	1.08767		0.38232	0.43891		0.370536	0.467435		0.313493		0.333247		1.37752		1.38003
O75920	SERF1	SERF1A	7842-52_3	SS	FALSE	SS_PUB	0.000170062		0.00016033	0.706391	2.64e-05		2.64e-05	0.239703		11.0773	1.47467		0.166775	0.105498		0.141022	0.055605		0.0693169		0.0736847		1.49462		0.748101
P52948	NUP98	NUP98	12772-8_3	SS	FALSE	SS_PUB	0.000171751		0.000161929	0.474937	2.67e-05		2.67e-05	0.0428915		11.0585	3.38561		-0.34726	-0.435938		-0.293453	-0.440505		0.172427		0.183046		-2.42933		-2.31946
P22748	CAH4	CA4	14069-61_3	SS	FALSE	SS_PUB	0.000175362		0.00016534	0.670391	2.73e-05		2.73e-05	0.176569		11.0376	1.80421		0.0712332	0.0584189		0.105302	0.0833367		0.0415705		0.0440804		1.38206		1.84334
P22748	CAH4	CA4	3177-49_2	SS	FALSE		0.221455		0.212522	0.903174	0.121007		0.121007	0.634603		2.1326	0.459383		0.154673	0.122012		0.0635108	-0.0248025		0.249117		0.264814		0.48642		-0.0931368
O95274	LYPD3	LYPD3	13107-9_3	SS	FALSE	SS_PUB	0.000176397		0.000166322	0.912032	2.75e-05		2.75e-05	0.67498		11.0272	0.396526		0.140058	0.0698413		0.175457	0.0355378		0.0895691		0.0952129		0.772833		0.370892
Q8N8Z6	DCBD1	DCBLD1	9402-18_3	SS	FALSE	SS_PUB	0.00017871		0.00016851	0.493504	2.79e-05		2.79e-05	0.0514464		11.0118	3.17176		-0.375104	-0.510946		-0.241942	-0.309662		0.218293		0.232048		-2.26128		-1.31425
P68400|P67870	CSK21|CSK2B	CSNK2A1|CSNK2B	5225-50_3	SS	FALSE	SS_PUB	0.000180761		0.000170225	0.474937	2.83e-05		2.83e-05	0.044767		10.9922	3.33092		-0.594237	-0.841319		-0.450631	-0.737104		0.326121		0.34667		-2.47771		-2.06416
Q9NYZ4	SIGL8	SIGLEC8	7864-3_3	SS	FALSE	SS_PUB	0.000180761		0.000170225	0.679357	2.83e-05		2.83e-05	0.184006		10.9964	1.75961		0.15293	0.10624		0.16654	0.124695		0.0632306		0.0675521		1.64482		1.8014
Q16674	MIA	MIA	2687-2_1	SS	FALSE	SS_PUB	0.000183058		0.000172396	0.693299	2.87e-05		2.87e-05	0.220563		10.9783	1.5635		-0.278976	-0.344243		-0.390519	-0.271411		0.195798		0.208136		-1.71951		-1.2848
O60880	SH21A	SH2D1A	4567-82_2	SS	FALSE	SS_PUB	0.000183181		0.000172526	0.839684	2.88e-05		2.88e-05	0.467046		10.9765	0.774355		0.291255	-0.043739		0.291432	0.0742387		0.146765		0.156013		-0.296223		0.47262
P55087	AQP4	AQP4	11363-58_3	SS	FALSE	SS_PUB	0.000183181		0.000172526	0.607779	2.88e-05		2.88e-05	0.10452		10.9819	2.37561		0.164131	0.162693		0.140648	0.186825		0.0822706		0.0874546		1.92583		2.07342
Q9Y5H4	PCDG1	PCDHGA1	6457-50_3	SS	FALSE	SS_PUB	0.000184195		0.000173488	0.5843	2.9e-05		2.9e-05	0.0944859		10.9643	2.48744		-0.866703	-0.996546		-0.964254	-0.602955		0.481033		0.511344		-2.01355		-1.16373
P61586	RHOA	RHOA	9855-10_3	SS	FALSE	SS_PUB	0.00018558		0.000174807	0.416007	2.93e-05		2.93e-05	0.0230714		10.9579	4.1113		-0.336825	-0.546835		-0.226709	-0.428663		0.19174		0.202931		-2.71665		-2.04997
Q8NFB2	T185A	TMEM185A	14633-26_3	SS	FALSE	SS_PUB	0.00018558		0.000174807	0.946272	2.93e-05		2.93e-05	0.796313		10.9641	0.22892		0.168073	0.0602435		0.176496	0.0368686		0.0954972		0.101515		0.625968		0.36091
Q9UM47	NOTC3	NOTCH3	5108-72_3	SS	FALSE	SS_PUB	0.000185954		0.000175167	0.484798	2.94e-05		2.94e-05	0.0483367		10.9495	3.243		-0.207847	-0.121636		-0.215658	-0.243539		0.0991514		0.105399		-1.20998		-2.23385
P21781	FGF7	FGF7	4487-1_1	SS	FALSE	SS_PUB	0.000186958		0.000175882	0.701375	2.96e-05		2.96e-05	0.233394		10.9481	1.5031		-0.23998	-0.130333		-0.247493	-0.237808		0.137859		0.146546		-0.935564		-1.59092
P21781	FGF7	FGF7	14031-18_3	SS	FALSE	SS_PUB	0.00867103		0.00815003	0.946272	0.00237856		0.00237856	0.804207		6.21342	0.218982		-0.194294	0.0892916		-0.208874	0.0603137		0.144347		0.153035		0.613758		0.391541
P29460	IL12B	IL12B	13733-5_3	SS	FALSE	SS_PUB	0.000189221		0.000178019	0.926572	3e-05		3e-05	0.738721		10.9274	0.304928		-0.32634	-0.113249		-0.416692	-0.149165		0.181441		0.191015		-0.619265		-0.77382
Q01523	DEF5	DEFA5	6387-61_3	SS	FALSE	SS_PUB	0.000192737		0.000181335	0.762472	3.06e-05		3.06e-05	0.314132		10.9212	1.18969		-0.239833	-0.20752		-0.243226	-0.170344		0.13558		0.143594		-1.50164		-1.16995
O95711	LY86	LY86	3623-84_4	SS	FALSE	SS_PUB	0.000203163		0.000191152	0.582578	3.23e-05		3.23e-05	0.0930166		10.8483	2.50485		0.183862	0.193804		0.159885	0.173573		0.0867561		0.0922228		2.16348		1.8364
Q99584	S10AD	S100A13	7223-60_3	SS	FALSE	SS_PUB	0.000204138		0.000192077	0.442989	3.25e-05		3.25e-05	0.0277925		10.8394	3.88404		-0.417954	-0.165888		-0.367231	-0.517644		0.222077		0.23607		-0.740563		-2.1256
Q6UXK2	ISLR2	ISLR2	13124-20_3	SS	FALSE	SS_PUB	0.000206992		0.000194771	0.734949	3.3e-05		3.3e-05	0.286197		10.8268	1.28651		0.162601	0.159241		0.180906	0.110136		0.10261		0.109076		1.52327		0.99852
Q6UXK2	ISLR2	ISLR2	8528-74_3	SS	FALSE		0.804972		0.798295	0.920487	0.72725		0.72725	0.712098		0.318953	0.342114		-0.0274875	0.0623282		-0.0307529	0.0370748		0.0815853		0.0867261		0.75729		0.424694
Q9UN67	PCDBA	PCDHB10	9963-19_3	SS	FALSE	SS_PUB	0.000208585		0.000196278	0.76346	3.33e-05		3.33e-05	0.315803		10.8174	1.18336		0.11973	0.0692388		0.16013	0.148544		0.101071		0.108116		0.679366		1.35186
P20061	TCO1	TCN1	11232-46_3	SS	FALSE	SS_PUB	0.000214882		0.000201951	0.510839	3.44e-05		3.44e-05	0.0620711		10.7763	2.95845		-0.490923	-0.514942		-0.475512	-0.690041		0.266922		0.283741		-1.88059		-2.34434
P28799	GRN	GRN	4992-49_1	SS	FALSE	SS_PUB	0.000214882		0.000201951	0.556392	3.44e-05		3.44e-05	0.0806455		10.7768	2.66396		-0.215473	-0.26086		-0.232766	-0.270406		0.117551		0.124958		-2.14989		-2.09904
P21815	SIAL	IBSP	3415-61_2	SS	FALSE	SS_PUB	0.000220824		0.000206994	0.962081	3.54e-05		3.54e-05	0.869131		10.7529	0.14071		-0.357792	-0.12092		-0.347779	-0.102062		0.227946		0.240479		-0.526633		-0.421576
P21815	SIAL	IBSP	14023-84_3	SS	FALSE		0.0567653		0.0542826	0.923068	0.0220928		0.0220928	0.729146		3.8806	0.31816		0.153174	0.0721074		0.0559458	0.106486		0.128278		0.135047		0.557935		0.781299
P24158	PRTN3	PRTN3	13720-95_3	SS	FALSE	SS_PUB	0.000221766		0.000207887	0.355396	3.56e-05		3.56e-05	0.0125729		10.7398	4.83078		-0.452633	-0.573209		-0.375153	-0.386558		0.191951		0.204046		-2.83675		-1.84801
P24158	PRTN3	PRTN3	3514-49_2	SS	FALSE		0.0867023		0.083066	0.67694	0.037109		0.037109	0.180189		3.34441	1.78226		-0.432101	-0.708867		-0.321653	-0.735806		0.391807		0.414673		-1.76686		-1.73403
Q6Y288	B3GLT	B3GLCT	5727-35_3	SS	FALSE	SS_PUB	0.000225508		0.000211414	0.653848	3.63e-05		3.63e-05	0.153921		10.7235	1.95321		-0.190472	-0.139719		-0.189396	-0.168062		0.0809008		0.0857854		-1.68923		-1.90749
Q96BQ1	FAM3D	FAM3D	13102-1_3	SS	FALSE	SS_PUB	0.000225508		0.000211414	0.88248	3.63e-05		3.63e-05	0.581399		10.7242	0.549216		-0.264873	-0.128105		-0.277505	-0.134106		0.126304		0.134718		-1.00244		-0.984066
Q96BQ1	FAM3D	FAM3D	7919-278_3	SS	FALSE		0.0450939		0.0430645	0.985872	0.0167103		0.0167103	0.949151		4.1706	0.0522508		0.086656	0.0110291		0.0787942	-0.00367219		0.0825997		0.0875903		0.132737		-0.0416812
P07202	PERT	TPO	3873-51_2	SS	FALSE	SS_PUB	0.000231403		0.000216951	0.576838	3.73e-05		3.73e-05	0.0903129		10.6905	2.54079		0.150102	0.137419		0.125171	0.0333907		0.0843904		0.0906053		1.59556		0.36616
P04156	PRIO	PRNP	6545-58_3	SS	FALSE	SS_PUB	0.000234184		0.000219569	0.968707	3.78e-05		3.78e-05	0.890804		10.6792	0.115928		0.148724	0.0469042		0.178403	0.0374898		0.0978081		0.103971		0.47629		0.358323
P55773	CCL23	CCL23	2913-1_2	SS	FALSE	SS_PUB	0.000234782		0.00022015	0.832727	3.8e-05		3.8e-05	0.442415		10.6698	0.830465		-0.239037	-0.205441		-0.288964	-0.205282		0.163461		0.17376		-1.23912		-1.16592
P55773	CCL23	CCL23	3028-36_2	SS	FALSE	SS_PUB	0.000819011		0.000767444	0.893717	0.000154834		0.000154834	0.611068		9.13589	0.497977		-0.330152	-0.259917		-0.43052	-0.250998		0.264342		0.280999		-0.972633		-0.884395
P62888	RL30	RPL30	12478-15_3	SS	FALSE	SS_PUB	0.000234782		0.00022015	0.631447	3.8e-05		3.8e-05	0.121092		10.6721	2.21342		-0.537709	-0.708467		-0.366029	-0.597335		0.336796		0.358018		-2.04313		-1.63442
P0DML2|P0DML3	CSH1|CSH2	CSH1|CSH2	13103-125_3	SS	FALSE	SS_PUB	0.000235697		0.000221018	0.889009	3.82e-05		3.82e-05	0.5972		10.6643	0.521453		0.201769	0.112876		0.165471	0.118336		0.115554		0.122835		0.966333		0.953159
P0DML2|P0DML3	CSH1|CSH2	CSH1|CSH2	6229-13_3	SS	FALSE		0.0802953		0.0769918	0.912231	0.0338533		0.0338533	0.675834		3.4396	0.395399		-0.114235	-0.0057143		-0.0973323	0.0557869		0.10564		0.113116		-0.0537775		0.489636
P06748	NPM	NPM1	8870-38_3	SS	FALSE	SS_PUB	0.000239073		0.000224195	0.833653	3.88e-05		3.88e-05	0.449059		10.648	0.815015		0.120653	0.0725635		0.154798	0.0901217		0.0666433		0.0708426		1.07578		1.25396
P14316	IRF2	IRF2	12801-33_3	SS	FALSE	SS_PUB	0.000246748		0.000231403	0.505566	4.01e-05		4.01e-05	0.0562633		10.6126	3.06984		-0.527796	-0.787891		-0.462704	-0.776805		0.324638		0.345094		-2.33984		-2.1792
Q99954	SMR3A	SMR3A	7838-27_3	SS	FALSE	SS_PUB	0.00025133		0.00023571	0.365339	4.09e-05		4.09e-05	0.0148218		10.5897	4.6418		0.149512	0.150591		0.122542	0.123982		0.0494925		0.0528751		2.8825		2.26337
Q92952	KCNN1	KCNN1	13539-131_3	SS	FALSE	SS_PUB	0.000252217		0.000236553	0.832727	4.11e-05		4.11e-05	0.445216		10.5937	0.824263		0.125287	0.0594733		0.128003	0.0235391		0.0571356		0.0608669		1.02874		0.384214
Q6PJG6	BRAT1	BRAT1	10876-300_3	SS	FALSE	SS_PUB	0.000256433		0.000240529	0.727001	4.19e-05		4.19e-05	0.264731		10.5636	1.37001		0.1831	0.153483		0.169539	0.192724		0.10994		0.116733		1.37317		1.61707
Q9UQE7	SMC3	SMC3	14324-52_3	SS	FALSE	SS_PUB	0.000262199		0.000245949	0.355396	4.29e-05		4.29e-05	0.012728		10.5445	4.82687		-0.391277	-0.835713		-0.23245	-0.636405		0.271599		0.28745		-2.91205		-2.14367
P51858	HDGF	HDGF	8953-47_3	SS	FALSE	SS_PUB	0.000262342		0.000246202	0.561866	4.3e-05		4.3e-05	0.0842225		10.5351	2.61547		-0.622848	-0.88514		-0.416989	-0.713247		0.388253		0.412717		-2.20562		-1.69112
Q14563	SEM3A	SEMA3A	3222-11_2	SS	FALSE	SS_PUB	0.000262969		0.000247025	0.90855	4.32e-05		4.32e-05	0.655783		10.5293	0.425997		0.154083	0.0843063		0.179998	0.0606306		0.0960299		0.101807		0.869164		0.590985
Q96LZ2	MAGBA	MAGEB10	11456-2_3	SS	FALSE	SS_PUB	0.000266264		0.000250132	0.78901	4.38e-05		4.38e-05	0.349437		10.5159	1.07639		0.170339	0.132884		0.187973	0.134846		0.0933898		0.0992745		1.39951		1.33727
P09529	INHBB	INHBB	13676-46_3	SS	FALSE	SS_PUB	0.000273193		0.000256652	0.612533	4.5e-05		4.5e-05	0.108094		10.4829	2.33846		-0.288835	-0.325086		-0.273662	-0.407959		0.177894		0.189104		-1.78492		-2.09291
O75431	MTX2	MTX2	8839-4_3	SS	FALSE	SS_PUB	0.000274646		0.000258028	0.701375	4.53e-05		4.53e-05	0.233373		10.4831	1.50549		0.176275	0.0840944		0.151561	0.117674		0.0643453		0.0680091		1.28674		1.69143
P60468	SC61B	SEC61B	7878-2_3	SS	FALSE	SS_PUB	0.000288811		0.000270998	0.636231	4.77e-05		4.77e-05	0.134636		10.4246	2.09725		0.112664	0.110579		0.129693	0.0675689		0.0579417		0.0615927		1.86115		1.08377
P31947	1433S	SFN	4829-43_6	SS	FALSE	SS_PUB	0.000294473		0.000275967	0.532062	4.87e-05		4.87e-05	0.0695041		10.3989	2.83079		0.113031	0.127246		0.184489	0.21691		0.0897104		0.0953632		1.39518		2.20082
Q9H6B4	CLMP	CLMP	10440-26_3	SS	FALSE	SS_PUB	0.000297704		0.000279008	0.642219	4.93e-05		4.93e-05	0.144118		10.3818	2.02296		-0.143451	-0.177639		-0.313578	-0.33175		0.167043		0.177568		-1.051		-1.82342
Q9H6B4	CLMP	CLMP	9585-80_3	SS	FALSE		0.216044		0.206978	0.920877	0.117145		0.117145	0.723624		2.16608	0.325874		0.0553434	0.065156		0.0698453	0.0543066		0.0807335		0.0858576		0.799537		0.627516
P20807	CAN3	CAPN3	12385-4_3	SS	FALSE	SS_PUB	0.000299117		0.000280345	0.680196	4.96e-05		4.96e-05	0.188331		10.3836	1.73454		0.123453	0.1104		0.114639	0.0602107		0.065766		0.0692363		1.64338		0.861039
Q96P66	GP101	GPR101	11670-18_3	SS	FALSE	SS_PUB	0.000299924		0.000281115	0.872524	4.98e-05		4.98e-05	0.559414		10.3785	0.588602		0.165093	0.0743619		0.172607	-0.0237673		0.144274		0.152434		0.51173		-0.155013
Q96P66	GP101	GPR101	11371-1_3	SS	FALSE	SS_PUB	0.00484095		0.00455749	0.416007	0.00119449		0.00119449	0.0229895		6.94828	4.10746		0.092583	0.0208491		0.114047	0.11193		0.052617		0.0559325		0.393704		1.94788
Q06828	FMOD	FMOD	6367-66_3	SS	FALSE	SS_PUB	0.000301532		0.000282648	0.550569	5.02e-05		5.02e-05	0.0756517		10.3629	2.73555		-0.266405	-0.345174		-0.356974	-0.428671		0.173027		0.18393		-1.94206		-2.25212
Q13123	RED	IK	7207-4_3	SS	FALSE	SS_PUB	0.000301532		0.000282648	0.80157	5.02e-05		5.02e-05	0.373993		10.3677	1.00583		-0.160756	-0.105938		-0.121148	-0.123287		0.0830441		0.0884673		-1.25698		-1.37078
P01906	DQA2	HLA-DQA2	7757-5_3	SS	FALSE	SS_PUB	0.000307732		0.000288472	0.642219	5.13e-05		5.13e-05	0.144992		10.3444	2.01836		0.147336	0.132786		0.214336	0.175842		0.0826957		0.087522		1.57399		1.95415
Q8TDL5	BPIB1	BPIFB1	11246-3_3	SS	FALSE	SS_PUB	0.000310321		0.000290913	0.818123	5.18e-05		5.18e-05	0.406749		10.3295	0.917785		-0.530522	-0.443514		-0.495135	-0.36614		0.327748		0.3484		-1.33235		-1.03878
Q86U06	RBM23	RBM23	11590-5_3	SS	FALSE	SS_PUB	0.000314698		0.000295029	0.11368	5.26e-05		5.26e-05	0.000681841		10.3199	8.64405		-0.319578	-0.861027		-0.300506	-0.928544		0.219559		0.23308		-3.61162		-3.66097
P35442	TSP2	THBS2	3339-33_1	SS	FALSE	SS_PUB	0.000327428		0.000306978	0.728663	5.48e-05		5.48e-05	0.275289		10.2653	1.32763		-0.540994	-0.397472		-0.603838	-0.636775		0.37803		0.40185		-1.03928		-1.55453
P35442	TSP2	THBS2	14111-15_3	SS	FALSE		0.266671		0.257152	0.974018	0.154945		0.154945	0.907988		1.88087	0.0967357		-0.0871964	0.0486308		-0.0331238	0.0414896		0.110563		0.117292		0.436878		0.351476
O14788	TNF11	TNFSF11	2917-3_2	SS	FALSE	SS_PUB	0.000331771		0.000311063	0.853731	5.56e-05		5.56e-05	0.500256		10.2547	0.703654		0.206643	0.136735		0.177048	0.12079		0.115425		0.122161		1.1687		0.977788
O14788	TNF11	TNFSF11	14061-48_3	SS	FALSE		0.0193826		0.0184705	0.913956	0.00612466		0.00612466	0.691252		5.21697	0.372367		-0.108508	-0.0516789		-0.125246	-0.0803351		0.0915948		0.0971077		-0.560007		-0.819426
P41182	BCL6	BCL6	13111-79_3	SS	FALSE	SS_PUB	0.000340274		0.00031905	0.89332	5.71e-05		5.71e-05	0.605592		10.2262	0.50731		0.108974	0.0468542		0.0847901	0.0237585		0.0530443		0.0566696		0.87445		0.416457
P41182	BCL6	BCL6	13640-5_3	SS	FALSE		0.41198		0.402191	0.852888	0.282073		0.282073	0.496804		1.27311	0.7108		-0.0781355	0.114652		-0.0923026	0.0949475		0.0962525		0.10219		1.17505		0.919386
Q07021	C1QBP	C1QBP	4967-1_1	SS	FALSE	SS_PUB	0.000340423		0.000319204	0.971015	5.72e-05		5.72e-05	0.895812		10.2197	0.1103		0.164917	0.0349008		0.138869	0.035101		0.0765429		0.0810101		0.452847		0.430379
O00241	SIRB1	SIRPB1	6247-9_3	SS	FALSE	SS_PUB	0.000348435		0.000326746	0.474937	5.87e-05		5.87e-05	0.0417759		10.1902	3.41044		-0.387805	-0.564646		-0.461125	-0.643059		0.236959		0.25189		-2.29978		-2.4536
Q9P109	GCNT4	GCNT4	10842-7_3	SS	FALSE	SS_PUB	0.000350351		0.000328557	0.642219	5.91e-05		5.91e-05	0.143074		10.1821	2.03088		0.271095	0.326372		0.280799	0.282825		0.161962		0.172168		1.96091		1.60995
Q9P109	GCNT4	GCNT4	10854-15_3	SS	FALSE		0.406846		0.396804	0.875951	0.276772		0.276772	0.56527		1.29223	0.577745		0.0736209	0.0417468		0.0546396	-0.0503793		0.133005		0.141386		0.311965		-0.354101
Q8IX19	MCEM1	MCEMP1	6283-60_3	SS	FALSE	SS_PUB	0.000350486		0.000328698	0.803248	5.92e-05		5.92e-05	0.382093		10.185	0.983437		0.166853	0.139861		0.166747	0.0713798		0.118813		0.125519		1.16144		0.564421
Q92576	PHF3	PHF3	11544-39_3	SS	FALSE	SS_PUB	0.00035062		0.000328839	0.658403	5.93e-05		5.93e-05	0.160902		10.183	1.90318		-0.466663	-0.540769		-0.320655	-0.513413		0.280188		0.297843		-1.88137		-1.68694
Q9NRY6	PLS3	PLSCR3	11407-57_3	SS	FALSE	SS_PUB	0.000359611		0.000337286	0.578486	6.09e-05		6.09e-05	0.0914437		10.1585	2.52692		0.156068	0.21318		0.181079	0.21401		0.0974285		0.103439		2.11984		2.00976
Q96PZ7	CSMD1	CSMD1	9598-23_3	SS	FALSE	SS_PUB	0.000359733		0.000337416	0.463659	6.1e-05		6.1e-05	0.0355493		10.1504	3.59697		0.269316	0.219467		0.245944	0.33974		0.121533		0.129191		1.76457		2.52247
P43490	NAMPT	NAMPT	5011-11_1	SS	FALSE	SS_PUB	0.000359855		0.000337545	0.433391	6.11e-05		6.11e-05	0.0256603		10.15	3.9778		-0.502071	-0.836765		-0.26323	-0.565533		0.308601		0.328047		-2.59529		-1.6871
P49903	SPS1	SEPHS1	14083-25_3	SS	FALSE	SS_PUB	0.000360565		0.000338225	0.442989	6.13e-05		6.13e-05	0.0282693		10.145	3.8641		-0.373848	-0.624151		-0.250018	-0.53064		0.224528		0.238676		-2.65586		-2.1537
Q9BX67	JAM3	JAM3	2998-53_2	SS	FALSE	SS_PUB	0.000365385		0.000342762	0.618211	6.22e-05		6.22e-05	0.111483		10.1368	2.307		-0.230943	-0.279258		-0.177827	-0.273288		0.132771		0.140281		-2.04159		-1.89726
P58658	EVA1C	EVA1C	8877-22_3	SS	FALSE	SS_PUB	0.000378992		0.000355098	0.734422	6.46e-05		6.46e-05	0.284395		10.0918	1.29319		0.221187	0.0605729		0.242617	0.158747		0.112032		0.119092		0.53681		1.31281
P58658	EVA1C	EVA1C	7008-13_3	SS	FALSE		0.745896		0.737575	0.984611	0.652309		0.652309	0.943801		0.428083	0.0579162		0.0332528	-0.0273761		0.0339706	-0.0128146		0.0940218		0.0995091		-0.289379		-0.128037
P15692	VEGFA	VEGFA	14032-2_3	SS	FALSE	SS_PUB	0.000382018		0.00035795	0.842041	6.52e-05		6.52e-05	0.472366		10.0743	0.762641		-0.48279	-0.344119		-0.396244	-0.287037		0.278807		0.296375		-1.21724		-0.958174
P15692	VEGFA	VEGFA	4867-15_2	SS	FALSE		0.0139625		0.0132027	0.807146	0.00414089		0.00414089	0.394151		5.62729	0.950552		-0.290454	-0.231281		-0.243577	-0.104311		0.199468		0.212037		-1.14461		-0.488567
P15692	VEGFA	VEGFA	2597-8_3	SS	FALSE		0.764827		0.755805	0.832727	0.673925		0.673925	0.44281		0.395355	0.82954		-0.0258448	-0.000790944		-0.00135694	0.0910996		0.113126		0.120255		-0.00695295		0.750978
Q99829	CPNE1	CPNE1	11602-12_3	SS	FALSE	SS_PUB	0.000383866		0.000359697	0.741571	6.56e-05		6.56e-05	0.29427		10.0749	1.25712		0.17783	0.104739		0.158653	0.0481146		0.0780782		0.082998		1.32101		0.575427
Q99829	CPNE1	CPNE1	5346-24_3	SS	FALSE	SS_PUB	0.00236696		0.00222386	0.680196	0.000531848		0.000531848	0.192243		7.806	1.71092		-0.354887	-0.434318		-0.160603	-0.390712		0.235343		0.250172		-1.80194		-1.53271
P29372	3MG	MPG	12438-127_3	SS	FALSE	SS_PUB	0.000386293		0.000361988	0.495423	6.61e-05		6.61e-05	0.0531091		10.0645	3.13549		-0.450919	-0.61134		-0.282577	-0.35597		0.266231		0.283007		-2.22071		-1.24008
Q9Y458	TBX22	TBX22	11146-4_3	SS	FALSE	SS_PUB	0.000395134		0.00036983	0.794677	6.77e-05		6.77e-05	0.356334		10.0445	1.05705		-0.114087	0.0722165		-0.170314	0.00422027		0.0893623		0.0955084		0.800427		0.0439307
Q14019	COTL1	COTL1	4905-63_1	SS	FALSE	SS_PUB	0.000395792		0.000370463	0.559487	6.79e-05		6.79e-05	0.0827223		10.0312	2.63554		0.0844238	0.111304		0.0953946	0.0800801		0.0496109		0.0527369		2.17235		1.49128
Q9GZT6	CC90B	CCDC90B	7792-58_3	SS	FALSE	SS_PUB	0.000406466		0.000380506	0.693299	7e-05		7e-05	0.22103		10.0001	1.56124		0.14207	0.136841		0.133806	0.0828284		0.083364		0.0886168		1.60877		0.925046
O75716	STK16	STK16	3471-49_1	SS	FALSE	SS_PUB	0.000419907		0.000393125	0.679357	7.25e-05		7.25e-05	0.185692		9.96359	1.74826		0.149947	0.156163		0.17017	0.104838		0.0870414		0.092526		1.75352		1.11889
Q03167	TGBR3	TGFBR3	3009-3_2	SS	FALSE	SS_PUB	0.000420529		0.000393725	0.741571	7.27e-05		7.27e-05	0.295464		9.95541	1.25285		-0.225843	-0.261687		-0.35131	-0.238739		0.165969		0.176427		-1.54699		-1.33232
Q9UKA2	FBXL4	FBXL4	11416-23_3	SS	FALSE	SS_PUB	0.000422304		0.000395405	0.607779	7.31e-05		7.31e-05	0.104726		9.95562	2.37618		0.108701	0.101856		0.113283	0.104994		0.0485191		0.0516716		2.03788		1.9754
Q9UKA2	FBXL4	FBXL4	9951-36_3	SS	FALSE		0.485687		0.47499	0.614108	0.354921		0.354921	0.110005		1.04084	2.32175		0.0119052	0.17155		-0.0409969	0.125225		0.0812153		0.0861585		2.04991		1.42832
Q9UHN6	CEIP2	CEMIP2	8992-1_3	SS	FALSE	SS_PUB	0.000424112		0.000397621	0.799205	7.36e-05		7.36e-05	0.367552		9.94833	1.02348		0.227212	0.153041		0.151697	0.174847		0.11749		0.124894		1.28342		1.37743
Q12836	ZP4	ZP4	7766-25_3	SS	FALSE	SS_PUB	0.000434508		0.000406887	0.903174	7.55e-05		7.55e-05	0.633817		9.9172	0.460647		0.147018	0.0597386		0.120748	0.0332695		0.0689116		0.0732539		0.858525		0.451135
Q8NBI6	XXLT1	XXYLT1	6375-75_3	SS	FALSE	SS_PUB	0.000434532		0.000406928	0.946272	7.56e-05		7.56e-05	0.803174		9.91507	0.220255		-0.161093	-0.0643516		-0.305405	-0.105554		0.154804		0.164559		-0.412998		-0.636437
Q9HBG7	LY9	LY9	3324-51_1	SS	FALSE	SS_PUB	0.00043513		0.000407506	0.98222	7.58e-05		7.58e-05	0.935233		9.91523	0.0670597		-0.289352	-0.0719076		-0.454476	-0.0740912		0.203708		0.216544		-0.350796		-0.340037
Q9UNP9	PPIE	PPIE	5238-26_3	SS	FALSE	SS_PUB	0.000435154		0.000407546	0.62235	7.59e-05		7.59e-05	0.115966		9.91696	2.26098		-0.300097	-0.300808		-0.22938	-0.356488		0.15957		0.169625		-1.83923		-2.04134
Q96AP7	ESAM	ESAM	2981-9_3	SS	FALSE	SS_PUB	0.000436895		0.000409195	0.580459	7.63e-05		7.63e-05	0.0921785		9.90684	2.518		-0.192647	-0.260672		-0.236907	-0.214582		0.116252		0.122644		-2.16967		-1.7106
Q96AP7	ESAM	ESAM	7841-84_3	SS	FALSE		0.0213314		0.0203477	0.938686	0.00685805		0.00685805	0.764571		5.09742	0.270048		-0.108953	-0.132162		-0.236521	-0.117578		0.180086		0.191433		-0.727653		-0.609527
P05089	ARGI1	ARG1	5867-60_3	SS	FALSE	SS_PUB	0.00044435		0.000416196	0.510219	7.77e-05		7.77e-05	0.0581929		9.88572	3.03155		-0.427437	-0.685955		-0.388894	-0.61683		0.279225		0.296819		-2.36672		-2.01955
Q9NX18	SDHF2	SDHAF2	6420-4_3	SS	FALSE	SS_PUB	0.000451215		0.000422645	0.680196	7.9e-05		7.9e-05	0.197749		9.86713	1.68056		-0.131437	-0.111706		-0.14872	-0.160578		0.0829065		0.0881306		-1.3267		-1.77986
Q96NI6	LRFN5	LRFN5	6587-6_3	SS	FALSE	SS_PUB	0.000452359		0.000423735	0.882914	7.93e-05		7.93e-05	0.585842		9.86758	0.541109		0.205848	0.146645		0.206111	0.131152		0.141222		0.15012		1.02656		0.865166
Q6HA08	ASTL	ASTL	7993-23_3	SS	FALSE	SS_PUB	0.000466034		0.000436564	0.628462	8.18e-05		8.18e-05	0.118559		9.82904	2.2391		0.204836	0.241959		0.197838	0.149424		0.128164		0.135874		1.84083		1.08611
Q49AH0	CDNF	CDNF	4962-52_1	SS	FALSE	SS_PUB	0.00047057		0.0004403	0.788713	8.27e-05		8.27e-05	0.34823		9.82203	1.08001		-0.213617	-0.175996		-0.232503	-0.200795		0.131406		0.139686		-1.31894		-1.41353
Q49AH0	CDNF	CDNF	13693-5_3	SS	FALSE		0.935616		0.935019	0.935993	0.912276		0.912276	0.755724		0.0918529	0.281911		-0.000341259	0.0601778		0.0129719	0.0259331		0.103493		0.109674		0.576965		0.23501
P09651	ROA1	HNRNPA1	12466-7_3	SS	FALSE	SS_PUB	0.000471663		0.000441362	0.450381	8.3e-05		8.3e-05	0.0294594		9.81754	3.81583		-0.431739	-0.811736		-0.293455	-0.643677		0.295319		0.313927		-2.62829		-1.99377
Q13838	DX39B	DDX39B	9742-59_3	SS	FALSE	SS_PUB	0.000473907		0.000443483	0.532062	8.36e-05		8.36e-05	0.06923		9.8073	2.83524		-0.630945	-0.990778		-0.403838	-0.785171		0.418202		0.444553		-2.28726		-1.72713
O00408	PDE2A	PDE2A	5246-64_3	SS	FALSE	SS_PUB	0.000478946		0.000448238	0.945745	8.47e-05		8.47e-05	0.78231		9.79482	0.246879		0.180291	0.0430166		0.11412	0.0637863		0.0872956		0.0919018		0.489305		0.688263
Q9HBL8	NMRL1	NMRAL1	13988-67_3	SS	FALSE	SS_PUB	0.000478946		0.000448238	0.68474	8.47e-05		8.47e-05	0.206243		9.79358	1.6354		0.231151	0.184052		0.204792	0.0636782		0.13098		0.139234		1.38245		0.454288
Q8IUA0	WFDC8	WFDC8	7147-35_3	SS	FALSE	SS_PUB	0.000490774		0.000459329	0.463566	8.69e-05		8.69e-05	0.0327407		9.76608	3.6926		-0.596088	-1.06318		-0.390324	-0.858524		0.392398		0.417124		-2.59349		-2.00102
O94991	SLIK5	SLITRK5	4568-17_2	SS	FALSE	SS_PUB	0.000496932		0.000465113	0.835652	8.81e-05		8.81e-05	0.456477		9.74683	0.798362		-0.303547	-0.0272658		-0.310658	0.0991783		0.172337		0.18271		-0.157294		0.538845
P08476	INHBA	INHBA	2748-3_2	SS	FALSE	SS_PUB	0.00053068		0.000495535	0.623923	9.42e-05		9.42e-05	0.117189		9.67374	2.24943		-0.143787	-0.124892		-0.388137	-0.337967		0.182674		0.194185		-0.678145		-1.70274
P08476	INHBA	INHBA	13738-8_3	SS	FALSE		0.0309978		0.0296071	0.820157	0.0107723		0.0107723	0.416678		4.62716	0.892696		-0.271619	-0.22387		-0.299236	-0.355737		0.25702		0.273215		-0.862585		-1.2829
Q04721	NOTC2	NOTCH2	8407-84_3	SS	FALSE	SS_PUB	0.000542962		0.000507028	0.563953	9.65e-05		9.65e-05	0.0850477		9.65154	2.60789		-0.180892	-0.176219		-0.25259	-0.240184		0.0991607		0.105278		-1.73656		-2.20552
Q04721	NOTC2	NOTCH2	11297-54_3	SS	FALSE		0.862044		0.860168	0.762472	0.809961		0.809961	0.314082		0.210978	1.18986		-0.0387868	-0.108482		-0.0207713	0.0150242		0.138289		0.144792		-0.777147		0.103156
Q04721	NOTC2	NOTCH2	5106-52_3	SS	FALSE		0.941269		0.941152	0.913956	0.920418		0.920418	0.686995		0.0829592	0.378726		0.0175024	-0.00325274		-0.00156057	0.0985964		0.182959		0.193127		-0.0176754		0.506802
Q8N104	D106A	DEFB106A	5664-57_3	SS	FALSE	SS_PUB	0.000545661		0.000509572	0.957085	9.71e-05		9.71e-05	0.842764		9.64846	0.171735		0.165935	0.0782682		0.144948	0.0951968		0.152715		0.163961		0.508852		0.576216
Q9UGN4	CLM8	CD300A	5630-48_3	SS	FALSE	SS_PUB	0.000563159		0.000525643	0.660975	0.000100338		0.000100338	0.164569		9.60512	1.87876		-0.281162	-0.382156		-0.381429	-0.388834		0.203498		0.216321		-1.83248		-1.75669
Q9H3T3	SEM6B	SEMA6B	5121-3_2	SS	FALSE	SS_PUB	0.000565894		0.000527889	0.882914	0.00010095		0.00010095	0.589558		9.60038	0.534635		-0.191385	-0.0568757		-0.243612	-0.125872		0.130627		0.138858		-0.432541		-0.897392
P35557	HXK4	GCK	12960-9_3	SS	FALSE	SS_PUB	0.000569924		0.000532988	0.858253	0.000102046		0.000102046	0.508935		9.59052	0.685675		0.244257	0.152035		0.138278	0.123186		0.130175		0.138378		1.15281		0.881428
Q99759	M3K3	MAP3K3	12990-39_3	SS	FALSE	SS_PUB	0.000574539		0.000537328	0.463659	0.000102999		0.000102999	0.0357554		9.5823	3.59646		-0.401774	-0.713253		-0.372432	-0.655421		0.267193		0.283647		-2.55553		-2.23226
O94779	CNTN5	CNTN5	3299-29_2	SS	FALSE	SS_PUB	0.000577433		0.000540058	0.484798	0.000103645		0.000103645	0.0480098		9.57741	3.25586		0.101642	0.15874		0.123962	0.193874		0.0710262		0.0766639		2.16294		2.4299
Q9NRN5	OLFL3	OLFML3	8660-33_3	SS	FALSE	SS_PUB	0.000581647		0.000544049	0.646364	0.000104658		0.000104658	0.148766		9.56113	1.98838		0.23736	0.183631		0.167335	0.256798		0.121495		0.129151		1.48452		1.93593
Q9NRN5	OLFL3	OLFML3	8660-5_3	SS	FALSE		0.481704		0.471675	0.981239	0.351373		0.351373	0.930151		1.05092	0.0725254		-0.00453656	0.0557443		-0.0804658	0.054938		0.149415		0.158829		0.370732		0.343749
Q03403	TFF2	TFF2	9191-8_3	SS	FALSE	SS_PUB	0.000589367		0.000551294	0.734949	0.000106177		0.000106177	0.286127		9.54733	1.28759		-0.178367	0.0301765		-0.205001	-0.0732924		0.100061		0.106234		0.299718		-0.684168
Q03403	TFF2	TFF2	10473-2_3	SS	FALSE	SS_PUB	0.000701364		0.000658067	0.634647	0.000128983		0.000128983	0.131454		9.34317	2.12793		-0.294785	-0.372547		-0.303303	-0.374702		0.185658		0.198379		-1.95061		-1.84065
Q07869	PPARA	PPARA	12954-71_3	SS	FALSE	SS_PUB	0.000597961		0.000559383	0.936479	0.000107878		0.000107878	0.759047		9.52818	0.277387		0.342659	0.0964783		0.45683	0.188857		0.260889		0.277328		0.367479		0.675485
Q96TA2	YMEL1	YME1L1	11190-129_3	SS	FALSE	SS_PUB	0.000597961		0.000559383	0.920487	0.000107989		0.000107989	0.717083		9.53463	0.335091		0.129938	-0.0112181		0.161513	0.0308748		0.090568		0.0960165		-0.123152		0.319549
Q9H6X2	ANTR1	ANTXR1	10464-6_3	SS	FALSE	SS_PUB	0.000603232		0.000564339	0.796947	0.000109074		0.000109074	0.364146		9.51805	1.03322		0.174523	0.14373		0.170248	0.103156		0.102378		0.108829		1.38123		0.937973
Q96EK5	KBP	KIFBP	12956-40_3	SS	FALSE	SS_PUB	0.000611899		0.000571911	0.463659	0.000110861		0.000110861	0.0341006		9.50225	3.64527		-0.395028	-0.717492		-0.278328	-0.641138		0.266193		0.282966		-2.58099		-2.19276
Q8TEF2	CJ105	C10orf105	11220-53_3	SS	FALSE	SS_PUB	0.000611899		0.000571911	0.272821	0.000110911		0.000110911	0.00404331		9.50943	6.24417		0.125094	0.223636		0.121597	0.173904		0.0637752		0.0677938		3.27921		2.46461
P21580	TNAP3	TNFAIP3	14009-65_3	SS	FALSE	SS_PUB	0.000616187		0.000575861	0.636231	0.000111824		0.000111824	0.134834		9.49473	2.09563		0.0783508	0.0946541		0.131567	0.120355		0.0553767		0.0588661		1.6732		1.98833
Q13322	GRB10	GRB10	11358-15_3	SS	FALSE	SS_PUB	0.000638274		0.000596529	0.679357	0.000115973		0.000115973	0.185378		9.4477	1.75009		0.523415	0.49972		0.649123	0.666523		0.33518		0.3563		1.46484		1.82566
P67870	CSK2B	CSNK2B	11330-15_3	SS	FALSE	SS_PUB	0.000653879		0.000612623	0.706391	0.000119241		0.000119241	0.239137		9.42299	1.47826		0.170783	0.100119		0.0983859	0.150197		0.0841892		0.0886316		1.17315		1.65851
P09874	PARP1	PARP1	8893-29_3	SS	FALSE	SS_PUB	0.00066333		0.00062153	0.903174	0.000121257		0.000121257	0.634503		9.40293	0.459543		-0.532934	-0.28642		-0.510013	-0.285322		0.306038		0.325322		-0.926239		-0.8685
P09874	PARP1	PARP1	10534-40_3	SS	FALSE		0.516498		0.505639	0.803242	0.386206		0.386206	0.380657		0.955647	0.986888		0.00433076	0.0243846		0.0436983	0.0889404		0.0788467		0.083815		0.30739		1.04877
O95750	FGF19	FGF19	2762-30_2	SS	FALSE	SS_PUB	0.000690489		0.000647005	0.996015	0.000126374		0.000126374	0.989455		9.36168	0.0106039		-0.505616	0.0332088		-0.539252	0.019015		0.250106		0.265865		0.132031		0.0711232
O95750	FGF19	FGF19	13724-27_3	SS	FALSE	SS_PUB	0.000732333		0.000686611	0.920487	0.000136157		0.000136157	0.720269		9.27885	0.330535		-0.423459	-0.185567		-0.528168	-0.241773		0.279777		0.297406		-0.657992		-0.805496
Q5XG99	LYSM4	LYSMD4	9106-87_3	SS	FALSE	SS_PUB	0.000691432		0.000647916	0.68694	0.000126699		0.000126699	0.21187		9.36073	1.60915		0.127642	0.145319		0.124096	0.126897		0.0811339		0.0868757		1.74884		1.4347
P26368	U2AF2	U2AF2	13577-25_3	SS	FALSE	SS_PUB	0.000696991		0.000653937	0.85026	0.000128025		0.000128025	0.490828		9.34393	0.723298		-0.178561	-0.136736		-0.232602	-0.103155		0.115249		0.122346		-1.17046		-0.835011
O43464	HTRA2	HTRA2	3317-33_1	SS	FALSE	SS_PUB	0.000704044		0.000660608	0.983037	0.000129631		0.000129631	0.93842		9.3286	0.0636471		-0.17223	-0.0343301		-0.203137	-0.0391062		0.105475		0.112122		-0.323487		-0.346618
P12956	XRCC6	XRCC6	2835-1_4	SS	FALSE	SS_PUB	0.000713709		0.000668931	0.321236	0.000131568		0.000131568	0.00885008		9.31428	5.27365		-0.347968	-0.682575		-0.276064	-0.614798		0.210658		0.22363		-3.05142		-2.62621
Q9P121	NTRI	NTM	10907-116_3	SS	FALSE	SS_PUB	0.000718269		0.000673232	0.660975	0.000132567		0.000132567	0.165847		9.30606	1.87037		-0.159937	-0.142697		-0.201736	-0.188565		0.091716		0.0974952		-1.52705		-1.88519
Q9P121	NTRI	NTM	8428-102_3	SS	FALSE		0.0357963		0.0342666	0.68474	0.0127556		0.0127556	0.208303		4.45023	1.62474		-0.15668	-0.313951		-0.233466	-0.286843		0.174883		0.185902		-1.75454		-1.51473
Q8IY33	MILK2	MICALL2	12891-1_3	SS	FALSE	SS_PUB	0.000720556		0.000675404	0.56993	0.000133148		0.000133148	0.0872435		9.30312	2.57939		0.157708	0.0930883		0.1365	-0.025166		0.0833193		0.0899328		1.10317		-0.278123
O00445	SYT5	SYT5	9099-19_3	SS	FALSE	SS_PUB	0.000724805		0.000679415	0.680196	0.000134093		0.000134093	0.187484		9.29724	1.7394		0.150564	0.170738		0.15826	0.189833		0.0992922		0.104752		1.68214		1.76969
P0DMV8	HS71A	HSPA1A	4124-24_2	SS	FALSE	SS_PUB	0.000725697		0.000680279	0.634647	0.000134418		0.000134418	0.13159		9.2928	2.12227		-0.391971	-0.477008		-0.273113	-0.36605		0.233828		0.248562		-1.98409		-1.44735
P0DMV8	HS71A	HSPA1A	6563-78_3	SS	FALSE	SS_PUB	0.00188085		0.00177115	0.638642	0.000401054		0.000401054	0.137716		8.11159	2.07253		-0.380361	-0.465385		-0.293031	-0.34768		0.231997		0.246615		-1.95241		-1.38691
P0DMV8	HS71A	HSPA1A	7219-152_3	SS	FALSE	SS_PUB	0.00231785		0.00217918	0.85026	0.000516213		0.000516213	0.485674		7.83925	0.733933		-0.47191	-0.305919		-0.332646	-0.148828		0.292808		0.311258		-1.03278		-0.4749
P0DMV8	HS71A	HSPA1A	10749-18_3	SS	FALSE	SS_PUB	0.00883047		0.00829474	0.68474	0.00243398		0.00243398	0.20662		6.19152	1.63476		-0.257053	-0.193092		-0.225576	-0.318416		0.169022		0.18147		-1.12766		-1.71535
P0DMV8	HS71A	HSPA1A	14237-1_3	SS	FALSE		0.0758242		0.0726103	0.726515	0.0313496		0.0313496	0.263739		3.51788	1.37306		0.0965054	0.0551326		0.148642	0.179447		0.130987		0.139241		0.418159		1.27004
P0DMV8	HS71A	HSPA1A	11157-35_3	SS	FALSE		0.115807		0.110899	0.799874	0.0533941		0.0533941	0.371399		2.96998	1.01311		0.0571521	0.0875021		0.0758511	0.0529922		0.065919		0.0697662		1.30699		0.752812
P0DMV8	HS71A	HSPA1A	10803-22_3	SS	FALSE		0.195507		0.187089	0.920487	0.103479		0.103479	0.719527		2.2926	0.331581		-0.146346	-0.137139		-0.128966	-0.0993307		0.172063		0.182905		-0.789844		-0.539185
P0DMV8	HS71A	HSPA1A	10721-76_3	SS	FALSE		0.948376		0.948493	0.945745	0.930182		0.930182	0.788288		0.0723995	0.239183		-0.00524312	-0.000306363		-0.023398	-0.0825795		0.188689		0.199702		-0.00161444		-0.410773
Q8N4C9	CQ078	C17orf78	6571-75_3	SS	FALSE	SS_PUB	0.000727121		0.000681641	0.735815	0.000134842		0.000134842	0.288031		9.28938	1.28057		0.170484	0.131515		0.177559	0.142387		0.0877271		0.0925507		1.47215		1.5098
Q8N4C9	CQ078	C17orf78	8545-14_3	SS	FALSE		0.132238		0.12645	0.913956	0.0627513		0.0627513	0.68976		2.80454	0.374564		0.0492552	-9.44267e-05		0.0568441	0.0381454		0.0704244		0.0742967		-0.00133323		0.50975
P10082	PYY	PYY	3727-35_1	SS	FALSE	SS_PUB	0.000732333		0.000686611	0.534891	0.000136293		0.000136293	0.0702582		9.27597	2.8225		-0.325889	-0.4191		-0.485706	-0.571141		0.226427		0.240611		-1.80611		-2.28966
Q9UKF5	ADA29	ADAM29	13549-15_3	SS	FALSE	SS_PUB	0.000765519		0.000716935	0.555567	0.000142638		0.000142638	0.0782318		9.23376	2.70522		0.117804	0.232984		0.176242	0.268136		0.110862		0.117678		2.03863		2.20123
P19838	NFKB1	NFKB1	9869-28_3	SS	FALSE	SS_PUB	0.000776954		0.000727766	0.900845	0.000145107		0.000145107	0.62939		9.21151	0.467911		-0.221862	-0.104911		-0.16269	-0.115249		0.116144		0.123728		-0.894051		-0.921677
O15232	MATN3	MATN3	3208-2_4	SS	FALSE	SS_PUB	0.000776954		0.000727766	0.474937	0.000145269		0.000145269	0.0411581		9.20852	3.4276		0.158782	0.251358		0.141332	0.146485		0.104665		0.11126		2.31675		1.29698
P02778	CXL10	CXCL10	4141-79_1	SS	FALSE	SS_PUB	0.000776954		0.000727766	0.510219	0.000145413		0.000145413	0.0591609		9.20745	3.02184		-0.285424	-0.146202		-0.392556	-0.379563		0.173851		0.184204		-0.832684		-2.00067
P20273	CD22	CD22	2891-1_3	SS	FALSE	SS_PUB	0.000776954		0.000727766	0.727001	0.000145454		0.000145454	0.271514		9.20538	1.34226		0.14033	0.125976		0.10233	0.0632512		0.088212		0.0937703		1.40451		0.669113
O14879	IFIT3	IFIT3	13642-90_3	SS	FALSE	SS_PUB	0.000789739		0.000739863	0.734949	0.000148444		0.000148444	0.286139		9.18506	1.28755		-0.401384	-0.313392		-0.321448	-0.232411		0.198675		0.210909		-1.547		-1.08827
P51946	CCNH	CCNH	9848-22_3	SS	FALSE	SS_PUB	0.000789739		0.000739863	0.642219	0.000148544		0.000148544	0.14548		9.18258	2.0127		-0.338539	-0.380117		-0.270871	-0.503134		0.235909		0.250774		-1.57998		-1.95271
P40222	TXLNA	TXLNA	9065-28_3	SS	FALSE	SS_PUB	0.000799923		0.00074859	0.510219	0.000150636		0.000150636	0.0592464		9.17092	3.01559		-0.2179	-0.286026		-0.178001	-0.215736		0.117917		0.125617		-2.33679		-1.68011
Q9NVM6	DJC17	DNAJC17	14655-1_3	SS	FALSE	SS_PUB	0.00081479		0.000763427	0.642219	0.000153795		0.000153795	0.143005		9.1484	2.03141		-0.294241	-0.364442		-0.214324	-0.378811		0.188293		0.200157		-1.88651		-1.84623
Q01638	ILRL1	IL1RL1	4234-8_2	SS	FALSE	SS_PUB	0.000819011		0.000767444	0.795769	0.000154953		0.000154953	0.363057		9.13851	1.03689		-0.391993	-0.330775		-0.50646	-0.101519		0.302499		0.323582		-1.08001		-0.311782
Q86Y30	BAGE2	BAGE2	6294-11_3	SS	FALSE	SS_PUB	0.000821315		0.000769635	0.355396	0.00015557		0.00015557	0.0136411		9.13594	4.73191		-0.455908	-0.971742		-0.35007	-0.740432		0.319401		0.339527		-2.88546		-2.11456
P54764	EPHA4	EPHA4	7190-50_3	SS	FALSE	SS_PUB	0.000824194		0.000772363	0.993381	0.000156297		0.000156297	0.974228		9.12569	0.0261246		-0.148076	-0.00129908		-0.175605	0.0133237		0.100431		0.106759		-0.0128634		0.1241
Q9UK32	KS6A6	RPS6KA6	12688-115_3	SS	FALSE	SS_PUB	0.000828325		0.000776266	0.355396	0.000157263		0.000157263	0.0132556		9.12073	4.76662		-0.156462	-0.294148		-0.0948974	-0.23414		0.0957035		0.101734		-2.91237		-2.22549
Q2TBF2	WSCD2	WSCD2	6274-15_3	SS	FALSE	SS_PUB	0.000829658		0.000777546	0.555567	0.000157699		0.000157699	0.0799252		9.11432	2.67399		-0.536734	-0.659209		-0.387139	-0.570017		0.28508		0.303043		-2.23544		-1.83534
Q16851	UGPA	UGP2	13939-14_3	SS	FALSE	SS_PUB	0.000850438		0.000796196	0.741571	0.000161912		0.000161912	0.294743		9.0926	1.25621		-0.197157	-0.224168		-0.161603	-0.187778		0.141477		0.150717		-1.55374		-1.22814
P30085	KCY	CMPK1	8312-139_3	SS	FALSE	SS_PUB	0.000850438		0.000796196	0.824307	0.000162024		0.000162024	0.42573		9.0884	0.870363		-0.165416	-0.142958		-0.292964	-0.233062		0.171663		0.182479		-0.825012		-1.25885
Q9P2E9	RRBP1	RRBP1	9913-4_3	SS	FALSE	SS_PUB	0.000863672		0.000809618	0.858253	0.000165307		0.000165307	0.509942		9.07359	0.683872		-0.166898	-0.0653193		-0.151155	-0.0973236		0.0794276		0.0843188		-0.814607		-1.13916
P16885	PLCG2	PLCG2	10070-22_3	SS	FALSE	SS_PUB	0.000865402		0.000811272	0.555567	0.000165829		0.000165829	0.0785452		9.06496	2.69702		-0.331843	-0.467221		-0.241306	-0.356837		0.202994		0.214155		-2.224		-1.63158
Q96EU7	C1GLC	C1GALT1C1	5735-54_3	SS	FALSE	SS_PUB	0.000878087		0.000824143	0.860652	0.000168647		0.000168647	0.515696		9.04669	0.672305		0.08917	-0.000851847		0.122875	0.0466719		0.0636774		0.0690574		-0.0133018		0.670283
A1KZ92	PXDNL	PXDNL	11324-3_3	SS	FALSE	SS_PUB	0.000878297		0.000824371	0.693299	0.000168881		0.000168881	0.22248		9.04349	1.55544		0.15391	0.0706792		0.142142	0.0143227		0.0570058		0.0606238		1.22229		0.234843
Q9NTX7	RN146	RNF146	11401-181_3	SS	FALSE	SS_PUB	0.0008802		0.000827135	0.634647	0.000169635		0.000169635	0.133073		9.03699	2.11001		0.13598	0.129432		0.146001	0.0968318		0.0639291		0.0679574		1.96977		1.40142
P55040	GEM	GEM	12817-1_3	SS	FALSE	SS_PUB	0.000881049		0.000827964	0.727001	0.000169993		0.000169993	0.273595		9.03304	1.33417		0.335254	0.247337		0.362184	0.110681		0.180514		0.191889		1.34871		0.572546
O95754	SEM4F	SEMA4F	9932-49_3	SS	FALSE	SS_PUB	0.000887271		0.000833841	0.576838	0.000171389		0.000171389	0.0908628		9.03439	2.53402		0.121986	0.159263		0.142962	0.205929		0.0867236		0.091492		1.7925		2.17746
Q01974	ROR2	ROR2	7861-9_3	SS	FALSE	SS_PUB	0.00088795		0.000834509	0.664817	0.000171716		0.000171716	0.169504		9.02378	1.84676		-0.17723	-0.154849		-0.13756	-0.140073		0.0808087		0.0859006		-1.86844		-1.59844
P15907	SIAT1	ST6GAL1	6035-2_3	SS	FALSE	SS_PUB	0.000903684		0.000849328	0.636231	0.000174958		0.000174958	0.135377		9.00353	2.09125		-0.450692	-0.526936		-0.373517	-0.576759		0.275471		0.292829		-1.86527		-1.91842
Q8TCD5	NT5C	NT5C	12560-9_3	SS	FALSE	SS_PUB	0.000908445		0.000853833	0.510219	0.00017608		0.00017608	0.0616481		8.99661	2.96618		-0.224003	-0.442468		-0.345632	-0.429374		0.18462		0.196253		-2.31229		-2.12109
Q8TEU8	WFKN2	WFIKKN2	3235-50_2	SS	FALSE	SS_PUB	0.00091691		0.000861821	0.687957	0.000177923		0.000177923	0.213009		8.98534	1.6008		-0.341417	-0.285896		-0.325695	-0.143789		0.18321		0.194754		-1.53148		-0.732015
Q8TEU8	WFKN2	WFIKKN2	13408-23_3	SS	FALSE		0.0917127		0.0880156	0.805536	0.0398382		0.0398382	0.384832		3.27127	0.975503		-0.119887	-0.125905		-0.102835	-0.0510231		0.11087		0.117856		-1.12137		-0.430083
P60022	DEFB1	DEFB1	6629-3_3	SS	FALSE	SS_PUB	0.000925531		0.000869955	0.463659	0.0001798		0.0001798	0.0373242		8.97564	3.54052		0.262853	0.325015		0.294366	0.454773		0.161252		0.171413		1.96133		2.54331
P47992	XCL1	XCL1	14078-69_3	SS	FALSE	SS_PUB	0.000931716		0.000875801	0.957085	0.000181207		0.000181207	0.843835		8.96887	0.170456		0.152494	0.0249051		0.148954	-0.00275399		0.0774151		0.0823917		0.319699		-0.033236
P47992	XCL1	XCL1	4143-74_2	SS	FALSE		0.293151		0.283887	0.752722	0.175692		0.175692	0.307209		1.75323	1.21173		0.0264322	0.121808		0.0506646	0.0828009		0.081261		0.0863813		1.47258		0.948437
P04179	SODM	SOD2	5008-51_1	SS	FALSE	SS_PUB	0.000946657		0.000891892	0.914127	0.000184739		0.000184739	0.692267		8.9463	0.370806		0.226564	0.121091		0.188859	0.080822		0.146798		0.156048		0.817243		0.514298
Q9Y385	UB2J1	UBE2J1	6900-30_3	SS	FALSE	SS_PUB	0.000952944		0.000897845	0.803242	0.000186176		0.000186176	0.380962		8.94125	0.986534		0.100395	0.0769738		0.14133	0.069016		0.0549493		0.0581563		1.37774		1.17075
Q6ZN66	GBP6	GBP6	7818-101_3	SS	FALSE	SS_PUB	0.000969053		0.000913054	0.858253	0.000189537		0.000189537	0.50866		8.9202	0.686233		0.158106	0.08516		0.136376	0.0244132		0.0980107		0.104187		0.860487		0.232953
Q16555	DPYL2	DPYSL2	13567-1_3	SS	FALSE	SS_PUB	0.000969847		0.000913832	0.957477	0.000189906		0.000189906	0.848613		8.92145	0.164766		-0.356522	-0.0900981		-0.29245	-0.0284763		0.222946		0.236365		-0.401464		-0.119783
P51512	MMP16	MMP16	9719-145_3	SS	FALSE	SS_PUB	0.00097075		0.000914714	0.821348	0.000190297		0.000190297	0.420571		8.91258	0.883029		0.103032	0.0989189		0.150127	0.103231		0.0776556		0.0825488		1.25558		1.23303
[truncated: 3,074 more rows]

## Sheet: TableS3
Supplementary Table S3: Enrichments results with Reactome and Gene Ontology Molecular Pathways
[truncated: 27 more rows]

[truncated: 4 more sheets: TableS4, TablsS5, TableS6, TableS7]
